# Supplementary material for: Studying Secondary Growth and Bast Fiber Development: The Hemp Hypocotyl Peeks behind the Wall
Source: Front Plant Sci. 2016 Nov 18;7:1733. doi: 10.3389/fpls.2016.01733 (PMC5114303; doi:10.3389/fpls.2016.01733)
Supplement: Supplementary file 1 [file Table_1.XLSX]

## Sheet: Sheet1
Studying secondary growth and bast fiber development: the hemp hypocotyl peeks behind the wall
Marc Behr, Sylvain Legay, Eva Žižková, Václav Motyka, Petre I Dobrev, Jean-Francois Hausman, Stanley Lutts, Gea Guerriero
Supplementary Table S1: Assembly and mapping data against Santhica assembly
		Assembly			Mapping
	Libraries	Raw sequence reads	Post filtering remaining reads	After duplicate removal	Total reads	Total reads mapped	Reads mapped with unique hit	Reads mapped with multiple hits	Un-mapped reads
	H6-1	21083720	16555536	15704164	15704164	13413501	13410502	2999	2290663
	H6-2	21996390	19066496	18050288	18050288	15291159	15287676	3483	2759129
	H6-3	23307090	20993598	19604952	19604952	16522494	16519273	3221	3082458
	H9-1	26702804	24532286	23261098	23261098	20193043	20189650	3393	3068055
	H9-2	26342036	24013302	22523996	22523996	19334612	19331115	3497	3189384
	H9-3	24863526	23022342	21890504	21890504	19075156	19072286	2870	2815348
	H15-1	22510608	20060188	19295940	19295940	16839671	16836284	3387	2456269
	H15-2	35403050	31855550	29692866	29692866	25855419	25850190	5229	3837447
	H15-3	30383510	28042164	26651978	26651978	23321531	23317655	3876	3330447
	H20-1	29417892	27033594	25848076	25848076	22624965	22621122	3843	3223111
	H20-2	22093230	19619066	18910138	18910138	16554349	16551191	3158	2355789
	H20-3	25400752	23657962	22634902	22634902	19809054	19805811	3243	2825848
	Assembly including scaffold region
		Length
	N75	922
	N50	1660
	N25	2563
	Minimum	282
	Maximum	15600
	Average	1136
	Count	28433
	Total	32311269
