# Supplementary material for: Studying Secondary Growth and Bast Fiber Development: The Hemp Hypocotyl Peeks behind the Wall
Source: Front Plant Sci. 2016 Nov 18;7:1733. doi: 10.3389/fpls.2016.01733 (PMC5114303; doi:10.3389/fpls.2016.01733)
Supplement: Supplementary file 2 [file Table_2.XLSX]

## Sheet: RPKM Finola
Studying secondary growth and bast fiber development: the hemp hypocotyl peeks behind the wall
Marc Behr, Sylvain Legay, Eva Žižková, Václav Motyka, Petre I Dobrev, Jean-Francois Hausman, Stanley Lutts, Gea Guerriero
Supplementary Table S2: Genes differentially expressed mapped against the Finola transcriptome assembly
Feature ID	Sequence description	Annotations - Gene symbol	Experiment - Range (original values)	Experiment - IQR (original values)	Experiment - Difference (original values)	Experiment - Fold Change (original values)	ANOVA original values - Max difference	ANOVA original values - Max fold change	ANOVA original values - Test statistic	ANOVA original values - P-value	ANOVA original values - FDR p-value correction	H6 - 6d1_S1_L001_R1_001 (paired)-5 (GE) - Expression values	H6 - 6d1_S1_L001_R1_001 (paired)-5 (GE) - Unique gene reads	H6 - 6d1_S1_L001_R1_001 (paired)-5 (GE) - Total gene reads	H6 - 6d1_S1_L001_R1_001 (paired)-5 (GE) - RPKM	H6 - 6d1_S1_L001_R1_001 (paired)-5 (GE) - Chromosome	H6 - 6d1_S1_L001_R1_001 (paired)-5 (GE) - Chromosome region start	H6 - 6d1_S1_L001_R1_001 (paired)-5 (GE) - Chromosome region end	H6 - 6d2_S2_L001_R1_001 (paired)-2 (GE) - Expression values	H6 - 6d2_S2_L001_R1_001 (paired)-2 (GE) - Unique gene reads	H6 - 6d2_S2_L001_R1_001 (paired)-2 (GE) - Total gene reads	H6 - 6d2_S2_L001_R1_001 (paired)-2 (GE) - RPKM	H6 - 6d2_S2_L001_R1_001 (paired)-2 (GE) - Chromosome	H6 - 6d2_S2_L001_R1_001 (paired)-2 (GE) - Chromosome region start	H6 - 6d2_S2_L001_R1_001 (paired)-2 (GE) - Chromosome region end	H6 - 6d3_S3_L001_R1_001 (paired)-2 (GE) - Expression values	H6 - 6d3_S3_L001_R1_001 (paired)-2 (GE) - Unique gene reads	H6 - 6d3_S3_L001_R1_001 (paired)-2 (GE) - Total gene reads	H6 - 6d3_S3_L001_R1_001 (paired)-2 (GE) - RPKM	H6 - 6d3_S3_L001_R1_001 (paired)-2 (GE) - Chromosome	H6 - 6d3_S3_L001_R1_001 (paired)-2 (GE) - Chromosome region start	H6 - 6d3_S3_L001_R1_001 (paired)-2 (GE) - Chromosome region end	H6 - Means	H9 - 9D1_S4_L001_R1_001 (paired) (GE) - Expression values	H9 - 9D1_S4_L001_R1_001 (paired) (GE) - Unique gene reads	H9 - 9D1_S4_L001_R1_001 (paired) (GE) - Total gene reads	H9 - 9D1_S4_L001_R1_001 (paired) (GE) - RPKM	H9 - 9D1_S4_L001_R1_001 (paired) (GE) - Chromosome	H9 - 9D1_S4_L001_R1_001 (paired) (GE) - Chromosome region start	H9 - 9D1_S4_L001_R1_001 (paired) (GE) - Chromosome region end	H9 - 9d2_S5_L001_R1_001 (paired)-1 (GE) - Expression values	H9 - 9d2_S5_L001_R1_001 (paired)-1 (GE) - Unique gene reads	H9 - 9d2_S5_L001_R1_001 (paired)-1 (GE) - Total gene reads	H9 - 9d2_S5_L001_R1_001 (paired)-1 (GE) - RPKM	H9 - 9d2_S5_L001_R1_001 (paired)-1 (GE) - Chromosome	H9 - 9d2_S5_L001_R1_001 (paired)-1 (GE) - Chromosome region start	H9 - 9d2_S5_L001_R1_001 (paired)-1 (GE) - Chromosome region end	H9 - 9d3_S6_L001_R1_001 (paired)-4 (GE) - Expression values	H9 - 9d3_S6_L001_R1_001 (paired)-4 (GE) - Unique gene reads
FN17280.1	inositol oxygenase 1	MIOX1	1528.93	1250.52	1385.02	602.704	1385.02	602.704	256.39	2.75169e-08	7.53885e-06	8.17172	147	147	8.17172	FN17280.1	0	1321	28.5705	594	594	28.5705	FN17280.1	0	1321	4.99645	113	113	4.99645	FN17280.1	0	1321	13.9129	3.75931	101	101	3.75931	FN17280.1	0	1321	2.23999	58	58	2.23999	FN17280.1	0	1321	0.906173	23
FN28680.1	Nucleotide-sugar transporter family protein	AT5G42420	428.644	317.058	331.151	73.8038	331.151	73.8038	48.7103	1.74859e-05	0.000311855	2.49314	11	11	2.49314	FN28680.1	0	324	8.62863	44	44	8.62863	FN28680.1	0	324	2.52388	14	14	2.52388	FN28680.1	0	324	4.54855	21.8528	144	144	21.8528	FN28680.1	0	324	16.0611	102	102	16.0611	FN28680.1	0	324	4.81906	30
FN03399.1	hypothetical protein		471.437	346.029	391.08	70.308	391.08	70.308	66.6291	5.31319e-06	0.000140144	5.89495	35	35	5.89495	FN03399.1	0	436	8.8895	61	61	8.8895	FN03399.1	0	436	2.14348	16	16	2.14348	FN03399.1	0	436	5.64264	63.2654	561	561	63.2654	FN03399.1	0	436	58.1555	497	497	58.1555	FN03399.1	0	436	48.226	404
FN32563.1	laccase 2	LAC2	568.184	303.332	472.114	79.5426	472.114	79.5426	51.6852	1.39772e-05	0.000266203	6.48565	31	31	6.48565	FN32563.1	0	351	9.05101	50	50	9.05101	FN32563.1	0	351	2.49614	15	15	2.49614	FN32563.1	0	351	6.01093	157.312	1123	1123	157.312	FN32563.1	0	351	97.9656	674	674	97.9656	FN32563.1	0	351	197.062	1329
FN26188.1	ACD1-like protein	ACD1-LIKE	51.3167	34.0116	46.3749	60.6563	46.3749	60.6563	42.4358	2.93526e-05	0.000438504	0.568943	14	14	0.568943	FN26188.1	0	1807	1.0197	28	29	1.0197	FN26188.1	0	1807	0.743456	20	23	0.743456	FN26188.1	0	1807	0.777367	5.74135	200	211	5.74135	FN26188.1	0	1807	6.77601	233	240	6.77601	FN26188.1	0	1807	5.01161	161
FN03458.1	peroxidase 52	AT5G05340	177.549	126.532	153.715	57.1377	153.715	57.1377	134.954	3.4423e-07	2.73562e-05	2.44781	31	38	2.44781	FN03458.1	0	1140	4.79322	86	86	4.79322	FN03458.1	0	1140	0.973496	17	19	0.973496	FN03458.1	0	1140	2.73818	6.90089	152	160	6.90089	FN03458.1	0	1140	7.42889	156	166	7.42889	FN03458.1	0	1140	6.66552	142
FN10264.1	AF410335_1AT5g60490/muf9_140		1237.81	876.661	1141.92	47.9993	1141.92	47.9993	173.534	1.28323e-07	1.68986e-05	24.1639	282	282	24.1639	FN10264.1	0	857	38.7753	523	523	38.7753	FN10264.1	0	857	9.95079	146	146	9.95079	FN10264.1	0	857	24.2967	349.116	6085	6085	349.116	FN10264.1	0	857	227.585	3823	3823	227.585	FN10264.1	0	857	339.3	5587
FN35577.1	unknown		171.499	150.654	163.68	46.7346	163.68	46.7346	234.183	3.93662e-08	9.4779e-06	2.93318	28	28	2.93318	FN35577.1	0	701	4.80388	53	53	4.80388	FN35577.1	0	701	2.99965	36	36	2.99965	FN35577.1	0	701	3.5789	23.5674	336	336	23.5674	FN35577.1	0	701	21.3241	293	293	21.3241	FN35577.1	0	701	14.9975	202
FN30239.1	TPX2 (targeting protein for Xklp2) family protein	AT5G37478	210.671	153.27	182.724	45.7065	182.724	45.7065	133.106	3.63319e-07	2.83216e-05	4.97859	40	40	4.97859	FN30239.1	0	590	5.59997	52	52	5.59997	FN30239.1	0	590	1.68299	17	17	1.68299	FN30239.1	0	590	4.08718	46.3354	556	556	46.3354	FN30239.1	0	590	36.4906	422	422	36.4906	FN30239.1	0	590	42.5188	482
FN07266.1	protein DROUGHT-INDUCED 21	DI21	406.069	232.487	300.29	44.6029	300.29	44.6029	29.1798	0.00011686	0.00117801	9.69029	64	64	9.69029	FN07266.1	0	485	7.59837	58	58	7.59837	FN07266.1	0	485	3.37211	28	28	3.37211	FN07266.1	0	485	6.88692	28.893	285	285	28.893	FN07266.1	0	485	33.9767	323	323	33.9767	FN07266.1	0	485	15.2382	142
FN32750.1	laccase 17	LAC17	167.817	97.0155	145.159	53.5359	145.159	53.5359	53.755	1.20453e-05	0.000241571	3.67989	45	45	3.67989	FN32750.1	0	898	3.11322	44	44	3.11322	FN32750.1	0	898	1.49602	23	23	1.49602	FN32750.1	0	898	2.76304	43.3102	791	791	43.3102	FN32750.1	0	898	27.9518	492	492	27.9518	FN32750.1	0	898	51.4083	887
FN13355.1	putative peroxidase		32.0538	27.8677	29.682	40.431	29.682	40.431	628.311	7.83762e-10	1.33248e-06	0.48312	10	10	0.48312	FN13355.1	0	1520	1.04503	25	25	1.04503	FN13355.1	0	1520	0.730122	19	19	0.730122	FN13355.1	0	1520	0.752759	1.13218	35	35	1.13218	FN13355.1	0	1520	1.00693	30	30	1.00693	FN13355.1	0	1520	1.19842	35
FN02967.1	leucine-rich repeat extensin-like protein 6	AT3G22800	66.7788	47.4781	60.7345	48.2085	60.7345	48.2085	176.344	1.20464e-07	1.63501e-05	0.75163	10	10	0.75163	FN02967.1	0	977	2.21115	34	34	2.21115	FN02967.1	0	977	0.896772	15	15	0.896772	FN02967.1	0	977	1.28652	13.7391	273	273	13.7391	FN02967.1	0	977	11.2792	216	216	11.2792	FN02967.1	0	977	15.3421	288
FN05176.1	1-aminocyclopropane-1-carboxylate oxidase 5	AT1G77330	137.882	106.691	123.993	35.2341	123.993	35.2341	272.78	2.15347e-08	6.82777e-06	2.97397	13	13	2.97397	FN05176.1	0	321	5.34432	27	27	5.34432	FN05176.1	0	321	2.54747	14	14	2.54747	FN05176.1	0	321	3.62192	14.7047	96	96	14.7047	FN05176.1	0	321	13.5094	85	85	13.5094	FN05176.1	0	321	10.2146	63
FN36016.1	unknown protein		206.22	123.236	148.197	32.8216	148.197	32.8216	18.5476	0.000582663	0.00385565	5.37324	24	24	5.37324	FN36016.1	0	328	5.03655	26	26	5.03655	FN36016.1	0	328	3.56157	20	20	3.56157	FN36016.1	0	328	4.65712	16.3396	109	109	16.3396	FN36016.1	0	328	11.8212	76	76	11.8212	FN36016.1	0	328	9.20323	58
FN29126.1	probable isoaspartyl peptidase/L-asparaginase 2	AT3G16150	476.171	438.13	466.376	32.4089	466.376	32.4089	358.205	7.31603e-09	3.96321e-06	10.0495	141	166	10.0495	FN29126.1	0	1213	21.1095	367	403	21.1095	FN29126.1	0	1213	13.3866	246	278	13.3866	FN29126.1	0	1213	14.8485	70.0443	1624	1728	70.0443	FN29126.1	0	1213	47.1062	1032	1120	47.1062	FN29126.1	0	1213	36.2562	820
FN23688.1	laccase 3	LAC3	147.58	140.5	144.433	49.0449	144.433	49.0449	155.474	1.97628e-07	2.00449e-05	1.96221	29	33	1.96221	FN23688.1	0	1235	4.21872	82	82	4.21872	FN23688.1	0	1235	2.83772	60	60	2.83772	FN23688.1	0	1235	3.00622	8.4005	209	211	8.4005	FN23688.1	0	1235	9.41865	222	228	9.41865	FN23688.1	0	1235	4.34066	103
FN00651.1	putative 3-methyladenine glycosylase I	AT1G13635	165.105	102.262	144.802	36.1372	144.802	36.1372	72.0131	3.94338e-06	0.000115826	3.83392	65	65	3.83392	FN00651.1	0	1245	6.27726	123	123	6.27726	FN00651.1	0	1245	2.25194	48	48	2.25194	FN00651.1	0	1245	4.12104	44.0742	1116	1116	44.0742	FN00651.1	0	1245	32.4137	791	791	32.4137	FN00651.1	0	1245	33.1505	793
FN24159.3	galactinol synthase 1	GolS1	408.978	199.818	337.549	33.5673	337.549	33.5673	45.9201	2.18347e-05	0.000361167	10.8792	20	20	10.8792	FN24159.3	0	135	14.5902	31	31	14.5902	FN24159.3	0	135	5.62464	13	13	5.62464	FN24159.3	0	135	10.3647	155.155	422	426	155.155	FN24159.3	0	135	118.286	311	313	118.286	FN24159.3	0	135	116.428	301
FN32698.1	carotenoid cleavage dioxygenase 8	CCD8	46.9984	14.1212	29.9023	27.7399	29.9023	27.7399	9.04254	0.00598523	0.0230228	0.874691	22	22	0.874691	FN32698.1	0	1847	1.34163	39	39	1.34163	FN32698.1	0	1847	1.13847	36	36	1.13847	FN32698.1	0	1847	1.11826	2.2894	86	86	2.2894	FN32698.1	0	1847	2.95555	107	107	2.95555	FN32698.1	0	1847	1.60618	57
FN22355.1	FAD-binding Berberine family protein	AT1G30700	55.494	47.5474	52.7974	27.7152	52.7974	27.7152	64.2911	6.09171e-06	0.000151407	1.93248	26	26	1.93248	FN22355.1	0	988	2.6367	41	41	2.6367	FN22355.1	0	988	1.35974	23	23	1.35974	FN22355.1	0	988	1.97631	5.32496	107	107	5.32496	FN22355.1	0	988	11.4119	220	221	11.4119	FN22355.1	0	988	6.16332	116
FN32903.1	bifunctional inhibitor/lipid-transfer protein/seed storage 2S albumin-like protein	AT5G38170	400.928	277.394	313.702	85.4442	313.702	85.4442	43.9153	2.58179e-05	0.00040292	6.87104	48	48	6.87104	FN32903.1	0	513	15.2343	123	123	15.2343	FN32903.1	0	513	12.5245	110	110	12.5245	FN32903.1	0	513	11.5433	6.13412	64	64	6.13412	FN32903.1	0	513	3.08294	31	31	3.08294	FN32903.1	0	513	1.92762	19
FN30645.1	uncharacterized protein	AT1G08040	337.115	227.728	259.417	26.9248	259.417	26.9248	40.3142	3.55478e-05	0.000499293	8.1892	121	122	8.1892	FN30645.1	0	1094	12.4869	215	215	12.4869	FN30645.1	0	1094	9.34343	175	175	9.34343	FN30645.1	0	1094	10.0065	28.135	626	626	28.135	FN30645.1	0	1094	23.0372	494	494	23.0372	FN30645.1	0	1094	19.0771	401
FN37295.1	protease inhibitor/seed storage/LTP family protein	AT3G22142	921.102	772.042	833.908	26.6809	833.908	26.6809	405.305	4.4804e-09	3.15239e-06	20.8024	349	349	20.8024	FN37295.1	0	1232	39.9176	774	774	39.9176	FN37295.1	0	1232	36.6957	774	774	36.6957	FN37295.1	0	1232	32.4719	38.5927	967	967	38.5927	FN37295.1	0	1232	40.9964	990	990	40.9964	FN37295.1	0	1232	42.9632	1017
FN37035.1	FAD-binding and BBE domain-containing protein	AT4G20840	17.4522	11.7089	14.9035	26.151	14.9035	26.151	59.2797	8.30423e-06	0.000185784	0.472129	13	13	0.472129	FN37035.1	0	2022	0.785585	25	25	0.785585	FN37035.1	0	2022	0.519968	18	18	0.519968	FN37035.1	0	2022	0.592561	1.1429	47	47	1.1429	FN37035.1	0	2022	1.38772	55	55	1.38772	FN37035.1	0	2022	0.592015	23
FN34098.1	putative peroxidase		55.4601	46.4601	50.118	31.9759	50.118	31.9759	97.1431	1.24048e-06	5.78055e-05	0.985695	14	14	0.985695	FN34098.1	0	1043	2.13215	35	35	2.13215	FN34098.1	0	1043	1.73605	31	31	1.73605	FN34098.1	0	1043	1.61797	5.32702	113	113	5.32702	FN34098.1	0	1043	8.26653	169	169	8.26653	FN34098.1	0	1043	2.39521	48
FN00038.1	laccase 17	LAC17	178.4	127.536	158.725	28.5577	158.725	28.5577	220.016	5.03665e-08	1.06735e-05	8.63449	105	105	8.63449	FN00038.1	0	893	6.61707	93	93	6.61707	FN00038.1	0	893	2.02766	31	31	2.02766	FN00038.1	0	893	5.75974	47.9575	871	871	47.9575	FN00038.1	0	893	27.5941	483	483	27.5941	FN00038.1	0	893	44.9354	770
FN09841.1	BCL-2-associated athanogene 4	BAG4	151.687	98.3334	136.046	25.3748	136.046	25.3748	204.656	6.70104e-08	1.22393e-05	4.65846	55	55	4.65846	FN09841.1	0	867	7.84149	107	107	7.84149	FN09841.1	0	867	4.24431	63	63	4.24431	FN09841.1	0	867	5.58142	39.9249	704	704	39.9249	FN09841.1	0	867	38.4839	654	654	38.4839	FN09841.1	0	867	37.4586	624
FN28263.1	laccase 5	LAC5	108.7	89.6697	104.27	30.2531	104.27	30.2531	193.104	8.42564e-08	1.37178e-05	6.07277	184	184	6.07277	FN28263.1	0	2225	3.25543	114	114	3.25543	FN28263.1	0	2225	1.36508	52	52	1.36508	FN28263.1	0	2225	3.56443	29.3687	1329	1329	29.3687	FN28263.1	0	2225	16.0734	701	701	16.0734	FN28263.1	0	2225	26.1048	1116
FN28526.1	arabinogalactan protein-like		799.693	549.955	713.676	27.6201	713.676	27.6201	272.484	2.16272e-08	6.82777e-06	28.4286	379	379	28.4286	FN28526.1	0	979	37.383	576	576	37.383	FN28526.1	0	979	14.6174	245	245	14.6174	FN28526.1	0	979	26.8096	208.679	4155	4155	208.679	FN28526.1	0	979	150.76	2893	2893	150.76	FN28526.1	0	979	199.837	3759
FN21454.1	1-aminocyclopropane-1-carboxylate oxidase 5	AT1G77330	72.7238	59.4367	66.7381	24.3052	66.7381	24.3052	125.178	4.61941e-07	3.21947e-05	2.20983	13	13	2.20983	FN21454.1	0	432	3.67697	25	25	3.67697	FN21454.1	0	432	2.70416	20	20	2.70416	FN21454.1	0	432	2.86365	7.62572	67	67	7.62572	FN21454.1	0	432	9.21153	78	78	9.21153	FN21454.1	0	432	4.45763	37
FN24159.1	galactinol synthase 4	GolS4	508.085	258.715	464.66	27.7604	464.66	27.7604	285.736	1.79213e-08	6.14622e-06	20.4799	377	391	20.4799	FN24159.1	0	1402	22.0706	469	487	22.0706	FN24159.1	0	1402	9.54054	221	229	9.54054	FN24159.1	0	1402	17.3637	183.91	5053	5244	183.91	FN24159.1	0	1402	178.671	4720	4910	178.671	FN24159.1	0	1402	197.9	5258
FN15002.1	peroxidase		192.146	176.374	189.482	31.9909	189.482	31.9909	59.6904	8.08856e-06	0.000182312	5.71692	71	71	5.71692	FN15002.1	0	912	7.24557	104	104	7.24557	FN15002.1	0	912	5.37985	84	84	5.37985	FN15002.1	0	912	6.11411	22.1044	409	410	22.1044	FN15002.1	0	912	19.1876	343	343	19.1876	FN15002.1	0	912	17.8052	312
FN07800.1	laccase 17	LAC17	146.84	88.4155	117.025	24.2368	117.025	24.2368	57.6989	9.20452e-06	0.000198099	6.52465	51	51	6.52465	FN07800.1	0	574	6.7523	61	61	6.7523	FN07800.1	0	574	1.83167	18	18	1.83167	FN07800.1	0	574	5.03621	44.1149	515	515	44.1149	FN07800.1	0	574	25.7755	290	290	25.7755	FN07800.1	0	574	32.0073	353
FN28478.1	annexin D8	ANNAT8	48.9184	31.0678	41.2462	22.7857	41.2462	22.7857	58.4651	8.75367e-06	0.000191748	1.67914	30	30	1.67914	FN28478.1	0	1312	2.13085	44	44	2.13085	FN28478.1	0	1312	1.86983	42	42	1.86983	FN28478.1	0	1312	1.89327	5.2092	139	139	5.2092	FN28478.1	0	1312	11.2379	289	289	11.2379	FN28478.1	0	1312	8.48918	214
FN35509.1	cellulose synthase catalytic subunit-like protein		979.235	675.59	784.835	22.4786	784.835	22.4786	33.3048	7.20872e-05	0.000832679	53.933	177	177	53.933	FN35509.1	0	241	50.3559	191	191	50.3559	FN35509.1	0	241	5.33201	22	22	5.33201	FN35509.1	0	241	36.5403	298.073	1461	1461	298.073	FN35509.1	0	241	149.031	704	704	149.031	FN35509.1	0	241	267.788	1240
FN31723.1	unknown		335.45	272.667	301.823	26.0994	301.823	26.0994	88.717	1.76348e-06	7.14855e-05	11.5775	70	70	11.5775	FN31723.1	0	444	18.1742	127	127	18.1742	FN31723.1	0	444	13.55	103	103	13.55	FN31723.1	0	444	14.4339	15.6144	141	141	15.6144	FN31723.1	0	444	14.2482	124	124	14.2482	FN31723.1	0	444	6.21268	53
FN13176.1	gibberellin-regulated protein 12	AT2G30810	332.412	221.202	299.95	21.4395	299.95	21.4395	183.145	1.03794e-07	1.50714e-05	16.107	93	93	16.107	FN13176.1	0	424	16.4839	110	110	16.4839	FN13176.1	0	424	11.434	83	83	11.434	FN13176.1	0	424	14.675	82.1027	708	708	82.1027	FN13176.1	0	424	88.3184	734	734	88.3184	FN13176.1	0	424	68.617	559
FN08738.1	chitinase-like protein 2	CTL2	447.575	345.88	411.44	21.5919	411.44	21.5919	375.71	6.05409e-09	3.64707e-06	22.4027	403	403	22.4027	FN08738.1	0	1321	26.8389	558	558	26.8389	FN08738.1	0	1321	10.7004	242	242	10.7004	FN08738.1	0	1321	19.9807	112.184	3014	3014	112.184	FN08738.1	0	1321	95.8175	2481	2481	95.8175	FN08738.1	0	1321	103.973	2639
FN31240.1	At4g21380		30.7854	21.4808	28.5081	25.0917	28.5081	25.0917	94.0561	1.4061e-06	6.23537e-05	0.781705	16	17	0.781705	FN31240.1	0	1597	1.67101	41	42	1.67101	FN31240.1	0	1597	1.09724	30	30	1.09724	FN31240.1	0	1597	1.18332	7.23524	226	235	7.23524	FN31240.1	0	1597	7.06006	213	221	7.06006	FN31240.1	0	1597	7.49564	224
FN01868.1	cellulose synthase A catalytic subunit 7 [UDP-forming]	IRX3	351.954	251.127	317.994	21.0948	317.994	21.0948	243.022	3.40046e-08	8.62253e-06	19.1643	762	773	19.1643	FN01868.1	0	2962	20.9148	957	975	20.9148	FN01868.1	0	2962	7.39489	374	375	7.39489	FN01868.1	0	2962	15.8247	78.6336	4709	4737	78.6336	FN01868.1	0	2962	58.0107	3327	3368	58.0107	FN01868.1	0	2962	92.1081	5231
FN29365.1	AF360140_1putative pectate lyase		145.851	111.969	134.132	21.0753	134.132	21.0753	88.2343	1.80112e-06	7.20918e-05	5.0996	10	10	5.0996	FN29365.1	0	144	9.26597	21	21	9.26597	FN29365.1	0	144	5.67873	14	14	5.67873	FN29365.1	0	144	6.68143	30.0476	88	88	30.0476	FN29365.1	0	144	32.9489	93	93	32.9489	FN29365.1	0	144	24.5772	68
FN12025.1	cellulose synthase A catalytic subunit 8 [UDP-forming]	IRX1	643.816	408.368	528.898	20.9841	528.898	20.9841	73.3637	3.67152e-06	0.000111127	33.0934	1452	1484	33.0934	FN12025.1	0	3293	33.959	1722	1760	33.959	FN12025.1	0	3293	12.3453	683	696	12.3453	FN12025.1	0	3293	26.4659	119.241	7899	7986	119.241	FN12025.1	0	3293	79.9427	5063	5160	79.9427	FN12025.1	0	3293	129.285	8106
FN06050.1	cellulose synthase A catalytic subunit 7 [UDP-forming]	IRX3	783.61	512.315	612.384	20.7722	612.384	20.7722	26.313	0.000169818	0.00154689	45.941	386	386	45.941	FN06050.1	0	617	41.2946	401	401	41.2946	FN06050.1	0	617	5.68004	60	60	5.68004	FN06050.1	0	617	30.9719	167.748	2105	2105	167.748	FN06050.1	0	617	93.7667	1134	1134	93.7667	FN06050.1	0	617	195.446	2317
FN00070.1	peroxidase		97.561	74.6605	88.1173	20.5404	88.1173	20.5404	92.9593	1.47154e-06	6.40879e-05	5.11607	81	82	5.11607	FN00070.1	0	1177	5.23636	93	97	5.23636	FN00070.1	0	1177	3.17606	57	64	3.17606	FN00070.1	0	1177	4.5095	10.6525	249	255	10.6525	FN00070.1	0	1177	18.0317	403	416	18.0317	FN00070.1	0	1177	16.8475	381
FN25392.1	S-adenosylmethionine synthase 4	MTO3	1348.07	871.143	1170.89	20.4243	1170.89	20.4243	129.192	4.08319e-07	2.99002e-05	67.3688	1455	1455	67.3688	FN25392.1	0	1586	75.3163	1880	1880	75.3163	FN25392.1	0	1586	38.1542	1036	1036	38.1542	FN25392.1	0	1586	60.2797	404.79	13057	13057	404.79	FN25392.1	0	1586	305.495	9497	9497	305.495	FN25392.1	0	1586	401.009	12220
FN26431.1	caffeic acid/5-hydroxyferulic acid O-methyltransferase	OMT1	39.7748	32.898	37.8648	32.1027	37.8648	32.1027	269.793	2.24937e-08	6.9716e-06	1.25887	21	21	1.25887	FN26431.1	0	1225	1.2967	24	25	1.2967	FN26431.1	0	1225	1.09667	23	23	1.09667	FN26431.1	0	1225	1.21741	6.06081	148	151	6.06081	FN26431.1	0	1225	8.62095	205	207	8.62095	FN26431.1	0	1225	5.18334	122
FN13500.1	vacuolar-processing enzyme beta	BETA-VPE	281.088	208.154	244.176	19.2048	244.176	19.2048	185.459	9.87896e-08	1.49032e-05	14.4013	353	353	14.4013	FN13500.1	0	1800	16.1669	458	458	16.1669	FN13500.1	0	1800	9.67006	298	298	9.67006	FN13500.1	0	1800	13.4127	30.8671	1130	1130	30.8671	FN13500.1	0	1800	28.825	1017	1017	28.825	FN13500.1	0	1800	23.5074	813
FN27297.1	O-fucosyltransferase family protein	AT3G54100	72.1645	45.5185	47.6567	18.7493	47.6567	18.7493	8.3976	0.0074584	0.0273121	3.70115	44	44	3.70115	FN27297.1	0	873	2.54735	35	35	2.54735	FN27297.1	0	873	1.80649	27	27	1.80649	FN27297.1	0	873	2.685	4.56206	81	81	4.56206	FN27297.1	0	873	4.85048	83	83	4.85048	FN27297.1	0	873	3.4578	58
FN06813.1	uncharacterized protein	AT1G07120	50.8884	36.8935	44.1629	18.6089	44.1629	18.6089	57.2137	9.50512e-06	0.000203101	3.09197	28	28	3.09197	FN06813.1	0	665	2.67529	28	28	2.67529	FN06813.1	0	665	1.75668	20	20	1.75668	FN06813.1	0	665	2.50798	13.6046	184	184	13.6046	FN06813.1	0	665	9.05277	118	118	9.05277	FN06813.1	0	665	11.5049	147
FN24594.1	O-fucosyltransferase family protein	AT2G37980	218.834	169.016	188.462	18.2331	188.462	18.2331	134.634	3.47443e-07	2.7559e-05	13.6232	187	187	13.6232	FN24594.1	0	1008	9.39204	149	149	9.39204	FN24594.1	0	1008	9.79291	169	169	9.79291	FN24594.1	0	1008	10.9361	17.0725	350	350	17.0725	FN24594.1	0	1008	16.4998	326	326	16.4998	FN24594.1	0	1008	14.8702	288
FN18074.1	omega-hydroxypalmitate O-feruloyl transferase	AT5G41040	39.5436	22.2514	32.4513	18.1477	32.4513	18.1477	37.5891	4.61138e-05	0.000604846	3.19279	41	55	3.19279	FN18074.1	0	1265	1.60729	28	32	1.60729	FN18074.1	0	1265	0.877301	11	19	0.877301	FN18074.1	0	1265	1.89246	7.61825	147	196	7.61825	FN18074.1	0	1265	10.6472	193	264	10.6472	FN18074.1	0	1265	9.25716	168
FN13303.1	NAC transcription factor NST1		128.557	71.9146	94.3881	18.0404	94.3881	18.0404	27.0319	0.000154112	0.00144125	7.75808	58	58	7.75808	FN13303.1	0	549	6.94405	60	60	6.94405	FN13303.1	0	549	1.91507	18	18	1.91507	FN13303.1	0	549	5.53907	33.8539	378	378	33.8539	FN13303.1	0	549	28.4361	306	306	28.4361	FN13303.1	0	549	31	327
FN27839.1	dirigent protein 21	AT1G65870	59.4825	40.1821	53.128	19.5904	53.128	19.5904	260.119	2.59897e-08	7.38885e-06	1.72336	15	18	1.72336	FN27839.1	0	767	3.72779	36	45	3.72779	FN27839.1	0	767	3.1223	39	41	3.1223	FN27839.1	0	767	2.85781	12.9493	183	202	12.9493	FN27839.1	0	767	15.2987	193	230	15.2987	FN27839.1	0	767	16.6927	229
FN12131.1	probable beta-1,4-xylosyltransferase IRX10	GUT2	199.748	140.345	171.627	19.5298	171.627	19.5298	91.6657	1.55369e-06	6.6308e-05	10.3593	248	248	10.3593	FN12131.1	0	1758	12.9751	358	359	12.9751	FN12131.1	0	1758	4.45217	133	134	4.45217	FN12131.1	0	1758	9.26219	52.7488	1883	1886	52.7488	FN12131.1	0	1758	35.8981	1232	1237	35.8981	FN12131.1	0	1758	50.536	1704
FN35938.1	histidine-containing phosphotransfer protein 4	AHP4	44.6066	33.7043	38.2227	19.8746	38.2227	19.8746	64.5226	6.0085e-06	0.000150595	2.47652	23	23	2.47652	FN35938.1	0	682	2.14278	23	23	2.14278	FN35938.1	0	682	1.45596	17	17	1.45596	FN35938.1	0	682	2.02509	6.99322	97	97	6.99322	FN35938.1	0	682	9.50037	127	127	9.50037	FN35938.1	0	682	9.08131	119
FN02754.1	late embryogenesis abundant hydroxyproline-rich glycoprotein	AT2G46150	35.8762	26.6125	31.8195	17.6257	31.8195	17.6257	115.904	6.23918e-07	3.81807e-05	1.93848	17	17	1.93848	FN02754.1	0	644	2.17056	22	22	2.17056	FN02754.1	0	644	1.63257	18	18	1.63257	FN02754.1	0	644	1.91387	4.80999	63	63	4.80999	FN02754.1	0	644	7.1298	90	90	7.1298	FN02754.1	0	644	3.47511	43
FN16365.1	UDP-glucuronate:xylan alpha-glucuronosyltransferase 2	PGSIP3	102.585	73.8517	93.1961	17.5079	93.1961	17.5079	218.023	5.22078e-08	1.07187e-05	6.11952	66	66	6.11952	FN16365.1	0	792	6.09709	76	76	6.09709	FN16365.1	0	792	4.71998	64	64	4.71998	FN16365.1	0	792	5.64553	23.6532	381	381	23.6532	FN16365.1	0	792	18.9384	294	294	18.9384	FN16365.1	0	792	24.3143	370
FN23575.1	Cytochrome b561/ferric reductase transmembrane with DOMON related domain	AT3G61750	95.9274	70.8851	84.4342	17.4275	84.4342	17.4275	138.134	3.14222e-07	2.61798e-05	7.60885	123	129	7.60885	FN23575.1	0	1245	5.51174	102	108	5.51174	FN23575.1	0	1245	2.29886	45	49	2.29886	FN23575.1	0	1245	5.13982	24.7621	611	627	24.7621	FN23575.1	0	1245	19.1368	419	467	19.1368	FN23575.1	0	1245	24.4553	554
FN18830.1	COBRA-like protein 4	IRX6	196.512	155.42	186.812	17.2111	186.812	17.2111	485.797	2.18121e-09	2.23876e-06	13.6504	321	324	13.6504	FN18830.1	0	1743	14.6542	396	402	14.6542	FN18830.1	0	1743	6.26657	187	187	6.26657	FN18830.1	0	1743	11.5237	55.5723	1948	1970	55.5723	FN18830.1	0	1743	37.2608	1250	1273	37.2608	FN18830.1	0	1743	56.7338	1890
FN05730.1	unknown		58.2494	34.2387	49.9702	16.9209	49.9702	16.9209	30.2822	0.00010211	0.00106806	2.98181	51	51	2.98181	FN05730.1	0	1256	3.08585	61	61	3.08585	FN05730.1	0	1256	3.34833	70	72	3.34833	FN05730.1	0	1256	3.13866	2.77945	69	71	2.77945	FN05730.1	0	1256	3.45263	84	85	3.45263	FN05730.1	0	1256	3.68796	89
FN33286.1	cytochrome P450, family 76, subfamily C, polypeptide 7	CYP76C7	106.135	66.8378	90.919	16.8385	90.919	16.8385	68.7974	4.69939e-06	0.000129163	4.98076	39	39	4.98076	FN33286.1	0	575	8.17707	74	74	8.17707	FN33286.1	0	575	4.06329	40	40	4.06329	FN33286.1	0	575	5.74037	17.8718	209	209	17.8718	FN33286.1	0	575	33.2724	375	375	33.2724	FN33286.1	0	575	26.1587	289
FN22731.1	uncharacterized protein	AT5G06590	85.8165	64.7383	67.5597	17.5589	67.5597	17.5589	49.189	1.68525e-05	0.000304194	2.85736	20	20	2.85736	FN22731.1	0	514	6.42798	52	52	6.42798	FN22731.1	0	514	2.95458	26	26	2.95458	FN22731.1	0	514	4.07997	10.4269	109	109	10.4269	FN22731.1	0	514	11.216	113	113	11.216	FN22731.1	0	514	8.6068	85
FN36811.1	myb domain protein 85	MYB85	64.2298	42.6546	58.5038	16.7766	58.5038	16.7766	141.833	2.83323e-07	2.48735e-05	4.0099	78	83	4.0099	FN36811.1	0	1520	5.30877	120	127	5.30877	FN36811.1	0	1520	1.80609	47	47	1.80609	FN36811.1	0	1520	3.70825	23.8081	728	736	23.8081	FN36811.1	0	1520	19.5008	573	581	19.5008	FN36811.1	0	1520	23.3864	677
FN09774.1	UDP-arabinose 4-epimerase 1	MUR4	73.7602	48.8733	64.1749	22.126	64.1749	22.126	97.5166	1.22214e-06	5.70064e-05	2.6051	53	53	2.6051	FN09774.1	0	1494	3.61495	85	85	3.61495	FN09774.1	0	1494	2.89312	74	74	2.89312	FN09774.1	0	1494	3.03772	10.8277	329	329	10.8277	FN09774.1	0	1494	11.4397	335	335	11.4397	FN09774.1	0	1494	10.9038	313
FN25587.1	ribulose bisphosphate carboxylase		63.192	33.6849	47.2706	16.5715	47.2706	16.5715	30.2509	0.000102495	0.00107071	1.60667	12	17	1.60667	FN25587.1	0	777	3.51626	39	43	3.51626	FN25587.1	0	777	3.98419	50	53	3.98419	FN25587.1	0	777	3.03571	4.87259	64	77	4.87259	FN25587.1	0	777	3.93959	49	60	3.93959	FN25587.1	0	777	5.02373	62
FN36832.1	HXXXD-type acyl-transferase family protein	AT2G25150	36.962	21.9368	34.1116	18.8524	34.1116	18.8524	93.4847	1.43973e-06	6.33733e-05	2.66138	54	54	2.66138	FN36832.1	0	1490	1.62043	38	38	1.62043	FN36832.1	0	1490	1.45044	37	37	1.45044	FN36832.1	0	1490	1.91075	13.1007	397	397	13.1007	FN36832.1	0	1490	17.0858	499	499	17.0858	FN36832.1	0	1490	14.3213	410
FN04173.1	hypothetical protein		189.742	132.216	172.333	17.9223	172.333	17.9223	212.574	5.76923e-08	1.10452e-05	10.7482	149	149	10.7482	FN04173.1	0	1018	13.6064	216	218	13.6064	FN04173.1	0	1018	6.19671	107	108	6.19671	FN04173.1	0	1018	10.1838	59.1185	1218	1224	59.1185	FN04173.1	0	1018	43.1496	859	861	43.1496	FN04173.1	0	1018	50.2564	980
FN05435.1	plant glycogenin-like starch initiation protein 1	PGSIP1	90.3839	69.8544	85.235	16.2442	85.235	16.2442	484.349	2.20725e-09	2.23876e-06	7.20886	75	75	7.20886	FN05435.1	0	764	6.73637	81	81	6.73637	FN05435.1	0	764	2.82875	37	37	2.82875	FN05435.1	0	764	5.59132	28.4458	442	442	28.4458	FN05435.1	0	764	20.367	305	305	20.367	FN05435.1	0	764	28.9522	425
FN03249.1	O-fucosyltransferase-like protein	AT1G29200	71.3857	44.649	61.0965	17.0471	61.0965	17.0471	120.438	5.37131e-07	3.50682e-05	3.11749	18	18	3.11749	FN03249.1	0	424	3.8962	26	26	3.8962	FN03249.1	0	424	4.40828	32	32	4.40828	FN03249.1	0	424	3.80733	16.351	141	141	16.351	FN03249.1	0	424	16.7251	139	139	16.7251	FN03249.1	0	424	17.7987	145
FN30050.1	protein LATERAL ROOT PRIMORDIUM 1	LRP1	31.0234	18.2587	26.4952	15.7439	26.4952	15.7439	125.919	4.51407e-07	3.19274e-05	2.05828	31	31	2.05828	FN30050.1	0	1106	1.37876	24	24	1.37876	FN30050.1	0	1106	1.95403	37	37	1.95403	FN30050.1	0	1106	1.79703	10.3584	233	233	10.3584	FN30050.1	0	1106	7.65727	166	166	7.65727	FN30050.1	0	1106	9.1292	194
FN05478.1	probable galacturonosyltransferase 12	GAUT12	136.895	88.5442	122.387	17.2782	122.387	17.2782	159.02	1.80882e-07	1.95529e-05	10.3424	279	289	10.3424	FN05478.1	0	2052	8.48413	264	274	8.48413	FN05478.1	0	2052	3.72889	123	131	3.72889	FN05478.1	0	2052	7.51846	45.5267	1842	1900	45.5267	FN05478.1	0	2052	35.7025	1381	1436	35.7025	FN05478.1	0	2052	54.5061	2121
FN02178.1	uncharacterized protein	AT5G43150	126.098	94.9592	103.813	15.5495	103.813	15.5495	66.0724	5.48672e-06	0.000143084	5.37324	21	21	5.37324	FN02178.1	0	287	9.51964	43	43	9.51964	FN02178.1	0	287	6.51259	32	32	6.51259	FN02178.1	0	287	7.13516	21.929	128	128	21.929	FN02178.1	0	287	30.5751	172	172	30.5751	FN02178.1	0	287	13.2381	73
FN26870.1	O-fucosyltransferase family protein	AT2G37980	121.801	75.1111	87.1351	15.487	87.1351	15.487	26.4536	0.000166593	0.00152751	7.58171	69	70	7.58171	FN26870.1	0	678	5.81027	61	62	5.81027	FN26870.1	0	678	4.65211	54	54	4.65211	FN26870.1	0	678	6.01469	9.28261	124	128	9.28261	FN26870.1	0	678	8.50295	110	113	8.50295	FN26870.1	0	678	7.59961	97
FN14441.1	uncharacterized protein	TBL31	71.362	46.6768	63.8496	16.16	63.8496	16.16	332.232	9.86127e-09	4.60879e-06	5.39613	69	69	5.39613	FN14441.1	0	939	5.68392	84	84	5.68392	FN14441.1	0	939	1.55511	25	25	1.55511	FN14441.1	0	939	4.21172	24.0346	459	459	24.0346	FN14441.1	0	939	19.6682	362	362	19.6682	FN14441.1	0	939	19.9537	360
FN01656.1	SF16-like protein		162.326	108.98	144.878	15.2823	144.878	15.2823	160.596	1.74008e-07	1.93046e-05	10.9687	59	59	10.9687	FN01656.1	0	395	10.2948	64	64	10.2948	FN01656.1	0	395	9.16812	62	62	9.16812	FN01656.1	0	395	10.1439	60.2474	484	484	60.2474	FN01656.1	0	395	40.0392	310	310	40.0392	FN01656.1	0	395	48.62	369
FN10545.1	uncharacterized protein	AT5G67210	318.809	240.465	292.012	15.1689	292.012	15.1689	173.008	1.29863e-07	1.69539e-05	24.5239	357	357	24.5239	FN10545.1	0	1069	24.1908	407	407	24.1908	FN10545.1	0	1069	13.1135	240	240	13.1135	FN10545.1	0	1069	20.6094	74.9721	1630	1630	74.9721	FN10545.1	0	1069	54.788	1148	1148	54.788	FN10545.1	0	1069	67.6255	1389
FN25089.1	thaumatin-like protein 3	TLP-3	23.3005	17.8868	20.7076	15.0858	20.7076	15.0858	91.124	1.58979e-06	6.71869e-05	0.898278	12	12	0.898278	FN25089.1	0	981	2.20214	34	34	2.20214	FN25089.1	0	981	1.3099	22	22	1.3099	FN25089.1	0	981	1.47011	3.00727	60	60	3.00727	FN25089.1	0	981	3.48439	67	67	3.48439	FN25089.1	0	981	3.34239	63
FN05782.1	peroxidase	AT5G42180	297.702	178.065	259.637	15.2531	259.637	15.2531	76.7207	3.09068e-06	0.000100502	26.3693	476	488	26.3693	FN05782.1	0	1359	19.6832	406	421	19.6832	FN05782.1	0	1359	8.59599	194	200	8.59599	FN05782.1	0	1359	18.2162	153.404	4137	4240	153.404	FN05782.1	0	1359	109.318	2847	2912	109.318	FN05782.1	0	1359	123.968	3199
FN11183.1	RING-H2 finger protein ATL54	AT1G72220	30.844	21.8404	27.899	15.0514	27.899	15.0514	162.74	1.65175e-07	1.90589e-05	1.82672	13	15	1.82672	FN11183.1	0	603	3.1611	29	30	3.1611	FN11183.1	0	603	0.968653	10	10	0.968653	FN11183.1	0	603	1.98549	9.7033	115	119	9.7033	FN11183.1	0	603	6.5147	72	77	6.5147	FN11183.1	0	603	11.5657	125
FN31130.1	protein IQ-domain 21	iqd21	236.381	173.059	221.336	15.4504	221.336	15.4504	363.66	6.89022e-09	3.89205e-06	14.0492	260	260	14.0492	FN31130.1	0	1359	18.2339	390	390	18.2339	FN31130.1	0	1359	13.6676	318	318	13.6676	FN31130.1	0	1359	15.3169	69.5021	1921	1921	69.5021	FN31130.1	0	1359	67.0851	1787	1787	67.0851	FN31130.1	0	1359	65.4498	1709
FN28041.1	microtubule-associated protein 70-5	MAP70-5	257.512	164.397	209.541	15.7466	209.541	15.7466	69.844	4.43486e-06	0.000124655	19.5037	132	132	19.5037	FN28041.1	0	497	17.131	134	134	17.131	FN28041.1	0	497	5.99376	51	51	5.99376	FN28041.1	0	497	14.2095	59.7545	604	604	59.7545	FN28041.1	0	497	48.0408	468	468	48.0408	FN28041.1	0	497	66.183	632
FN20427.1	multidrug resistance-associated protein (MRP)-like; ABC-transporter-like protein		18.8943	11.9204	15.8078	14.5655	15.8078	14.5655	62.3449	6.85119e-06	0.00016437	1.01225	11	11	1.01225	FN20427.1	0	798	1.75168	22	22	1.75168	FN20427.1	0	798	0.731952	10	10	0.731952	FN20427.1	0	798	1.16529	3.6969	60	60	3.6969	FN20427.1	0	798	2.42941	38	38	2.42941	FN20427.1	0	798	1.43485	22
FN00503.1	microtubule-associated protein 70-5	MAP70-5	281.033	208.543	267.829	17.6302	267.829	17.6302	274.878	2.08914e-08	6.74687e-06	16.3495	59	59	16.3495	FN00503.1	0	265	19.1813	80	80	19.1813	FN00503.1	0	265	12.784	58	58	12.784	FN00503.1	0	265	16.1049	59.7448	322	322	59.7448	FN00503.1	0	265	63.724	331	331	63.724	FN00503.1	0	265	63.8298	325
FN14832.1	lipid phosphate phosphatase 3	LPP3	55.4991	39.0841	53.3229	14.3449	53.3229	14.3449	606.698	9.00962e-10	1.33248e-06	4.45246	69	71	4.45246	FN14832.1	0	1171	3.74392	68	69	3.74392	FN14832.1	0	1171	3.7909	68	76	3.7909	FN14832.1	0	1171	3.99576	18.769	428	447	18.769	FN14832.1	0	1171	16.0329	324	368	16.0329	FN14832.1	0	1171	15.4226	331
FN22782.1	aspartyl protease family protein	AT2G03200	64.9218	45.4722	59.8688	16.3292	59.8688	16.3292	187.155	9.53091e-08	1.45159e-05	5.09076	114	120	5.09076	FN22782.1	0	1731	4.33131	116	118	4.33131	FN22782.1	0	1731	2.29455	66	68	2.29455	FN22782.1	0	1731	3.90554	21.19	733	746	21.19	FN22782.1	0	1731	12.7618	420	433	12.7618	FN22782.1	0	1731	19.5736	646
FN17276.1	microtubule-associated protein 65-8	MAP65-8	103.187	69.2651	83.3459	14.1012	83.3459	14.1012	58.8299	8.54876e-06	0.000189307	8.51247	75	75	8.51247	FN17276.1	0	647	7.95454	81	81	7.95454	FN17276.1	0	647	2.61806	29	29	2.61806	FN17276.1	0	647	6.36169	15.959	210	210	15.959	FN17276.1	0	647	11.1182	141	141	11.1182	FN17276.1	0	647	15.9275	198
FN11675.1	cinnamyl alcohol dehydrogenase 7	ELI3-1	17.9751	8.77806	16.5027	14.0768	16.5027	14.0768	98.9237	1.15599e-06	5.51074e-05	1.294	22	24	1.294	FN11675.1	0	1362	1.11961	24	24	1.11961	FN11675.1	0	1362	1.37233	30	32	1.37233	FN11675.1	0	1362	1.26198	8.0865	219	224	8.0865	FN11675.1	0	1362	8.54041	224	228	8.54041	FN11675.1	0	1362	11.1199	291
FN34228.1	plant glycogenin-like starch initiation protein 1	PGSIP1	95.0794	62.5684	81.6362	16.1819	81.6362	16.1819	95.3838	1.33168e-06	6.023e-05	4.9866	93	95	4.9866	FN34228.1	0	1399	6.17668	135	136	6.17668	FN34228.1	0	1399	4.96838	119	119	4.96838	FN34228.1	0	1399	5.37722	21.0523	592	599	21.0523	FN34228.1	0	1399	19.8747	540	545	19.8747	FN34228.1	0	1399	21.3168	570
FN13412.1	cellulose synthase A catalytic subunit 4 [UDP-forming]	CESA4	1325.89	1076.36	1260.55	14.3111	1260.55	14.3111	267.946	2.31133e-08	6.99646e-06	104.99	4333	4445	104.99	FN13412.1	0	3109	120.904	5771	5916	120.904	FN13412.1	0	3109	58.2031	3023	3098	58.2031	FN13412.1	0	3109	94.6993	468.63	29117	29632	468.63	FN13412.1	0	3109	278.751	16626	16987	278.751	FN13412.1	0	3109	397.098	23526
FN09752.1	unknown		55.0693	35.5566	47.3914	14.9616	47.3914	14.9616	106.431	8.69802e-07	4.67467e-05	3.93398	12	12	3.93398	FN09752.1	0	224	3.12017	11	11	3.12017	FN09752.1	0	224	3.12909	12	12	3.12909	FN09752.1	0	224	3.39442	16.4628	75	75	16.4628	FN09752.1	0	224	13.8932	61	61	13.8932	FN09752.1	0	224	13.4762	58
FN11149.1	putative protein		163.876	114.811	141.485	13.7378	141.485	13.7378	65.9906	5.51281e-06	0.000143431	10.0464	83	84	10.0464	FN11149.1	0	614	13.7631	131	133	13.7631	FN11149.1	0	614	9.51299	98	100	9.51299	FN11149.1	0	614	11.1075	43.8035	540	547	43.8035	FN11149.1	0	614	33.9841	407	409	33.9841	FN11149.1	0	614	37.3814	438
FN18830.2	putative phytochelatin synthetase		110.42	87.3404	102.275	13.6928	102.275	13.6928	378.515	5.87797e-09	3.63907e-06	12.9048	35	42	12.9048	FN18830.2	0	239	6.38039	24	24	6.38039	FN18830.2	0	239	4.88785	20	20	4.88785	FN18830.2	0	239	8.05767	28.3904	131	138	28.3904	FN18830.2	0	239	17.504	80	82	17.504	FN18830.2	0	239	26.7851	118
FN20328.1	RPM1-induced protein kinase	AT2G05940	32.0431	24.5087	28.1053	13.6632	28.1053	13.6632	127.6	4.2861e-07	3.08179e-05	2.50512	39	51	2.50512	FN20328.1	0	1495	2.08252	37	49	2.08252	FN20328.1	0	1495	2.07071	40	53	2.07071	FN20328.1	0	1495	2.21945	7.03821	164	214	7.03821	FN20328.1	0	1495	5.80134	135	170	5.80134	FN20328.1	0	1495	4.80423	130
FN03997.1	nucleotide/sugar transporter-like protein	AT2G28315	116.054	90.6805	106.223	13.3876	106.223	13.3876	232.782	4.031e-08	9.51642e-06	11.2854	211	213	11.2854	FN03997.1	0	1386	10.7731	229	235	10.7731	FN03997.1	0	1386	3.66641	85	87	3.66641	FN03997.1	0	1386	8.57494	27.1386	761	765	27.1386	FN03997.1	0	1386	25.2144	672	685	25.2144	FN03997.1	0	1386	29.2899	778
FN27774.1	probable beta-1,4-xylosyltransferase IRX9	IRX9	159.592	116.072	140.76	13.3664	140.76	13.3664	246.787	3.2e-08	8.29061e-06	14.4331	273	273	14.4331	FN27774.1	0	1389	13.4487	294	294	13.4487	FN27774.1	0	1389	6.2657	149	149	6.2657	FN27774.1	0	1389	11.3825	37.4164	1057	1057	37.4164	FN27774.1	0	1389	29.7879	811	811	29.7879	FN27774.1	0	1389	34.1352	911
FN09506.1	microtubule-associated protein 65-8	MAP65-8	192.805	156.916	175.466	13.358	175.466	13.358	217.437	5.27658e-08	1.07187e-05	14.0975	177	177	14.0975	FN09506.1	0	922	19.5025	283	283	19.5025	FN09506.1	0	922	8.99587	142	142	8.99587	FN09506.1	0	922	14.1986	33.2236	623	623	33.2236	FN09506.1	0	922	25.7855	466	466	25.7855	FN09506.1	0	922	31.2727	554
FN34283.1	core-2/I-branching beta-1,6-N-acetylglucosaminyltransferase family protein	AT4G27480	73.485	56.6637	65.1185	13.21	65.1185	13.21	171.215	1.35295e-07	1.72739e-05	5.33845	131	131	5.33845	FN34283.1	0	1802	5.18318	147	147	5.18318	FN34283.1	0	1802	5.47794	169	169	5.47794	FN34283.1	0	1802	5.33319	8.62228	316	316	8.62228	FN34283.1	0	1802	6.08702	215	215	6.08702	FN34283.1	0	1802	5.54539	192
FN26566.1	pectin lyase-like protein	AT1G60590	36.5152	27.6273	32.7155	34.9652	32.7155	34.9652	144.311	2.64725e-07	2.37213e-05	1.81012	49	51	1.81012	FN26566.1	0	2069	2.91741	93	95	2.91741	FN26566.1	0	2069	3.04894	107	108	3.04894	FN26566.1	0	2069	2.59216	0.903052	37	38	0.903052	FN26566.1	0	2069	1.28222	51	52	1.28222	FN26566.1	0	2069	0.704342	28
FN29625.1	HVA22 homologue C	HVA22C	88.9841	69.2235	83.7136	12.9694	83.7136	12.9694	132.249	3.72616e-07	2.85578e-05	8.18361	75	75	8.18361	FN29625.1	0	673	8.02487	85	85	8.02487	FN29625.1	0	673	4.77346	55	55	4.77346	FN29625.1	0	673	6.99398	21.1141	289	289	21.1141	FN29625.1	0	673	24.0306	317	317	24.0306	FN29625.1	0	673	18.0188	233
FN09292.1	HXXXD-type acyl-transferase-like protein	AT1G32910	38.0268	29.2034	32.1985	12.9247	32.1985	12.9247	33.1327	7.34725e-05	0.000842759	2.71979	17	17	2.71979	FN09292.1	0	459	3.59911	26	26	3.59911	FN09292.1	0	459	1.78156	14	14	1.78156	FN09292.1	0	459	2.70015	12.9617	121	121	12.9617	FN09292.1	0	459	7.44703	67	67	7.44703	FN09292.1	0	459	6.91677	61
FN01482.1	uncharacterized protein	AT5G39430	45.0447	32.4493	37.6505	19.8773	37.6505	19.8773	101.856	1.03195e-06	5.21774e-05	2.62265	49	49	2.62265	FN01482.1	0	1372	3.19543	69	69	3.19543	FN01482.1	0	1372	3.44839	81	81	3.44839	FN01482.1	0	1372	3.08882	2.72364	76	76	2.72364	FN01482.1	0	1372	2.00799	54	54	2.00799	FN01482.1	0	1372	1.25183	33
FN35945.1	microtubule-associated protein 70-5	MAP70-5	175.478	122.642	156.092	15.0297	156.092	15.0297	185.103	9.9538e-08	1.49079e-05	13.5732	117	117	13.5732	FN35945.1	0	633	12.1455	121	121	12.1455	FN35945.1	0	633	7.65879	83	83	7.65879	FN35945.1	0	633	11.1258	40.3138	519	519	40.3138	FN35945.1	0	633	32.1581	398	399	32.1581	FN35945.1	0	633	47.8526	582
FN10974.1	O-fucosyltransferase-like protein	AT1G29200	149.594	104.861	122.517	15.2043	122.517	15.2043	26.8879	0.000157108	0.00146193	8.01101	66	66	8.01101	FN10974.1	0	605	10.8172	103	103	10.8172	FN10974.1	0	605	7.04779	73	73	7.04779	FN10974.1	0	605	8.62534	33.4836	412	412	33.4836	FN10974.1	0	605	30.3576	360	360	30.3576	FN10974.1	0	605	28.9048	336
FN05118.1	AC011914_10putative phosphoenolpyruvate carboxylase; 69384-74546		30.5037	24.4471	27.5661	12.6262	27.5661	12.6262	259.057	2.64133e-08	7.45059e-06	3.19592	89	89	3.19592	FN05118.1	0	2045	2.1749	70	70	2.1749	FN05118.1	0	2045	1.7423	61	61	1.7423	FN05118.1	0	2045	2.37104	6.08299	253	253	6.08299	FN05118.1	0	2045	3.89182	156	156	3.89182	FN05118.1	0	2045	2.41778	95
FN13401.3	3-oxoacyl-[acyl-carrier-protein] reductase	AT1G24360	13.7529	10.6972	11.377	12.6218	11.377	12.6218	47.7948	1.87824e-05	0.000325182	0.90884	10	10	0.90884	FN13401.3	0	808	0.943635	12	12	0.943635	FN13401.3	0	808	1.08434	15	15	1.08434	FN13401.3	0	808	0.978938	3.83371	63	63	3.83371	FN13401.3	0	808	2.84133	45	45	2.84133	FN13401.3	0	808	1.28826	20
FN18758.1	microtubule-associated protein 65-8	MAP65-8	182.746	104.234	137.652	12.534	137.652	12.534	32.2551	8.1076e-05	0.00090557	10.754	35	35	10.754	FN18758.1	0	239	19.6729	74	74	19.6729	FN18758.1	0	239	5.37663	22	22	5.37663	FN18758.1	0	239	11.9345	37.2366	181	181	37.2366	FN18758.1	0	239	19.4252	91	91	19.4252	FN18758.1	0	239	29.1805	134
FN35319.1	uncharacterized protein	AT5G59830	28.8112	22.3132	26.2343	16.5129	26.2343	16.5129	160.146	1.75937e-07	1.93797e-05	2.00587	41	41	2.00587	FN35319.1	0	1501	2.32818	55	55	2.32818	FN35319.1	0	1501	0.739364	19	19	0.739364	FN35319.1	0	1501	1.69114	5.63427	171	172	5.63427	FN35319.1	0	1501	5.50624	161	162	5.50624	FN35319.1	0	1501	3.7448	108
FN33862.1	glucomannan 4-beta-mannosyltransferase 9	ATCSLA09	124.793	90.4587	98.2518	12.4715	98.2518	12.4715	39.804	3.72754e-05	0.000518365	9.723	31	38	9.723	FN33862.1	0	287	11.2907	42	51	11.2907	FN33862.1	0	287	4.68092	16	23	4.68092	FN33862.1	0	287	8.56489	22.4429	105	131	22.4429	FN33862.1	0	287	15.8208	61	89	15.8208	FN33862.1	0	287	29.7405	134
FN23349.1	matrixin family protein	AT2G45040	59.7256	33.8377	47.7647	16.0771	47.7647	16.0771	47.6718	1.89657e-05	0.000327108	4.22643	56	56	4.22643	FN23349.1	0	973	3.65687	56	56	3.65687	FN23349.1	0	973	1.62083	27	27	1.62083	FN23349.1	0	973	3.16804	12.7344	252	252	12.7344	FN23349.1	0	973	9.75261	186	186	9.75261	FN23349.1	0	973	8.6119	161
FN00171.1	zinc finger CCCH domain-containing protein	AT1G66810	76.8184	43.1793	60.6647	12.284	60.6647	12.284	50.064	1.5767e-05	0.000290862	8.75019	130	130	8.75019	FN00171.1	0	1091	5.18322	89	89	5.18322	FN00171.1	0	1091	2.19505	41	41	2.19505	FN00171.1	0	1091	5.37615	22.5789	501	501	22.5789	FN00171.1	0	1091	17.91	383	383	17.91	FN00171.1	0	1091	19.7497	414
FN00396.1	glucomannan 4-beta-mannosyltransferase 9	ATCSLA09	167.982	136.087	147.572	12.5802	147.572	12.5802	103.781	9.5946e-07	4.99873e-05	14.5972	228	228	14.5972	FN00396.1	0	1147	11.4114	206	206	11.4114	FN00396.1	0	1147	12.2217	240	240	12.2217	FN00396.1	0	1147	12.7434	37.8947	884	884	37.8947	FN00396.1	0	1147	28.1554	633	633	28.1554	FN00396.1	0	1147	41.2918	910
FN15127.1	ethylene-responsive transcription factor ERF034	AT2G44940	25.4724	20.6256	24.1118	12.089	24.1118	12.089	318.526	1.16537e-08	4.78092e-06	1.97774	23	23	1.97774	FN15127.1	0	854	2.08322	28	28	2.08322	FN15127.1	0	854	2.46224	36	36	2.46224	FN15127.1	0	854	2.1744	5.75747	100	100	5.75747	FN15127.1	0	854	3.94282	66	66	3.94282	FN15127.1	0	854	4.14416	68
FN28779.1	glyoxal oxidase-related protein	AT1G75620	45.8814	40.8087	38.3099	15.6127	38.3099	15.6127	59.8005	8.03194e-06	0.000181637	3.95475	102	102	3.95475	FN28779.1	0	1894	2.54957	75	76	2.54957	FN28779.1	0	1894	3.51569	112	114	3.51569	FN28779.1	0	1894	3.34	3.271	125	126	3.271	FN28779.1	0	1894	2.47816	91	92	2.47816	FN28779.1	0	1894	2.11591	77
FN35110.1	pyruvate decarboxylase 1	AT4G33070	131.199	68.4831	99.6627	12.0492	99.6627	12.0492	29.0345	0.000118997	0.00119501	9.34262	286	286	9.34262	FN35110.1	0	2248	11.1079	393	393	11.1079	FN35110.1	0	2248	6.75558	260	260	6.75558	FN35110.1	0	2248	9.06868	10.5862	484	484	10.5862	FN35110.1	0	2248	7.42117	327	327	7.42117	FN35110.1	0	2248	9.05245	391
FN05564.1	uncharacterized protein	AT4G24910	60.0385	45.4281	54.0391	12.4881	54.0391	12.4881	148.753	2.35052e-07	2.2101e-05	3.7088	40	40	3.7088	FN05564.1	0	792	5.53551	69	69	5.53551	FN05564.1	0	792	4.86748	66	66	4.86748	FN05564.1	0	792	4.70393	16.3896	264	264	16.3896	FN05564.1	0	792	15.8464	246	246	15.8464	FN05564.1	0	792	13.7343	209
FN17445.1	AC002423_9T23E23.18		86.2301	64.1534	76.9905	11.9479	76.9905	11.9479	235.07	3.87824e-08	9.38474e-06	5.52588	76	83	5.52588	FN17445.1	0	1103	9.21677	146	160	9.21677	FN17445.1	0	1103	6.35464	110	120	6.35464	FN17445.1	0	1103	7.03243	13.2395	269	297	13.2395	FN17445.1	0	1103	14.9862	288	324	14.9862	FN17445.1	0	1103	13.4479	265
FN20614.1	putative basic blue protein plantacyanin		416.15	228.451	361.981	17.7249	361.981	17.7249	95.8767	1.30531e-06	5.95457e-05	29.3737	274	274	29.3737	FN20614.1	0	685	22.1688	239	239	22.1688	FN20614.1	0	685	13.3873	157	157	13.3873	FN20614.1	0	685	21.6433	120.876	1684	1684	120.876	FN20614.1	0	685	139.721	1876	1876	139.721	FN20614.1	0	685	100.825	1327
FN33058.1	plastocyanin-like domain-containing protein	AT1G72230	1070.57	583.443	916.367	16.1633	916.367	16.1633	101.784	1.03479e-06	5.22558e-05	77.0125	947	947	77.0125	FN33058.1	0	903	68.3228	970	971	68.3228	FN33058.1	0	903	35.9644	556	556	35.9644	FN33058.1	0	903	60.4332	362.096	6649	6650	362.096	FN33058.1	0	903	283.846	5024	5024	283.846	FN33058.1	0	903	320.805	5566
FN15405.1	ILI1 binding bHLH 1 protein	IBH1	48.5549	42.7893	43.4751	11.3433	43.4751	11.3433	54.3721	1.15349e-05	0.000234391	5.35872	27	27	5.35872	FN15405.1	0	370	3.77794	22	22	3.77794	FN15405.1	0	370	3.47301	22	22	3.47301	FN15405.1	0	370	4.20322	10.8969	82	82	10.8969	FN15405.1	0	370	13.237	96	96	13.237	FN15405.1	0	370	7.87721	56
FN09725.1	uncharacterized protein	AT5G59050	47.0364	32.4597	43.1828	12.3347	43.1828	12.3347	326.539	1.05608e-08	4.70507e-06	2.23598	19	19	2.23598	FN09725.1	0	624	4.88754	48	48	4.88754	FN09725.1	0	624	4.30585	46	46	4.30585	FN09725.1	0	624	3.80979	11.1891	142	142	11.1891	FN09725.1	0	624	12.1004	148	148	12.1004	FN09725.1	0	624	10.8429	130
FN19573.1	Similar to kinesin; coded for by A. thaliana cDNA W43760		220.279	150.109	173.869	11.2456	173.869	11.2456	55.045	1.10088e-05	0.000226012	16.3337	121	121	16.3337	FN19573.1	0	544	16.0013	137	137	16.0013	FN19573.1	0	544	18.5752	173	173	18.5752	FN19573.1	0	544	16.9701	33.5324	371	371	33.5324	FN19573.1	0	544	26.9156	287	287	26.9156	FN19573.1	0	544	27.8407	291
FN30005.1	calponin homology and kinesin motor domain-containing protein	AT1G09170	147.829	80.1253	94.461	11.1638	94.461	11.1638	8.96793	0.00613584	0.0235092	9.17928	17	17	9.17928	FN30005.1	0	136	13.5486	29	29	13.5486	FN30005.1	0	136	5.1538	12	12	5.1538	FN30005.1	0	136	9.29388	19.1614	53	53	19.1614	FN30005.1	0	136	15.0052	40	40	15.0052	FN30005.1	0	136	15.6903	41
FN05984.1	heat stress transcription factor B-3	HSFB3	60.0412	38.7066	51.0849	13.6362	51.0849	13.6362	63.0973	6.54425e-06	0.000158683	4.02642	42	42	4.02642	FN05984.1	0	766	3.06907	37	37	3.06907	FN05984.1	0	766	5.0327	66	66	5.0327	FN05984.1	0	766	4.04273	12.8378	200	200	12.8378	FN05984.1	0	766	16.8505	253	253	16.8505	FN05984.1	0	766	12.1621	179
FN13115.1	Similar to kinesin; coded for by A. thaliana cDNA W43760		327.258	163.356	204.075	11.0206	204.075	11.0206	9.06897	0.00593299	0.0228717	26.11	48	48	26.11	FN13115.1	0	135	20.7087	44	44	20.7087	FN13115.1	0	135	14.2779	33	33	14.2779	FN13115.1	0	135	20.3655	40.7919	112	112	40.7919	FN13115.1	0	135	32.1223	85	85	32.1223	FN13115.1	0	135	36.2393	94
FN06644.1	protein REDUCED WALL ACETYLATION 3	AT2G34410	124.217	88.4146	113.734	11.7481	113.734	11.7481	258.46	2.66556e-08	7.4747e-06	12.2288	155	396	12.2288	FN06644.1	0	2378	12.3442	182	462	12.3442	FN06644.1	0	2378	7.17227	86	292	7.17227	FN06644.1	0	2378	10.5818	46.7083	885	2259	46.7083	FN06644.1	0	2378	28.7913	470	1342	28.7913	FN06644.1	0	2378	41.1026	789
FN28492.1	AC021043_11Hypothetical protein		44.683	32.5988	40.1641	11.317	40.1641	11.317	182.845	1.04467e-07	1.50854e-05	5.39749	38	38	5.39749	FN28492.1	0	517	5.0388	41	41	5.0388	FN28492.1	0	517	1.24276	11	11	1.24276	FN28492.1	0	517	3.89302	17.7845	187	187	17.7845	FN28492.1	0	517	11.1509	113	113	11.1509	FN28492.1	0	517	15.6037	155
FN13412.3	cellulose synthase catalytic subunit (Ath-A)		128.271	86.03	107.155	10.8944	107.155	10.8944	57.8227	9.12979e-06	0.000196668	6.94648	14	14	6.94648	FN13412.3	0	148	13.3087	31	31	13.3087	FN13412.3	0	148	12.2345	29	31	12.2345	FN13412.3	0	148	10.8299	62.7899	180	189	62.7899	FN13412.3	0	148	28.6113	76	83	28.6113	FN13412.3	0	148	42.551	119
FN12934.1	uncharacterized protein	AT1G09610	181.684	122.379	150.012	11.4963	150.012	11.4963	61.5606	7.19053e-06	0.000168857	15.4105	153	230	15.4105	FN12934.1	0	1096	18.7252	222	323	18.7252	FN12934.1	0	1096	8.74015	130	164	8.74015	FN12934.1	0	1096	14.2919	51.7708	939	1154	51.7708	FN12934.1	0	1096	41.8941	704	900	41.8941	FN12934.1	0	1096	53.5179	1022
FN18726.1	forever young gene		90.8964	57.7023	76.39	10.67	76.39	10.67	68.5447	4.76619e-06	0.000130327	9.32499	92	96	9.32499	FN18726.1	0	756	8.65664	96	103	8.65664	FN18726.1	0	756	5.71736	71	74	5.71736	FN18726.1	0	756	7.89966	26.0803	384	401	26.0803	FN18726.1	0	756	20.8525	294	309	20.8525	FN18726.1	0	756	18.1747	255
FN31677.1	putative metal tolerance protein C3	AT3G58060	21.8739	17.5679	18.2895	10.6192	18.2895	10.6192	100.656	1.08058e-06	5.29417e-05	1.9648	16	16	1.9648	FN31677.1	0	598	2.76253	26	26	2.76253	FN31677.1	0	598	0.976752	10	10	0.976752	FN31677.1	0	598	1.90136	3.61777	44	44	3.61777	FN31677.1	0	598	2.13285	25	25	2.13285	FN31677.1	0	598	2.0888	24
FN09703.1	ferric reduction oxidase 7	FRO7	16.1561	9.61265	14.4425	10.5591	14.4425	10.5591	45.1373	2.32917e-05	0.000376641	2.01772	38	38	2.01772	FN09703.1	0	1383	1.33232	29	29	1.33232	FN09703.1	0	1383	1.18256	28	28	1.18256	FN09703.1	0	1383	1.51087	8.5681	241	241	8.5681	FN09703.1	0	1383	4.64803	126	126	4.64803	FN09703.1	0	1383	5.94594	158
FN26121.1	multidrug resistance-associated protein 6	MRP6	15.0771	11.9104	11.6452	10.5539	11.6452	10.5539	30.4483	0.000100094	0.00105379	1.84783	27	27	1.84783	FN26121.1	0	1073	0.829015	14	14	0.829015	FN26121.1	0	1073	0.979847	18	18	0.979847	FN26121.1	0	1073	1.2189	2.33701	51	51	2.33701	FN26121.1	0	1073	2.75771	58	58	2.75771	FN26121.1	0	1073	1.50365	31
FN03995.1	putative protein		60.0279	45.7719	53.3007	10.5163	53.3007	10.5163	58.52	8.72247e-06	0.000191441	8.21004	36	36	8.21004	FN03995.1	0	322	5.32773	27	27	5.32773	FN03995.1	0	322	3.26514	18	18	3.26514	FN03995.1	0	322	5.60097	18.3238	120	120	18.3238	FN03995.1	0	322	15.3687	97	97	15.3687	FN03995.1	0	322	13.0923	81
FN30107.1	uncharacterized protein	AT3G62730	16.8433	9.91662	12.7773	10.4392	12.7773	10.4392	20.2312	0.000431061	0.00307654	1.51651	26	26	1.51651	FN30107.1	0	1259	1.05981	21	21	1.05981	FN30107.1	0	1259	1.4846	32	32	1.4846	FN30107.1	0	1259	1.35364	4.02255	103	103	4.02255	FN30107.1	0	1259	2.91761	72	72	2.91761	FN30107.1	0	1259	1.07481	26
FN15785.1	riboflavin synthase-like superfamily protein	AT1G19230	59.1968	47.1356	55.6466	10.4185	55.6466	10.4185	290.369	1.68153e-08	5.89413e-06	6.40457	87	88	6.40457	FN15785.1	0	1009	5.41553	83	86	5.41553	FN15785.1	0	1009	5.90465	102	102	5.90465	FN15785.1	0	1009	5.90825	17.7865	363	365	17.7865	FN15785.1	0	1009	11.326	223	224	11.326	FN15785.1	0	1009	15.4229	295
FN23583.1	CBL-interacting serine/threonine-protein kinase 10		61.6848	37.3912	51.4745	10.3791	51.4745	10.3791	49.8584	1.60141e-05	0.000294184	6.52485	55	55	6.52485	FN23583.1	0	619	3.90056	38	38	3.90056	FN23583.1	0	619	6.03914	64	64	6.03914	FN23583.1	0	619	5.48818	17.7135	223	223	17.7135	FN23583.1	0	619	19.6159	238	238	19.6159	FN23583.1	0	619	20.1793	240
FN04201.1	uncharacterized protein	AT5G42710	49.0473	30.5303	36.4061	11.2885	36.4061	11.2885	26.4471	0.000166742	0.00152831	3.99642	16	16	3.99642	FN04201.1	0	294	3.24174	15	15	3.24174	FN04201.1	0	294	3.37744	17	17	3.37744	FN04201.1	0	294	3.53853	7.19136	43	43	7.19136	FN04201.1	0	294	10.7588	62	62	10.7588	FN04201.1	0	294	8.14322	46
FN02909.1	pyrophosphorylase 4	PPa4	498.197	254.326	391.351	10.1356	391.351	10.1356	46.1438	2.14395e-05	0.000356944	43.9616	622	622	43.9616	FN02909.1	0	1039	45.9871	752	752	45.9871	FN02909.1	0	1039	38.5651	686	686	38.5651	FN02909.1	0	1039	42.8379	137.9	2914	2914	137.9	FN02909.1	0	1039	136.751	2785	2785	136.751	FN02909.1	0	1039	139.407	2783
FN02176.1	aldehyde dehydrogenase 2C4	ALDH2C4	95.9419	68.9519	83.2191	10.0688	83.2191	10.0688	81.1344	2.49101e-06	8.75257e-05	9.04625	17	17	9.04625	FN02176.1	0	138	8.748	19	19	8.748	FN02176.1	0	138	9.73496	23	23	9.73496	FN02176.1	0	138	9.1764	18.8837	53	53	18.8837	FN02176.1	0	138	19.5938	53	53	19.5938	FN02176.1	0	138	16.9715	45
FN03962.1	DA1-related protein 2	DAR2	36.964	27.2096	31.2132	9.97397	31.2132	9.97397	128.866	4.12366e-07	3.00785e-05	4.40725	72	74	4.40725	FN03962.1	0	1233	3.65872	70	71	3.65872	FN03962.1	0	1233	2.3686	50	50	2.3686	FN03962.1	0	1233	3.47819	4.10737	100	103	4.10737	FN03962.1	0	1233	3.31015	79	80	3.31015	FN03962.1	0	1233	4.64318	110
FN16808.1	NmrA-like negative transcriptional regulator family protein	AT4G39230	89.166	41.5008	59.1472	9.97176	59.1472	9.97176	15.3064	0.00111946	0.00630577	8.20969	145	145	8.20969	FN16808.1	0	1297	7.74018	158	158	7.74018	FN16808.1	0	1297	3.82793	85	85	3.82793	FN16808.1	0	1297	6.5926	12.4344	328	328	12.4344	FN16808.1	0	1297	7.74903	197	197	7.74903	FN16808.1	0	1297	9.63069	240
FN01107.1	Disease resistance-responsive (dirigent-like protein) family protein	AT1G58170	38.8839	33.7072	37.5323	9.95198	37.5323	9.95198	370.834	6.37625e-09	3.69276e-06	3.84938	34	39	3.84938	FN01107.1	0	744	5.03864	56	59	5.03864	FN01107.1	0	744	3.68986	43	47	3.68986	FN01107.1	0	744	4.19263	7.40176	106	112	7.40176	FN01107.1	0	744	7.54294	109	110	7.54294	FN01107.1	0	744	6.99541	99
FN35436.1	putative C3HC4 type RING finger protein	AT3G51325	59.847	40.4663	52.7208	11.4626	52.7208	11.4626	83.4102	2.23861e-06	8.22798e-05	5.16151	66	66	5.16151	FN35436.1	0	939	6.96957	103	103	6.96957	FN35436.1	0	939	2.9858	48	48	2.9858	FN35436.1	0	939	5.03896	19.0601	364	364	19.0601	FN35436.1	0	939	20.5918	379	379	20.5918	FN35436.1	0	939	17.1823	310
FN08840.2	putative tropine dehydrogenase	AT5G06060	207.952	119.636	151.915	9.91687	151.915	9.91687	21.9811	0.000322246	0.00247771	20.6131	181	256	20.6131	FN08840.2	0	912	18.3926	210	264	18.3926	FN08840.2	0	912	12.1047	156	189	12.1047	FN08840.2	0	912	17.0368	34.2888	500	636	34.2888	FN08840.2	0	912	56.1083	798	1003	56.1083	FN08840.2	0	912	22.0282	321
FN24038.1	omega-6 fatty acid desaturase	FAD2	27.298	21.1656	22.9265	9.91199	22.9265	9.91199	66.8737	5.23915e-06	0.000138821	4.10471	82	82	4.10471	FN24038.1	0	1467	2.33882	54	54	2.33882	FN24038.1	0	1467	1.27411	32	32	1.27411	FN24038.1	0	1467	2.57255	5.96595	178	178	5.96595	FN24038.1	0	1467	4.86877	140	140	4.86877	FN24038.1	0	1467	3.76064	106
FN06595.1	laccase-4	IRX12	580.3	377.475	502.771	13.9405	502.771	13.9405	95.5476	1.32284e-06	5.9887e-05	46.5681	1402	1404	46.5681	FN06595.1	0	2214	43.4493	1512	1514	43.4493	FN06595.1	0	2214	26.5403	1006	1006	26.5403	FN06595.1	0	2214	38.8525	168.005	7552	7565	168.005	FN06595.1	0	2214	107.796	4675	4678	107.796	FN06595.1	0	2214	162.72	6916
FN16803.1	adenylate kinase 1		157.778	127.968	145.233	9.60016	145.233	9.60016	153.808	2.06165e-07	2.0348e-05	15.5192	208	220	15.5192	FN16803.1	0	1041	20.3859	310	334	20.3859	FN16803.1	0	1041	14.7567	252	263	14.7567	FN16803.1	0	1041	16.8873	55.923	1126	1184	55.923	FN16803.1	0	1041	42.0982	821	859	42.0982	FN16803.1	0	1041	45.8463	896
FN02647.1	uncharacterized protein	AT1G10140	26.49	20.714	24.2779	9.58837	24.2779	9.58837	122.312	5.057e-07	3.36955e-05	3.84031	41	41	3.84031	FN02647.1	0	784	2.10713	26	26	2.10713	FN02647.1	0	784	2.53308	34	34	2.53308	FN02647.1	0	784	2.82684	3.57477	57	57	3.57477	FN02647.1	0	784	6.96288	107	107	6.96288	FN02647.1	0	784	3.12009	47
FN03930.1	aldehyde dehydrogenase 2C4	ALDH2C4	30.3011	16.3762	23.53	9.58756	23.53	9.58756	30.0396	0.000105146	0.00108787	1.80498	19	19	1.80498	FN03930.1	0	773	2.71249	33	33	2.71249	FN03930.1	0	773	3.70256	49	49	3.70256	FN03930.1	0	773	2.74001	8.84148	139	139	8.84148	FN03930.1	0	773	10.3619	157	157	10.3619	FN03930.1	0	773	5.52103	82
FN06146.2	caffeic acid/5-hydroxyferulic acid O-methyltransferase	OMT1	48.4731	38.8618	41.3485	9.50396	41.3485	9.50396	67.916	4.9376e-06	0.000133059	5.08176	76	91	5.08176	FN06146.2	0	1315	4.39693	77	91	4.39693	FN06146.2	0	1315	5.10808	94	115	5.10808	FN06146.2	0	1315	4.86226	14.9937	335	401	14.9937	FN06146.2	0	1315	8.96205	201	231	8.96205	FN06146.2	0	1315	10.805	239
FN29403.1	Remorin family protein	AT5G23750	235.445	128.287	218.112	12.9211	218.112	12.9211	135.575	3.38096e-07	2.71282e-05	17.2787	236	236	17.2787	FN29403.1	0	1003	20.0813	311	317	20.0813	FN29403.1	0	1003	17.5288	301	301	17.5288	FN29403.1	0	1003	18.2962	89.3667	1821	1823	89.3667	FN29403.1	0	1003	92.5745	1806	1820	92.5745	FN29403.1	0	1003	78.3541	1506
FN10148.1	ABC transporter G family member 21	AT3G25620	29.5739	19.2242	25.0909	9.3955	25.0909	9.3955	59.3885	8.24641e-06	0.000184995	6.05511	47	47	6.05511	FN10148.1	0	570	1.78352	16	16	1.78352	FN10148.1	0	570	1.12721	11	11	1.12721	FN10148.1	0	570	2.98861	7.07341	82	82	7.07341	FN10148.1	0	570	5.7283	64	64	5.7283	FN10148.1	0	570	4.38281	48
FN03521.1	5-methyltetrahydropteroyltriglutamate--homocysteine methyltransferase	ATMS1	283.638	221.253	262.223	9.69944	262.223	9.69944	120.697	5.32649e-07	3.4879e-05	36.4456	844	1342	36.4456	FN03521.1	0	2704	32.1215	879	1367	32.1215	FN03521.1	0	2704	21.8605	605	1012	21.8605	FN03521.1	0	2704	30.1425	127.523	4895	7013	127.523	FN03521.1	0	2704	78.4699	2697	4159	78.4699	FN03521.1	0	2704	132.29	5076
FN18599.1	FRO2-like protein		42.0181	29.4211	39.2941	9.3287	39.2941	9.3287	295.706	1.56451e-08	5.65013e-06	3.78899	37	42	3.78899	FN18599.1	0	814	4.83951	57	62	4.83951	FN18599.1	0	814	5.52525	72	77	5.52525	FN18599.1	0	814	4.71792	14.4365	222	239	14.4365	FN18599.1	0	814	12.2217	185	195	12.2217	FN18599.1	0	814	14.8976	225
FN33117.1	polygalacturonase ADPG1	ADPG1	58.853	30.1654	51.5662	14.3751	51.5662	14.3751	73.6382	3.61916e-06	0.000110194	5.25884	111	111	5.25884	FN33117.1	0	1550	3.44335	84	84	3.44335	FN33117.1	0	1550	2.86396	76	76	2.86396	FN33117.1	0	1550	3.85539	20.6192	650	650	20.6192	FN33117.1	0	1550	16.6548	506	506	16.6548	FN33117.1	0	1550	19.0051	566
FN04094.1	unnamed protein product		69.4726	47.8039	65.3185	10.0528	65.3185	10.0528	264.887	2.41878e-08	7.01596e-06	7.21608	34	34	7.21608	FN04094.1	0	346	9.36544	51	51	9.36544	FN04094.1	0	346	5.06443	30	30	5.06443	FN04094.1	0	346	7.21532	29.7002	209	209	29.7002	FN04094.1	0	346	22.265	151	151	22.265	FN04094.1	0	346	26.6246	177
FN03365.1	drought responsive ATP-binding motif containing protein	AT3G62550	25.4508	11.859	16.8275	9.09318	16.8275	9.09318	6.94145	0.0128743	0.04183	2.31289	20	20	2.31289	FN03365.1	0	635	1.90114	19	19	1.90114	FN03365.1	0	635	2.02365	22	22	2.02365	FN03365.1	0	635	2.07923	3.01982	39	39	3.01982	FN03365.1	0	635	5.22229	65	65	5.22229	FN03365.1	0	635	4.26202	52
FN34293.1	core-2/I-branching beta-1,6-N-acetylglucosaminyltransferase	AT1G71070	42.2454	34.9587	39.0493	9.07415	39.0493	9.07415	447.638	3.01938e-09	2.6655e-06	4.9867	73	73	4.9867	FN34293.1	0	1075	5.55589	94	94	5.55589	FN34293.1	0	1075	3.96643	73	73	3.96643	FN34293.1	0	1075	4.83634	10.6113	232	232	10.6113	FN34293.1	0	1075	9.77642	206	206	9.77642	FN34293.1	0	1075	9.15038	189
FN22639.1	uncharacterized protein	AT5G42710	37.8911	30.2693	32.6016	9.03239	32.6016	9.03239	95.063	1.3492e-06	6.04489e-05	2.78277	18	18	2.78277	FN22639.1	0	475	6.68822	50	50	6.68822	FN22639.1	0	475	2.70529	22	22	2.70529	FN22639.1	0	475	4.05876	7.97053	77	77	7.97053	FN22639.1	0	475	10.0961	94	94	10.0961	FN22639.1	0	475	9.09432	83
FN20451.1	putative kinesin heavy chain		89.5537	60.1474	65.9285	9.00539	65.9285	9.00539	30.0388	0.000105156	0.00108787	11.1963	34	34	11.1963	FN20451.1	0	223	5.12863	18	18	5.12863	FN20451.1	0	223	8.38167	32	32	8.38167	FN20451.1	0	223	8.23552	19.1825	87	87	19.1825	FN20451.1	0	223	11.2102	49	49	11.2102	FN20451.1	0	223	14.0034	60
FN14328.1	heavy metal transport/detoxification domain-containing protein	AT4G39700	62.453	49.6785	56.0951	10.6938	56.0951	10.6938	351.03	7.92752e-09	4.12073e-06	5.92947	42	78	5.92947	FN14328.1	0	966	6.77476	49	103	6.77476	FN14328.1	0	966	4.65585	44	77	4.65585	FN14328.1	0	966	5.7867	10.3326	92	203	10.3326	FN14328.1	0	966	9.45359	99	179	9.45359	FN14328.1	0	966	8.94369	99
FN25117.1	At1g24430		47.7304	33.2316	39.6	11.2484	39.6	11.2484	61.8277	7.07265e-06	0.000167151	3.56211	13	13	3.56211	FN25117.1	0	268	4.97873	21	21	4.97873	FN25117.1	0	268	3.05126	14	14	3.05126	FN25117.1	0	268	3.86403	6.9717	38	38	6.9717	FN25117.1	0	268	4.18802	22	22	4.18802	FN25117.1	0	268	8.54484	44
FN33556.1	transcription factor lim1	WLIM1	508.499	262.05	455.777	8.83453	455.777	8.83453	190.634	8.8641e-08	1.39729e-05	71.5102	669	669	71.5102	FN33556.1	0	687	56.5091	611	611	56.5091	FN33556.1	0	687	46.5068	547	547	46.5068	FN33556.1	0	687	58.1754	256.938	3590	3590	256.938	FN33556.1	0	687	297.937	4012	4012	297.937	FN33556.1	0	687	286.972	3788
FN34260.1	RING/U-box domain-containing protein	AT5G55970	108.058	73.1268	98.499	11.0694	98.499	11.0694	230.616	4.18265e-08	9.58612e-06	9.32707	142	142	9.32707	FN34260.1	0	1118	11.7642	207	207	11.7642	FN34260.1	0	1118	8.25469	158	158	8.25469	FN34260.1	0	1118	9.78199	27.0033	613	614	27.0033	FN34260.1	0	1118	25.9652	569	569	25.9652	FN34260.1	0	1118	28.2574	605
FN35416.1	ankyrin repeat-containing protein	AT3G18670	19.7131	8.63423	13.3476	9.16453	13.3476	9.16453	11.6059	0.00276534	0.012638	2.21688	24	24	2.21688	FN35416.1	0	795	1.4386	18	18	1.4386	FN35416.1	0	795	1.24901	17	17	1.24901	FN35416.1	0	795	1.63483	6.494	105	105	6.494	FN35416.1	0	795	7.05905	110	110	7.05905	FN35416.1	0	795	5.17185	79
FN07175.1	AC008153_19hypothetical protein; 58431-59672		44.0812	32.5552	38.172	8.65656	38.172	8.65656	13.3718	0.00175095	0.00885654	5.75504	75	75	5.75504	FN07175.1	0	957	5.11226	77	77	5.11226	FN07175.1	0	957	4.08929	67	67	4.08929	FN07175.1	0	957	4.98553	31.1351	606	606	31.1351	FN07175.1	0	957	13.2742	249	249	13.2742	FN07175.1	0	957	7.88573	145
FN17334.1	Similar to gb		18.6232	9.23538	17.0228	8.58163	17.0228	8.58163	22.8913	0.000279206	0.00222501	2.35065	25	25	2.35065	FN17334.1	0	781	2.44064	30	30	2.44064	FN17334.1	0	781	1.9445	26	26	1.9445	FN17334.1	0	781	2.24526	11.8358	188	188	11.8358	FN17334.1	0	781	18.4866	283	283	18.4866	FN17334.1	0	781	9.26296	139
FN14927.1	uncharacterized protein	AT3G20300	25.0068	18.8579	23.0459	9.22941	23.0459	9.22941	185.916	9.78354e-08	1.48061e-05	3.15362	70	70	3.15362	FN14927.1	0	1630	2.41679	62	62	2.41679	FN14927.1	0	1630	2.8309	79	79	2.8309	FN14927.1	0	1630	2.80044	7.93337	263	263	7.93337	FN14927.1	0	1630	7.01102	224	224	7.01102	FN14927.1	0	1630	9.06811	284
FN29438.1	glucose-6-phosphate/phosphate translocator 2	GPT2	24.0269	15.8928	19.4311	8.54384	19.4311	8.54384	41.8683	3.08678e-05	0.000453187	2.24472	49	49	2.24472	FN29438.1	0	1603	3.36914	85	85	3.36914	FN29438.1	0	1603	2.11339	58	58	2.11339	FN29438.1	0	1603	2.57575	2.14711	70	70	2.14711	FN29438.1	0	1603	2.8962	91	91	2.8962	FN29438.1	0	1603	3.99354	123
FN09797.1	CBL-interacting serine/threonine-protein kinase 20	CIPK20	90.2833	42.5827	62.692	8.52069	62.692	8.52069	15.0142	0.00119399	0.00663388	9.6125	147	147	9.6125	FN09797.1	0	1123	8.37367	148	148	8.37367	FN09797.1	0	1123	7.02166	135	135	7.02166	FN09797.1	0	1123	8.33594	22.1544	506	506	22.1544	FN09797.1	0	1123	25.5316	562	562	25.5316	FN09797.1	0	1123	33.7394	728
FN30800.1	putative kinesin		92.8514	55.5326	67.0658	8.49029	67.0658	8.49029	27.1535	0.000151636	0.00142521	8.36858	40	40	8.36858	FN30800.1	0	351	8.50795	47	47	8.50795	FN30800.1	0	351	9.98458	60	60	9.98458	FN30800.1	0	351	8.9537	18.0706	129	129	18.0706	FN30800.1	0	351	15.1164	104	104	15.1164	FN30800.1	0	351	16.3107	110
FN32924.1	uncharacterized protein	LSH10	46.486	35.7031	44.695	8.46186	44.695	8.46186	113.031	6.88084e-07	4.06968e-05	5.38518	11	11	5.38518	FN32924.1	0	150	6.35381	15	15	6.35381	FN32924.1	0	150	6.23038	16	16	6.23038	FN32924.1	0	150	5.98979	19.3397	59	59	19.3397	FN32924.1	0	150	23.128	68	68	23.128	FN32924.1	0	150	13.8789	40
FN12866.1	uncharacterized protein	AT1G62870	69.2393	30.9619	54.9477	8.42533	54.9477	8.42533	65.1619	5.78606e-06	0.000147265	10.5592	22	22	10.5592	FN12866.1	0	153	7.05979	17	17	7.05979	FN12866.1	0	153	4.58116	12	12	4.58116	FN12866.1	0	153	7.40004	34.0647	105	106	34.0647	FN12866.1	0	153	30.6773	91	92	30.6773	FN12866.1	0	153	38.0989	112
FN26686.1	auxin transporter PIN5	PIN5	34.7712	27.0921	30.8659	8.37715	30.8659	8.37715	88.0811	1.81328e-06	7.24565e-05	2.08894	13	13	2.08894	FN26686.1	0	457	6.11745	44	44	6.11745	FN26686.1	0	457	4.34558	34	34	4.34558	FN26686.1	0	457	4.18399	11.0818	103	103	11.0818	FN26686.1	0	457	8.14944	73	73	8.14944	FN26686.1	0	457	6.37761	56
FN03521.2	cobalamin-independent methionine synthase		116.383	65.9574	93.9085	9.91784	93.9085	9.91784	38.5964	4.18019e-05	0.000564036	9.37459	50	102	9.37459	FN03521.2	0	799	11.6897	72	147	11.6897	FN03521.2	0	799	10.5269	56	144	10.5269	FN03521.2	0	799	10.5304	37.7843	364	614	37.7843	FN03521.2	0	799	24.0722	202	377	24.0722	FN03521.2	0	799	30.8757	324
FN10130.1	NAC domain containing protein 75	NAC075	54.4404	37.2185	47.3278	9.94706	47.3278	9.94706	50.6249	1.5117e-05	0.000282162	5.81134	43	44	5.81134	FN10130.1	0	556	6.17096	53	54	6.17096	FN10130.1	0	556	3.88698	37	37	3.88698	FN10130.1	0	556	5.28976	13.9724	157	158	13.9724	FN10130.1	0	556	15.8742	171	173	15.8742	FN10130.1	0	556	16.8494	180
FN20381.1	RING-H2 finger protein	AT5G43420	26.8902	19.7004	24.581	8.28661	24.581	8.28661	254.616	2.82828e-08	7.66063e-06	3.01216	29	29	3.01216	FN20381.1	0	707	4.13402	46	46	4.13402	FN20381.1	0	707	2.97419	36	36	2.97419	FN20381.1	0	707	3.37345	10.9187	157	157	10.9187	FN20381.1	0	707	10.0304	139	139	10.0304	FN20381.1	0	707	7.14066	97
FN18462.1	UDP-glucosyl transferase 85A3	UGT85A3	35.7094	27.8046	31.0886	8.14662	31.0886	8.14662	50.6633	1.50737e-05	0.000281464	3.05622	36	36	3.05622	FN18462.1	0	865	4.1869	57	57	4.1869	FN18462.1	0	865	5.80721	86	86	5.80721	FN18462.1	0	865	4.35011	6.48005	113	114	6.48005	FN18462.1	0	865	10.7933	183	183	10.7933	FN18462.1	0	865	4.39231	73
FN32673.1	uncharacterized protein	AT1G07220	21.7937	16.5495	18.8579	8.39075	18.8579	8.39075	84.7558	2.10434e-06	7.9616e-05	1.87332	20	20	1.87332	FN32673.1	0	784	3.32278	41	41	3.32278	FN32673.1	0	784	2.45857	33	33	2.45857	FN32673.1	0	784	2.55156	5.58166	89	89	5.58166	FN32673.1	0	784	4.81545	74	74	4.81545	FN32673.1	0	784	4.64695	70
FN33097.1	uncharacterized protein	AT5G10150	33.1139	21.9434	28.7506	8.11663	28.7506	8.11663	72.5953	3.8232e-06	0.000114195	3.84118	34	34	3.84118	FN33097.1	0	650	4.59429	47	47	4.59429	FN33097.1	0	650	3.68431	41	41	3.68431	FN33097.1	0	650	4.03993	9.07732	120	120	9.07732	FN33097.1	0	650	9.96808	127	127	9.96808	FN33097.1	0	650	9.04797	113
FN00892.1	unnamed protein product		39.8824	25.5779	34.0018	8.0875	34.0018	8.0875	81.2444	2.47802e-06	8.71805e-05	4.54233	18	18	4.54233	FN00892.1	0	291	7.64204	35	35	7.64204	FN00892.1	0	291	2.20793	11	11	2.20793	FN00892.1	0	291	4.79743	12.1655	72	72	12.1655	FN00892.1	0	291	13.1489	75	75	13.1489	FN00892.1	0	291	15.2024	85
FN04168.1	probable beta-1,4-xylosyltransferase IRX14	IRX14	272.103	210.686	234.686	8.17227	234.686	8.17227	81.1303	2.4915e-06	8.75257e-05	30.6005	873	873	30.6005	FN04168.1	0	2095	34.999	1154	1154	34.999	FN04168.1	0	2095	32.5645	1168	1168	32.5645	FN04168.1	0	2095	32.7213	79.8436	3402	3402	79.8436	FN04168.1	0	2095	63.8756	2623	2623	63.8756	FN04168.1	0	2095	76.9135	3096
FN21563.1	cinnamyl alcohol dehydrogenase		792.163	674.591	744.154	9.94449	744.154	9.94449	205.95	6.53652e-08	1.19847e-05	104.338	2583	2836	104.338	FN21563.1	0	1996	100.655	2851	3162	100.655	FN21563.1	0	1996	44.5974	1397	1524	44.5974	FN21563.1	0	1996	83.197	220.89	8513	8967	220.89	FN21563.1	0	1996	143.903	5281	5630	143.903	FN21563.1	0	1996	228.574	8530
FN36458.1	uncharacterized protein	AT1G03700	30.8886	25.8244	26.4053	8.02669	26.4053	8.02669	51.8445	1.38154e-05	0.000263542	2.67289	19	19	2.67289	FN36458.1	0	522	5.3557	44	44	5.3557	FN36458.1	0	522	3.24499	29	29	3.24499	FN36458.1	0	522	3.75786	5.83998	62	62	5.83998	FN36458.1	0	522	4.49581	46	46	4.49581	FN36458.1	0	522	5.28435	53
FN26493.1	AC022521_2Similar to xylosidase		140.491	99.168	118.465	7.94695	118.465	7.94695	92.408	1.50587e-06	6.51419e-05	18.9292	621	622	18.9292	FN26493.1	0	2413	20.8283	783	791	20.8283	FN26493.1	0	2413	11.4012	471	471	11.4012	FN26493.1	0	2413	17.0529	55.3226	2698	2715	55.3226	FN26493.1	0	2413	37.3594	1759	1767	37.3594	FN26493.1	0	2413	50.4713	2330
FN23719.1	protein TERMINAL FLOWER 1	TFL1	141.736	41.1417	104.57	7.93788	104.57	7.93788	16.2541	0.000914547	0.0053972	9.96788	47	79	9.96788	FN23719.1	0	582	17.6859	81	162	17.6859	FN23719.1	0	582	17.5631	100	175	17.5631	FN23719.1	0	582	15.0723	76.7101	628	908	76.7101	FN23719.1	0	582	51.8943	331	592	51.8943	FN23719.1	0	582	45.0706	354
FN36231.1	thioredoxin H2	TRX2	566.917	417.962	521.426	7.92861	521.426	7.92861	154.695	2.01567e-07	2.01023e-05	71.7677	689	689	71.7677	FN36231.1	0	705	95.2621	1057	1057	95.2621	FN36231.1	0	705	58.7412	709	709	58.7412	FN36231.1	0	705	75.257	174.288	2499	2499	174.288	FN36231.1	0	705	162.967	2252	2252	162.967	FN36231.1	0	705	144.695	1960
FN33473.1	blue-copper-binding protein	BCB	34.809	29.7584	31.2611	12.9299	31.2611	12.9299	131.589	3.79981e-07	2.87982e-05	6.77855	90	90	6.77855	FN33473.1	0	975	3.12803	48	48	3.12803	FN33473.1	0	975	2.27648	38	38	2.27648	FN33473.1	0	975	4.06102	2.26933	45	45	2.26933	FN33473.1	0	975	3.29653	63	63	3.29653	FN33473.1	0	975	2.29535	43
FN29593.1	uncharacterized protein	AT1G62870	52.0136	31.599	48.2647	7.89515	48.2647	7.89515	131.132	3.85197e-07	2.89596e-05	6.039	25	25	6.039	FN29593.1	0	304	9.1963	44	44	9.1963	FN29593.1	0	304	5.76412	30	30	5.76412	FN29593.1	0	304	6.99981	32.8331	203	203	32.8331	FN29593.1	0	304	22.6559	135	135	22.6559	FN29593.1	0	304	33.2135	194
FN06146.6	caffeic acid/5-hydroxyferulic acid O-methyltransferase	OMT1	356.952	243.75	313.196	7.83948	313.196	7.83948	154.027	2.05017e-07	2.0348e-05	53.5199	86	86	53.5199	FN06146.6	0	118	39.3075	73	73	39.3075	FN06146.6	0	118	44.5498	90	90	44.5498	FN06146.6	0	118	45.7924	113.338	272	272	113.338	FN06146.6	0	118	106.359	246	246	106.359	FN06146.6	0	118	108.943	247
FN04884.1	Probable pectinesterase/pectinesterase inhibitor 39	AT4G02300	67.7958	52.4171	62.1422	17.3849	62.1422	17.3849	216.641	5.3535e-08	1.07187e-05	7.26183	176	178	7.26183	FN04884.1	0	1800	10.5544	288	299	10.5544	FN04884.1	0	1800	7.46347	214	230	7.46347	FN04884.1	0	1800	8.42656	5.08078	182	186	5.08078	FN04884.1	0	1800	3.17444	111	112	3.17444	FN04884.1	0	1800	3.12275	106
FN15071.1	VQ motif-containing protein	AT3G15300	86.5546	68.3135	78.9495	11.4068	78.9495	11.4068	156.482	1.92678e-07	1.99677e-05	9.24728	17	17	9.24728	FN15071.1	0	135	6.58913	14	14	6.58913	FN15071.1	0	135	6.92264	16	16	6.92264	FN15071.1	0	135	7.58635	8.37691	23	23	8.37691	FN15071.1	0	135	14.7384	39	39	14.7384	FN15071.1	0	135	8.48154	22
FN09262.1	pectin methylesterase 5	AT5G47500	35.1884	28.2894	29.7011	7.80591	29.7011	7.80591	74.6614	3.43202e-06	0.000106446	5.09302	53	86	5.09302	FN09262.1	0	1240	4.56039	82	89	4.56039	FN09262.1	0	1240	3.43864	55	73	3.43864	FN09262.1	0	1240	4.36402	9.19933	198	232	9.19933	FN09262.1	0	1240	4.64919	88	113	4.64919	FN09262.1	0	1240	6.50573	131
FN08796.1	HXXXD-type acyl-transferase	AT1G78990	86.1837	67.4337	76.6833	7.89034	76.6833	7.89034	104.977	9.17628e-07	4.84432e-05	10.1405	120	120	10.1405	FN08796.1	0	869	14.0383	192	192	14.0383	FN08796.1	0	869	9.20845	137	137	9.20845	FN08796.1	0	869	11.1291	33.6091	594	594	33.6091	FN08796.1	0	869	25.9492	442	442	25.9492	FN08796.1	0	869	22.3995	374
FN12897.1	uncharacterized protein	AT4G30230	23.7372	20.3031	22.6508	9.59281	22.6508	9.59281	132.996	3.64491e-07	2.83216e-05	2.50458	25	25	2.50458	FN12897.1	0	733	2.77383	32	32	2.77383	FN12897.1	0	733	2.62964	33	33	2.62964	FN12897.1	0	733	2.63602	6.90913	103	103	6.90913	FN12897.1	0	733	4.10647	59	59	4.10647	FN12897.1	0	733	6.31934	89
FN32207.1	uncharacterized protein	AT2G46890	50.6185	34.8584	43.6509	7.69983	43.6509	7.69983	104.736	9.25901e-07	4.86796e-05	6.39671	100	100	6.39671	FN32207.1	0	1148	8.46805	153	153	8.46805	FN32207.1	0	1148	4.68092	92	92	4.68092	FN32207.1	0	1148	6.51523	10.4505	244	244	10.4505	FN32207.1	0	1148	12.8877	290	290	12.8877	FN32207.1	0	1148	8.56852	189
FN14298.1	unknown protein		209.643	151.177	179.144	8.26877	179.144	8.26877	115.282	6.37137e-07	3.87136e-05	29.4869	468	469	29.4869	FN14298.1	0	1168	24.6972	453	454	24.6972	FN14298.1	0	1168	19.7533	395	395	19.7533	FN14298.1	0	1168	24.6458	63.3975	1504	1506	63.3975	FN14298.1	0	1168	46.5187	1064	1065	46.5187	FN14298.1	0	1168	70.5381	1583
FN31393.1	trichome birefringence-like protein 34	TBL34	46.7518	28.0669	42.2735	9.12568	42.2735	9.12568	102.396	1.01094e-06	5.18652e-05	7.7695	31	31	7.7695	FN31393.1	0	293	3.2528	15	15	3.2528	FN31393.1	0	293	4.58507	23	23	4.58507	FN31393.1	0	293	5.20246	15.1031	90	90	15.1031	FN31393.1	0	293	16.7157	96	96	16.7157	FN31393.1	0	293	20.2499	114
FN13197.1	granule-bound starch synthase 1	AT1G32900	23.3904	14.159	18.343	7.55483	18.343	7.55483	22.3883	0.000302035	0.00235961	3.69891	92	102	3.69891	FN13197.1	0	2025	2.79254	81	89	2.79254	FN13197.1	0	2025	1.90373	66	66	1.90373	FN13197.1	0	2025	2.79839	19.2305	745	792	19.2305	FN13197.1	0	2025	15.5195	575	616	15.5195	FN13197.1	0	2025	21.2039	778
FN01652.1	uncharacterized protein	AT1G09610	80.9209	57.2669	71.1647	7.53358	71.1647	7.53358	133.937	3.5457e-07	2.80262e-05	11.3366	134	134	11.3366	FN01652.1	0	868	14.2741	195	195	14.2741	FN01652.1	0	868	7.0657	105	105	7.0657	FN01652.1	0	868	10.8921	23.3382	412	412	23.3382	FN01652.1	0	868	18.0443	307	307	18.0443	FN01652.1	0	868	22.3054	372
FN24272.1	unknown		38.9913	22.969	31.7412	9.54437	31.7412	9.54437	44.6823	2.41945e-05	0.000385771	2.24678	19	19	2.24678	FN24272.1	0	621	4.19495	41	41	4.19495	FN24272.1	0	621	4.70288	50	50	4.70288	FN24272.1	0	621	3.71487	8.86781	112	112	8.86781	FN24272.1	0	621	7.72249	94	94	7.72249	FN24272.1	0	621	6.95621	83
FN00050.1	phenylalanine ammonia lyase		115.941	72.9492	97.2578	7.48978	97.2578	7.48978	74.6629	3.43175e-06	0.000106446	17.1741	29	29	17.1741	FN00050.1	0	124	17.4217	34	34	17.4217	FN00050.1	0	124	10.363	22	22	10.363	FN00050.1	0	124	14.9863	49.1688	122	124	49.1688	FN00050.1	0	124	41.1433	98	100	41.1433	FN00050.1	0	124	59.1811	140
FN31933.1	Kinase interacting (KIP1-like) family protein	AT1G48405	24.0938	18.1038	21.6131	7.46447	21.6131	7.46447	76.5178	3.12237e-06	0.000101325	3.40198	70	70	3.40198	FN31933.1	0	1511	3.57428	85	85	3.57428	FN31933.1	0	1511	3.05385	79	79	3.05385	FN31933.1	0	1511	3.34337	10.4781	322	322	10.4781	FN31933.1	0	1511	6.95543	206	206	6.95543	FN31933.1	0	1511	7.40559	215
FN26432.1	alpha/beta-Hydrolases superfamily protein	AT1G52700	39.1161	26.0752	32.2301	7.46353	32.2301	7.46353	48.0069	1.84717e-05	0.000322079	4.89986	77	77	4.89986	FN26432.1	0	1154	6.11155	111	111	6.11155	FN26432.1	0	1154	3.94797	78	78	3.94797	FN26432.1	0	1154	4.98646	5.66677	133	133	5.66677	FN26432.1	0	1154	6.27774	142	142	6.27774	FN26432.1	0	1154	5.54735	123
FN26754.1	SEC14-like 3 protein	SFH3	15.3215	11.4473	13.1433	7.44253	13.1433	7.44253	89.3838	1.71309e-06	7.01585e-05	1.54183	43	43	1.54183	FN26754.1	0	2048	1.95454	63	63	1.95454	FN26754.1	0	2048	2.62388	92	92	2.62388	FN26754.1	0	2048	2.04008	2.28078	95	95	2.28078	FN26754.1	0	2048	2.2669	91	91	2.2669	FN26754.1	0	2048	2.66837	105
FN20912.1	uncharacterized protein	AT5G10150	29.5473	18.6417	23.5744	7.44045	23.5744	7.44045	71.6862	4.01293e-06	0.000117075	3.32203	19	19	3.32203	FN20912.1	0	420	5.29484	35	35	5.29484	FN20912.1	0	420	2.36421	17	17	2.36421	FN20912.1	0	420	3.66036	6.90705	59	59	6.90705	FN20912.1	0	420	9.35325	77	77	9.35325	FN20912.1	0	420	8.05471	65
FN06765.2	plasmodesmata-located protein 6	PDLP6	35.7151	18.5914	24.8483	7.4385	24.8483	7.4385	14.6279	0.00130227	0.00707148	4.73769	24	26	4.73769	FN06765.2	0	403	3.94157	24	25	3.94157	FN06765.2	0	403	2.89875	17	20	2.89875	FN06765.2	0	403	3.85934	9.15053	73	75	9.15053	FN06765.2	0	403	6.45634	48	51	6.45634	FN06765.2	0	403	7.36132	55
FN17331.1	major facilitator protein	AT4G36790	83.9444	67.1874	67.5179	7.40377	67.5179	7.40377	51.3999	1.4273e-05	0.000270648	8.59695	176	179	8.59695	FN17331.1	0	1529	10.3888	247	250	10.3888	FN17331.1	0	1529	12.6446	320	331	12.6446	FN17331.1	0	1529	10.5435	18.1047	551	563	18.1047	FN17331.1	0	1529	22.3557	654	670	22.3557	FN17331.1	0	1529	14.2624	415
FN18910.1	protochlorophyllide reductase; oxidoreductase required for shoot apex development		23.3685	17.4869	20.9917	7.38331	20.9917	7.38331	140.58	2.93341e-07	2.54252e-05	3.12878	17	17	3.12878	FN18910.1	0	399	3.6626	23	23	3.6626	FN18910.1	0	399	3.0742	21	21	3.0742	FN18910.1	0	399	3.28852	8.13319	66	66	8.13319	FN18910.1	0	399	6.26533	49	49	6.26533	FN18910.1	0	399	7.30468	56
FN11080.1	probable beta-D-xylosidase 2	BXL2	168.397	114.269	149.62	7.3706	149.62	7.3706	100.745	1.07688e-06	5.28691e-05	31.337	166	166	31.337	FN11080.1	0	389	28.9106	177	177	28.9106	FN11080.1	0	389	10.2104	68	68	10.2104	FN11080.1	0	389	23.486	85.9506	680	680	85.9506	FN11080.1	0	389	54.5588	416	416	54.5588	FN11080.1	0	389	82.8184	619
FN24781.1	vacuolar sorting receptor-like protein		97.9303	53.7345	82.4491	7.32114	82.4491	7.32114	70.8347	4.20142e-06	0.000120945	16.2403	23	23	16.2403	FN24781.1	0	104	12.2189	20	20	12.2189	FN24781.1	0	104	10.671	17	19	10.671	FN24781.1	0	104	13.0434	46.3322	94	98	46.3322	FN24781.1	0	104	34.8294	66	71	34.8294	FN24781.1	0	104	49.0432	96
FN06590.1	MAP kinase		46.8318	27.7951	34.2645	7.18788	34.2645	7.18788	8.69436	0.00673014	0.025195	5.44475	39	39	5.44475	FN06590.1	0	526	6.28133	52	52	6.28133	FN06590.1	0	526	4.88599	44	44	4.88599	FN06590.1	0	526	5.53736	18.8823	202	202	18.8823	FN06590.1	0	526	15.5187	160	160	15.5187	FN06590.1	0	526	12.7641	129
FN06765.1	plasmodesmata-located protein 6	PDLP6	227.156	164.554	211.018	8.2226	211.018	8.2226	164.868	1.56956e-07	1.86503e-05	27.674	376	381	27.674	FN06765.1	0	1011	32.9946	514	525	32.9946	FN06765.1	0	1011	26.9806	460	467	26.9806	FN06765.1	0	1011	29.2164	62.1054	1265	1277	62.1054	FN06765.1	0	1011	54.4492	1055	1079	54.4492	FN06765.1	0	1011	60.8488	1160
FN26710.1	zinc finger CCCH domain-containing protein 15	AT1G68200	56.3152	42.0937	50.1569	8.63105	50.1569	8.63105	103.949	9.53448e-07	4.98375e-05	9.2014	52	52	9.2014	FN26710.1	0	415	4.74622	31	31	4.74622	FN26710.1	0	415	5.7706	41	41	5.7706	FN26710.1	0	415	6.57274	14.2175	120	120	14.2175	FN26710.1	0	415	11.0641	90	90	11.0641	FN26710.1	0	415	12.1649	97
FN02253.1	unnamed protein product		16.3722	9.31825	14.3868	7.09533	14.3868	7.09533	198.975	7.48768e-08	1.28268e-05	2.30035	13	13	2.30035	FN02253.1	0	415	1.68414	11	11	1.68414	FN02253.1	0	415	3.09642	22	22	3.09642	FN02253.1	0	415	2.3603	8.29354	70	70	8.29354	FN02253.1	0	415	7.25312	58	59	7.25312	FN02253.1	0	415	8.40258	66
FN00577.1	Lactoylglutathione lyase / glyoxalase I family protein	AT1G15380	30.0034	20.6223	24.3067	9.71935	24.3067	9.71935	16.2863	0.000908447	0.00537412	3.56618	47	49	3.56618	FN00577.1	0	1009	2.77074	44	44	2.77074	FN00577.1	0	1009	2.02611	31	35	2.02611	FN00577.1	0	1009	2.78768	3.60604	74	74	3.60604	FN00577.1	0	1009	7.88777	148	156	7.88777	FN00577.1	0	1009	6.18979	118
FN10389.1	phenylalanine ammonia-lyase 1	PAL1	83.618	52.6789	72.7323	7.81953	72.7323	7.81953	73.5412	3.63755e-06	0.00011052	12.646	360	435	12.646	FN10389.1	0	2526	11.1179	389	442	11.1179	FN10389.1	0	2526	8.23194	327	356	8.23194	FN10389.1	0	2526	10.6653	35.3486	1647	1816	35.3486	FN10389.1	0	2526	28.9827	1334	1435	28.9827	FN10389.1	0	2526	31.1739	1402
FN25087.1	NAC domain containing protein 47	NAC047	32.5933	4.91404	21.5863	16.0188	21.5863	16.0188	7.99664	0.00860592	0.0305828	2.30346	25	25	2.30346	FN25087.1	0	797	1.27554	16	16	1.27554	FN25087.1	0	797	0.73287	10	10	0.73287	FN25087.1	0	797	1.43729	12.2768	199	199	12.2768	FN25087.1	0	797	12.2263	191	191	12.2263	FN25087.1	0	797	7.64035	117
FN07487.1	unknown protein		256.266	164.229	231.231	8.03241	231.231	8.03241	250.131	3.03421e-08	7.99136e-06	43.8704	945	969	43.8704	FN07487.1	0	1622	35.6863	873	911	35.6863	FN07487.1	0	1622	19.0858	499	530	19.0858	FN07487.1	0	1622	32.8808	111.706	3577	3685	111.706	FN07487.1	0	1622	87.5039	2664	2782	87.5039	FN07487.1	0	1622	108.456	3330
FN07370.1	uncharacterized protein	AT1G12380	23.1469	11.6671	20.2647	6.96177	20.2647	6.96177	49.5063	1.64484e-05	0.000299508	3.04512	26	26	3.04512	FN07370.1	0	627	4.35748	43	43	4.35748	FN07370.1	0	627	2.79473	30	30	2.79473	FN07370.1	0	627	3.39911	13.3313	170	170	13.3313	FN07370.1	0	627	10.3337	127	127	10.3337	FN07370.1	0	627	15.8545	191
FN30138.1	AF110456_1alcohol dehydrogenase		57.4365	30.9437	47.2894	6.96156	47.2894	6.96156	38.2451	4.32462e-05	0.000577962	11.2009	205	205	11.2009	FN30138.1	0	1344	7.98954	169	169	7.98954	FN30138.1	0	1344	4.60672	106	106	4.60672	FN30138.1	0	1344	7.93239	9.87767	270	270	9.87767	FN30138.1	0	1344	11.236	296	296	11.236	FN30138.1	0	1344	12.5468	324
FN26006.1	uncharacterized protein	AT5G40460	34.5484	20.3521	32.0657	6.95474	32.0657	6.95474	707.57	4.88326e-10	1.10235e-06	4.96177	17	20	4.96177	FN26006.1	0	296	6.65433	26	31	6.65433	FN26006.1	0	296	4.5386	13	23	4.5386	FN26006.1	0	296	5.3849	16.2789	92	98	16.2789	FN26006.1	0	296	17.7528	92	103	17.7528	FN26006.1	0	296	16.7039	88
FN14767.1	putative wound-responsive protein	AT4G10270	51.9299	23.6454	43.0954	19.8505	43.0954	19.8505	19.6594	0.000476314	0.00331916	4.9539	34	34	4.9539	FN14767.1	0	504	6.55552	52	52	6.55552	FN14767.1	0	504	8.11247	70	70	8.11247	FN14767.1	0	504	6.54063	1.85359	19	19	1.85359	FN14767.1	0	504	2.73309	27	27	2.73309	FN14767.1	0	504	2.27184	22
FN08173.1	ubiquitin protein ligase FBL17	FBL17	17.8746	11.2255	16.6289	6.93711	16.6289	6.93711	294.096	1.59872e-08	5.73028e-06	3.15888	81	81	3.15888	FN08173.1	0	1883	3.47553	103	103	3.47553	FN08173.1	0	1883	1.76811	57	57	1.76811	FN08173.1	0	1883	2.80084	8.98251	344	344	8.98251	FN08173.1	0	1883	8.15525	301	301	8.15525	FN08173.1	0	1883	9.61867	348
FN06146.1	caffeic acid/5-hydroxyferulic acid O-methyltransferase	OMT1	494.813	397.767	473.854	6.92328	473.854	6.92328	466.309	2.56675e-09	2.44719e-06	96.8547	1678	1923	96.8547	FN06146.1	0	1458	79.9238	1564	1834	79.9238	FN06146.1	0	1458	63.2172	1313	1578	63.2172	FN06146.1	0	1458	79.9985	196.068	5042	5814	196.068	FN06146.1	0	1458	156.482	3810	4472	156.482	FN06146.1	0	1458	158.101	3895
FN36795.1	AT5g51550/K17N15_10		366.253	293.174	344.235	6.86531	344.235	6.86531	137.324	3.21543e-07	2.65523e-05	60.4099	1141	1141	60.4099	FN36795.1	0	1387	65.4621	1429	1429	65.4621	FN36795.1	0	1387	50.1979	1192	1192	50.1979	FN36795.1	0	1387	58.6899	119.678	3376	3376	119.678	FN36795.1	0	1387	109.613	2980	2980	109.613	FN36795.1	0	1387	118.876	3168
FN30906.1	glutaredoxin-related protein	AT3G11920	16.0378	9.79302	14.9543	6.9532	14.9543	6.9532	138.591	3.10187e-07	2.6031e-05	2.89339	47	50	2.89339	FN30906.1	0	1269	2.20305	41	44	2.20305	FN30906.1	0	1269	2.43949	52	53	2.43949	FN30906.1	0	1269	2.51198	10.0352	251	259	10.0352	FN30906.1	0	1269	10.7744	257	268	10.7744	FN30906.1	0	1269	7.87455	190
FN14284.1	Disease resistance-responsive (dirigent-like protein) family protein	AT1G58170	97.2652	66.8108	87.699	6.81518	87.699	6.81518	168.206	1.45062e-07	1.77199e-05	15.0393	128	128	15.0393	FN14284.1	0	625	17.5873	173	173	17.5873	FN14284.1	0	625	12.6165	135	135	12.6165	FN14284.1	0	625	15.0811	45.7073	581	581	45.7073	FN14284.1	0	625	40.8958	501	501	40.8958	FN14284.1	0	625	37.3064	448
FN02628.1	unknown		45.4687	35.7917	36.0123	6.79976	36.0123	6.79976	36.2903	5.25288e-05	0.000665037	6.03569	30	30	6.03569	FN02628.1	0	365	7.31123	42	42	7.31123	FN02628.1	0	365	5.28088	33	33	5.28088	FN02628.1	0	365	6.20927	7.67842	57	57	7.67842	FN02628.1	0	365	6.42963	46	46	6.42963	FN02628.1	0	365	6.13143	43
FN08459.1	AP2-like ethylene-responsive transcription factor WRI4	AT1G79700	31.3507	18.764	27.2215	6.73628	27.2215	6.73628	54.5304	1.14083e-05	0.000232141	5.79744	42	42	5.79744	FN08459.1	0	532	5.25503	44	44	5.25503	FN08459.1	0	532	3.18399	29	29	3.18399	FN08459.1	0	532	4.74549	14.4179	156	156	14.4179	FN08459.1	0	532	16.7821	175	175	16.7821	FN08459.1	0	532	9.2939	95
FN02132.1	Fe(II)/ascorbate oxidase family protein SRG1	SRG1	80.2284	54.7061	59.9633	6.72446	59.9633	6.72446	36.5424	5.12003e-05	0.000652961	15.7711	32	32	15.7711	FN02132.1	0	149	9.38146	22	22	9.38146	FN02132.1	0	149	6.27219	16	16	6.27219	FN02132.1	0	149	10.4749	14.5197	44	44	14.5197	FN02132.1	0	149	19.1744	56	56	19.1744	FN02132.1	0	149	9.43112	27
FN18346.1	Aldolase-type TIM barrel family protein	AT3G14130	29.0732	16.9125	23.6373	6.71502	23.6373	6.71502	32.8746	7.56124e-05	0.000860472	3.40424	21	21	3.40424	FN18346.1	0	453	7.71434	53	55	7.71434	FN18346.1	0	453	1.2894	10	10	1.2894	FN18346.1	0	453	4.13599	13.6761	124	126	13.6761	FN18346.1	0	453	16.3302	145	145	16.3302	FN18346.1	0	453	8.38708	73
FN03175.1	AT5g60720/mup24_130		29.3903	24.1675	23.9585	6.64436	23.9585	6.64436	27.7937	0.000139397	0.0013403	5.36984	67	77	5.36984	FN03175.1	0	1053	4.64618	77	77	4.64618	FN03175.1	0	1053	2.71802	49	49	2.71802	FN03175.1	0	1053	4.24468	11.6735	236	250	11.6735	FN03175.1	0	1053	8.81788	173	182	8.81788	FN03175.1	0	1053	7.06795	138
FN03528.1	p-coumaryl alcohol exporter	PDR1	16.7779	8.61808	14.3464	8.429	14.3464	8.429	66.059	5.49098e-06	0.000143117	2.43367	105	109	2.43367	FN03528.1	0	3289	2.24093	115	116	2.24093	FN03528.1	0	3289	1.11883	63	63	1.11883	FN03528.1	0	3289	1.93114	5.8004	383	388	5.8004	FN03528.1	0	3289	6.42181	413	414	6.42181	FN03528.1	0	3289	8.37101	525
FN07840.1	NAC domain containing protein 73	NAC073	213.533	123.979	187.773	7.67562	187.773	7.67562	98.8213	1.16065e-06	5.5164e-05	27.7788	350	418	27.7788	FN07840.1	0	1105	32.6603	526	568	32.6603	FN07840.1	0	1105	23.9454	417	453	23.9454	FN07840.1	0	1105	28.1281	86.724	1773	1949	86.724	FN07840.1	0	1105	74.7952	1492	1620	74.7952	FN07840.1	0	1105	76.7264	1542
FN25416.1	NADPH:quinone oxidoreductase	NQR	35.7007	25.0766	31.4993	8.951	31.4993	8.951	75.1506	3.34684e-06	0.000105521	4.07968	10	10	4.07968	FN25416.1	0	180	4.23587	12	12	4.23587	FN25416.1	0	180	3.56949	11	11	3.56949	FN25416.1	0	180	3.96168	12.019	44	44	12.019	FN25416.1	0	180	17.2893	61	61	17.2893	FN25416.1	0	180	8.38516	29
FN27082.1	unnamed protein product		35.5683	18.9218	26.7693	6.56644	26.7693	6.56644	29.9688	0.000106054	0.0010936	5.66884	87	87	5.66884	FN27082.1	0	1127	5.1304	91	91	5.1304	FN27082.1	0	1127	3.62794	70	70	3.62794	FN27082.1	0	1127	4.80906	12.6521	290	290	12.6521	FN27082.1	0	1127	8.69157	192	192	8.69157	FN27082.1	0	1127	11.9147	258
FN05256.1	uncharacterized protein	AT3G59340	41.3143	31.8345	38.0689	6.56434	38.0689	6.56434	521.116	1.65001e-09	1.96644e-06	6.39974	95	118	6.39974	FN05256.1	0	1354	7.17971	117	153	7.17971	FN05256.1	0	1354	6.94533	134	161	6.94533	FN05256.1	0	1354	6.84159	10.422	237	287	10.422	FN05256.1	0	1354	11.0023	234	292	11.0023	FN05256.1	0	1354	10.8012	220
FN13116.1	putative leucine-rich repeat transmembrane protein kinase	AT2G45340	48.5623	41.1866	44.1368	6.78482	44.1368	6.78482	412.845	4.16413e-09	3.05397e-06	7.53962	267	269	7.53962	FN13116.1	0	2620	7.32385	300	302	7.32385	FN13116.1	0	2620	8.80605	395	395	8.80605	FN13116.1	0	2620	7.88984	7.73189	410	412	7.73189	FN13116.1	0	2620	6.87376	347	353	6.87376	FN13116.1	0	2620	8.28363	412
FN22531.1	probable pectinesterase 53	AT5G19730	41.7515	28.6346	35.3634	32.0448	35.3634	32.0448	119.301	5.57391e-07	3.58105e-05	6.20757	94	94	6.20757	FN22531.1	0	1112	5.14247	90	90	5.14247	FN22531.1	0	1112	5.41026	103	103	5.41026	FN22531.1	0	1112	5.58677	1.41493	32	32	1.41493	FN22531.1	0	1112	0.504672	11	11	0.504672	FN22531.1	0	1112	1.49772	32
FN35916.1	probable receptor-like protein kinase	AT5G18500	204.491	142.479	187.005	6.634	187.005	6.634	170.565	1.37333e-07	1.72739e-05	31.5005	942	942	31.5005	FN35916.1	0	2196	36.7167	1269	1269	36.7167	FN35916.1	0	2196	31.3593	1179	1179	31.3593	FN35916.1	0	2196	33.1922	98.0242	4378	4378	98.0242	FN35916.1	0	2196	84.5881	3641	3641	84.5881	FN35916.1	0	2196	95.0144	4009
FN22878.1	hypothetical protein		44.8648	24.3731	39.7378	9.76665	39.7378	9.76665	45.9242	2.18275e-05	0.000361167	3.57545	26	26	3.57545	FN22878.1	0	534	3.56955	30	30	3.56955	FN22878.1	0	534	6.45351	59	59	6.45351	FN22878.1	0	534	4.53284	29.3724	319	319	29.3724	FN22878.1	0	534	21.2096	222	222	21.2096	FN22878.1	0	534	15.3993	158
FN22011.1	uncharacterized protein	AT3G16300	35.6729	22.5935	29.0449	12.4007	29.0449	12.4007	37.3395	4.72671e-05	0.000615648	4.04563	33	33	4.04563	FN22011.1	0	599	4.87938	46	46	4.87938	FN22011.1	0	599	5.6557	58	58	5.6557	FN22011.1	0	599	4.86024	3.36548	41	41	3.36548	FN22011.1	0	599	3.32169	39	39	3.32169	FN22011.1	0	599	0.955766	11
FN02602.1	putative calcium-binding protein CML18	AT3G03000	35.5376	14.0565	31.1884	8.76831	31.1884	8.76831	65.7747	5.58241e-06	0.000144305	3.7054	33	33	3.7054	FN02602.1	0	654	2.62313	27	27	2.62313	FN02602.1	0	654	5.71594	64	64	5.71594	FN02602.1	0	654	4.01482	15.3371	204	204	15.3371	FN02602.1	0	654	15.2897	196	196	15.2897	FN02602.1	0	654	17.5874	221
FN04363.1	cytochrome P450 71B23	CYP71B23	45.387	21.4183	33.8359	6.45043	33.8359	6.45043	25.8468	0.000181081	0.00162414	3.35243	21	21	3.35243	FN04363.1	0	460	8.28758	60	60	8.28758	FN04363.1	0	460	6.98378	55	55	6.98378	FN04363.1	0	460	6.20793	10.9027	102	102	10.9027	FN04363.1	0	460	10.5363	95	95	10.5363	FN04363.1	0	460	6.78859	60
FN23884.1	protein TRICHOME BIREFRINGENCE-LIKE 43	TBL43	283.414	169.166	210.626	6.41915	210.626	6.41915	24.937	0.000205886	0.0017833	47.7947	919	919	47.7947	FN23884.1	0	1412	33.479	744	744	33.479	FN23884.1	0	1412	35.3272	854	854	35.3272	FN23884.1	0	1412	38.8669	71.6639	2058	2058	71.6639	FN23884.1	0	1412	79.0196	2187	2187	79.0196	FN23884.1	0	1412	68.6695	1863
FN00739.1	phenylalanine ammonia-lyase, partial		47.0139	25.7842	34.6348	6.41881	34.6348	6.41881	18.6641	0.000570217	0.00379573	8.66616	19	19	8.66616	FN00739.1	0	161	4.34111	11	11	4.34111	FN00739.1	0	161	6.16749	17	17	6.16749	FN00739.1	0	161	6.39159	18.3238	60	60	18.3238	FN00739.1	0	161	11.7246	37	37	11.7246	FN00739.1	0	161	22.9519	71
FN06146.5	O-methyltransferase 1		201.73	157.21	170.773	7.40102	170.773	7.40102	79.8175	2.65339e-06	9.11966e-05	25.6437	43	44	25.6437	FN06146.5	0	126	19.1623	36	38	19.1623	FN06146.5	0	126	35.2313	75	76	35.2313	FN06146.5	0	126	26.6791	54.2418	133	139	54.2418	FN06146.5	0	126	59.1158	143	146	59.1158	FN06146.5	0	126	34.6972	79
FN22525.1	cellulase 5	CEL5	40.8162	21.0167	33.7914	6.38272	33.7914	6.38272	51.4248	1.42468e-05	0.000270512	10.4392	29	29	10.4392	FN22525.1	0	204	4.67192	15	15	4.67192	FN22525.1	0	204	3.72219	13	13	3.72219	FN22525.1	0	204	6.27776	22.4152	93	93	22.4152	FN22525.1	0	204	21.5075	86	86	21.5075	FN22525.1	0	204	19.3896	76
FN37546.1	-		101.731	60.6642	82.9207	6.38112	82.9207	6.38112	64.969	5.85208e-06	0.000147997	15.7359	21	21	15.7359	FN37546.1	0	98	23.3405	36	36	23.3405	FN37546.1	0	98	7.15222	12	12	7.15222	FN37546.1	0	98	15.4095	22.0758	44	44	22.0758	FN37546.1	0	98	26.55	51	51	26.55	FN37546.1	0	98	29.7405	56
FN25365.1	protein TRICHOME BIREFRINGENCE-LIKE 36	TBL36	264.173	121.175	230.098	6.7189	230.098	6.7189	88.6759	1.76664e-06	7.15528e-05	57.6818	249	249	57.6818	FN25365.1	0	317	38.8845	194	194	38.8845	FN25365.1	0	317	24.1378	131	131	24.1378	FN25365.1	0	317	40.2347	178.528	1150	1151	178.528	FN25365.1	0	317	140.661	871	874	140.661	FN25365.1	0	317	168.287	1025
FN32313.1	MLP-like protein 423	MLP423	275.538	131.823	215.795	6.40089	215.795	6.40089	23.3675	0.000259548	0.00210656	41.4308	300	334	41.4308	FN32313.1	0	592	51.3027	429	478	51.3027	FN32313.1	0	592	27.1329	242	275	27.1329	FN32313.1	0	592	39.9555	180.729	2061	2176	180.729	FN32313.1	0	592	201.744	2182	2341	201.744	FN32313.1	0	592	124.488	1316
FN33891.1	kinesin heavy chain DNA binding protein-like		148.004	55.8838	102.413	6.35584	102.413	6.35584	13.0069	0.00191636	0.00950326	17.9787	71	71	17.9787	FN33891.1	0	290	18.8423	86	86	18.8423	FN33891.1	0	290	20.5441	102	102	20.5441	FN33891.1	0	290	19.1217	41.3696	244	244	41.3696	FN33891.1	0	290	36.592	208	208	36.592	FN33891.1	0	290	39.3036	219
FN18972.1	uncharacterized protein	AT1G62870	56.4325	33.9594	52.9387	7.00898	52.9387	7.00898	217.149	5.30428e-08	1.07187e-05	9.444	142	165	9.444	FN18972.1	0	1283	8.51797	143	172	8.51797	FN18972.1	0	1283	8.46782	171	186	8.46782	FN18972.1	0	1283	8.80993	30.1605	708	787	30.1605	FN18972.1	0	1283	24.5744	550	618	24.5744	FN18972.1	0	1283	32.7365	771
FN20013.1	laccase 17	LAC17	88.6802	35.6625	74.3226	9.56219	74.3226	9.56219	23.6269	0.000249567	0.00204289	9.93942	228	237	9.93942	FN20013.1	0	1751	11.0312	294	304	11.0312	FN20013.1	0	1751	5.07041	151	152	5.07041	FN20013.1	0	1751	8.68033	49.3935	1738	1759	49.3935	FN20013.1	0	1751	30.127	1019	1034	30.127	FN20013.1	0	1751	59.7442	1989
FN18079.1	trichome birefringence-like protein 34	TBL34	107.758	66.6494	98.6918	7.93467	98.6918	7.93467	159.051	1.80742e-07	1.95529e-05	12.9972	80	80	12.9972	FN18079.1	0	452	12.5108	89	89	12.5108	FN18079.1	0	452	17.1869	133	133	17.1869	FN18079.1	0	452	14.2317	35.4625	326	326	35.4625	FN18079.1	0	452	34.99	310	310	34.99	FN18079.1	0	452	41.5676	361
FN20967.1	uncharacterized protein	AT4G18570	35.2671	23.5431	30.6747	6.30077	30.6747	6.30077	65.9835	5.51508e-06	0.000143431	6.04464	74	74	6.04464	FN20967.1	0	899	6.5729	93	93	6.5729	FN20967.1	0	899	4.74295	73	73	4.74295	FN20967.1	0	899	5.78683	12.47	228	228	12.47	FN20967.1	0	899	11.6904	206	206	11.6904	FN20967.1	0	899	15.1101	261
FN23898.1	auxin transporter PIN5	PIN5	26.994	19.8321	23.3946	6.29161	23.3946	6.29161	52.638	1.30432e-05	0.000254308	4.10368	18	19	4.10368	FN23898.1	0	340	2.80315	15	15	2.80315	FN23898.1	0	340	6.35636	37	37	6.35636	FN23898.1	0	340	4.42106	7.0861	49	49	7.0861	FN23898.1	0	340	8.25286	54	55	8.25286	FN23898.1	0	340	4.89843	32
FN04524.1	reversibly glycosylated polypeptide 2	RGP2	80.094	72.6018	77.1521	6.28593	77.1521	6.28593	609.952	8.81977e-10	1.33248e-06	13.4495	230	250	13.4495	FN04524.1	0	1365	15.3609	308	330	15.3609	FN04524.1	0	1365	14.9769	339	350	14.9769	FN04524.1	0	1365	14.5957	20.6761	542	574	20.6761	FN04524.1	0	1365	18.015	446	482	18.015	FN04524.1	0	1365	17.3867	438
FN27734.1	2-oxoglutarate (2OG) and Fe(II)-dependent oxygenase superfamily protein	AT1G20270	29.228	17.7136	25.121	6.39704	25.121	6.39704	41.5967	3.16277e-05	0.000461634	4.44264	51	51	4.44264	FN27734.1	0	843	4.59765	59	61	4.59765	FN27734.1	0	843	5.1966	75	75	5.1966	FN27734.1	0	843	4.74563	4.66608	77	80	4.66608	FN27734.1	0	843	4.29687	69	71	4.29687	FN27734.1	0	843	5.00084	79
FN10296.1	unknown		113.394	34.0448	96.1287	7.19962	96.1287	7.19962	31.4587	8.88462e-05	0.000965661	14.48	140	140	14.48	FN10296.1	0	710	21.8356	244	244	21.8356	FN10296.1	0	710	10.2011	124	124	10.2011	FN10296.1	0	710	15.5056	102.354	1478	1478	102.354	FN10296.1	0	710	118.634	1651	1651	118.634	FN10296.1	0	710	113.914	1554
FN30559.1	ZIP4_ARATHRecName: Full=Zinc transporter 4, chloroplastic; AltName: Full=ZRT/IRT-like protein 4; Flags: Precursor		22.1085	10.8293	18.0238	6.25277	18.0238	6.25277	32.8816	7.55534e-05	0.000860472	3.71457	26	26	3.71457	FN30559.1	0	514	4.07929	33	33	4.07929	FN30559.1	0	514	2.50003	22	22	2.50003	FN30559.1	0	514	3.4313	13.7749	144	144	13.7749	FN30559.1	0	514	12.8041	129	129	12.8041	FN30559.1	0	514	8.80931	87
FN07982.1	RING-H2 zinc finger protein RHA4a	AT4G24015	74.4862	40.9643	61.2871	8.24601	61.2871	8.24601	46.7429	2.04242e-05	0.000345876	7.14341	25	25	7.14341	FN07982.1	0	257	11.867	48	48	11.867	FN07982.1	0	257	6.36371	28	28	6.36371	FN07982.1	0	257	8.45805	16.2621	85	85	16.2621	FN07982.1	0	257	15.484	78	78	15.484	FN07982.1	0	257	20.6563	102
FN08722.1	nucleotide-sugar transporter-like protein	AT3G10290	43.5328	30.4051	35.0827	6.23651	35.0827	6.23651	83.9426	2.18425e-06	8.11782e-05	5.13026	73	86	5.13026	FN08722.1	0	1231	7.32933	118	142	7.32933	FN08722.1	0	1231	7.6393	142	161	7.6393	FN08722.1	0	1231	6.69963	8.94705	197	224	8.94705	FN08722.1	0	1231	7.33561	153	177	7.33561	FN08722.1	0	1231	6.68013	133
FN05206.1	cinnamyl alcohol dehydrogenase		143.219	117.233	127.894	6.23124	127.894	6.23124	323.666	1.09373e-08	4.78092e-06	29.5384	895	897	29.5384	FN05206.1	0	2230	26.7544	939	939	26.7544	FN05206.1	0	2230	17.0515	651	651	17.0515	FN05206.1	0	2230	24.4481	40.1288	1818	1820	40.1288	FN05206.1	0	2230	29.787	1301	1302	29.787	FN05206.1	0	2230	42.8269	1835
FN30319.1	late embryogenesis abundant hydroxyproline-rich glycoprotein	AT2G46300	132.763	94.4931	112.433	6.23034	112.433	6.23034	100.808	1.07428e-06	5.28691e-05	21.7312	356	356	21.7312	FN30319.1	0	1203	23.2392	440	440	23.2392	FN30319.1	0	1203	19.5185	402	402	19.5185	FN30319.1	0	1203	21.4963	29.0599	711	711	29.0599	FN30319.1	0	1203	25.6997	606	606	25.6997	FN30319.1	0	1203	26.0445	602
FN11512.1	auxin response factor 5	MP	15.7492	11.0888	13.7492	6.56619	13.7492	6.56619	172.023	1.32813e-07	1.70656e-05	2.65425	69	69	2.65425	FN11512.1	0	1909	2.06357	62	62	2.06357	FN11512.1	0	1909	2.69254	88	88	2.69254	FN11512.1	0	1909	2.47012	6.54211	254	254	6.54211	FN11512.1	0	1909	4.81047	180	180	4.81047	FN11512.1	0	1909	5.86163	215
FN17686.1	ankyrin repeat-containing protein	AT5G35830	43.5867	20.3241	32.7284	7.14669	32.7284	7.14669	32.0763	8.27438e-05	0.000917748	5.39717	33	33	5.39717	FN17686.1	0	449	6.934	49	49	6.934	FN17686.1	0	449	3.64248	28	28	3.64248	FN17686.1	0	449	5.32455	18.5068	169	169	18.5068	FN17686.1	0	449	15.9075	140	140	15.9075	FN17686.1	0	449	15.1849	131
FN25424.1	non-intrinsic ABC protein 4	NAP4	389.036	303.192	358.034	6.21247	358.034	6.21247	313.763	1.23707e-08	4.87497e-06	58.0161	952	952	58.0161	FN25424.1	0	1205	77.6166	1472	1472	77.6166	FN25424.1	0	1205	70.431	1453	1453	70.431	FN25424.1	0	1205	68.6879	118.74	2910	2910	118.74	FN25424.1	0	1205	106.015	2504	2504	106.015	FN25424.1	0	1205	107.072	2479
FN01738.2	glycosyl hydrolase 9B15	GH9B15	39.4514	17.0518	26.8777	8.87852	26.8777	8.87852	13.8148	0.00157341	0.00817593	6.22564	86	132	6.22564	FN01738.2	0	1557	1.79555	29	44	1.79555	FN01738.2	0	1557	2.21334	43	59	2.21334	FN01738.2	0	1557	3.41151	8.68428	194	275	8.68428	FN01738.2	0	1557	8.1589	174	249	8.1589	FN01738.2	0	1557	1.27023	29
FN06555.1	unknown protein		68.6039	43.0158	64.3939	7.59495	64.3939	7.59495	317.425	1.18148e-08	4.78092e-06	10.7465	42	42	10.7465	FN06555.1	0	287	10.4052	47	47	10.4052	FN06555.1	0	287	8.14073	40	40	8.14073	FN06555.1	0	287	9.76413	28.4391	166	166	28.4391	FN06555.1	0	287	26.8421	151	151	26.8421	FN06555.1	0	287	32.2793	178
FN27757.1	tubulin beta-8 chain	TUB8	616.438	407.28	536.653	6.45609	536.653	6.45609	196.077	7.93331e-08	1.32279e-05	106.551	2618	2619	106.551	FN27757.1	0	1805	108.596	3085	3085	108.596	FN27757.1	0	1805	79.9292	2470	2470	79.9292	FN27757.1	0	1805	98.3585	249.712	9163	9167	249.712	FN27757.1	0	1805	211.617	7486	7487	211.617	FN27757.1	0	1805	244.572	8481
FN06242.1	trehalose-phosphate phosphatase A	ATTPPA	26.9276	12.2676	23.3939	6.17859	23.3939	6.17859	100.006	1.10813e-06	5.39036e-05	5.57121	111	116	5.57121	FN06242.1	0	1529	4.69575	105	113	4.69575	FN06242.1	0	1529	3.28531	80	86	3.28531	FN06242.1	0	1529	4.51742	13.0238	378	405	13.0238	FN06242.1	0	1529	12.9463	364	388	12.9463	FN06242.1	0	1529	13.1391	377
FN24806.3	GDSL esterase/lipase	AT1G71250	27.2929	20.8117	22.5733	7.49338	22.5733	7.49338	48.162	1.82484e-05	0.000320505	5.51483	19	19	5.51483	FN24806.3	0	253	2.76253	11	11	2.76253	FN24806.3	0	253	4.3865	19	19	4.3865	FN24806.3	0	253	4.22129	2.91515	15	15	2.91515	FN24806.3	0	253	4.83962	24	24	4.83962	FN24806.3	0	253	2.67429	13
FN33329.1	putative protein		56.3353	42.7448	53.1611	6.1622	53.1611	6.1622	438.826	3.26762e-09	2.80117e-06	11.0702	191	191	11.0702	FN33329.1	0	1267	11.4338	223	228	11.4338	FN33329.1	0	1267	8.39035	175	182	8.39035	FN33329.1	0	1267	10.2981	22.547	577	581	22.547	FN33329.1	0	1267	20.4957	503	509	20.4957	FN33329.1	0	1267	19.1013	462
FN01209.1	respiratory burst oxidase protein E		28.5096	19.1479	24.4553	6.1431	24.4553	6.1431	79.0076	2.75986e-06	9.39091e-05	5.18427	90	91	5.18427	FN01209.1	0	1289	5.2743	107	107	5.2743	FN01209.1	0	1289	3.80638	84	84	3.80638	FN01209.1	0	1289	4.75498	8.54447	224	224	8.54447	FN01209.1	0	1289	6.57016	166	166	6.57016	FN01209.1	0	1289	9.12518	224
FN17510.1	tropinone reductase-like protein	AT2G29310	28.6097	19.7587	24.0512	6.13708	24.0512	6.13708	86.26	1.96595e-06	7.65982e-05	6.02161	41	41	6.02161	FN17510.1	0	500	5.3372	42	42	5.3372	FN17510.1	0	500	2.68685	23	23	2.68685	FN17510.1	0	500	4.68189	11.8005	120	120	11.8005	FN17510.1	0	500	7.44859	73	73	7.44859	FN17510.1	0	500	8.22324	79
FN16885.1	AChain A, Crystal Structure Of The Dna Binding Domain Of Arabidopsis Thaliana Auxin Response Factor 5		16.2372	6.54316	11.3653	6.10785	11.3653	6.10785	21.1591	0.000368467	0.00273303	3.11162	30	30	3.11162	FN16885.1	0	708	2.24358	23	25	2.24358	FN16885.1	0	708	1.31999	16	16	1.31999	FN16885.1	0	708	2.22506	5.5558	77	80	5.5558	FN16885.1	0	708	4.97206	64	69	4.97206	FN16885.1	0	708	6.39546	86
FN09808.1	filament-like plant protein 1	AT1G77580	55.9064	32.3949	45.7599	6.08853	45.7599	6.08853	27.4674	0.000145475	0.00138311	13.6622	64	64	13.6622	FN09808.1	0	344	7.20344	39	39	7.20344	FN09808.1	0	344	6.11265	36	36	6.11265	FN09808.1	0	344	8.99276	21.154	148	148	21.154	FN09808.1	0	344	14.8307	100	100	14.8307	FN09808.1	0	344	26.7794	177
FN26420.1	uncharacterized protein	AT3G27880	23.2769	17.6268	20.298	6.83624	20.298	6.83624	120.209	5.41135e-07	3.52126e-05	5.40393	73	73	5.40393	FN26420.1	0	992	2.49797	39	39	2.49797	FN26420.1	0	992	2.53188	43	43	2.53188	FN26420.1	0	992	3.47793	6.44349	130	130	6.44349	FN26420.1	0	992	5.65721	110	110	5.65721	FN26420.1	0	992	5.77121	110
FN04807.1	unknown		70.3138	52.2955	59.4097	6.34587	59.4097	6.34587	82.2628	2.36165e-06	8.48605e-05	10.445	105	131	10.445	FN04807.1	0	921	14.1426	171	205	14.1426	FN04807.1	0	921	8.75195	113	138	8.75195	FN04807.1	0	921	11.1132	18.6318	320	349	18.6318	FN04807.1	0	921	19.4986	314	352	19.4986	FN04807.1	0	921	18.5918	297
FN11122.1	putative pectinesterase/pectinesterase inhibitor 22	AT3G05620	24.2606	11.8092	19.7279	5.99289	19.7279	5.99289	34.8651	6.09068e-05	0.000739143	3.61745	20	20	3.61745	FN11122.1	0	406	5.79042	37	37	5.79042	FN11122.1	0	406	2.44573	17	17	2.44573	FN11122.1	0	406	3.9512	12.2317	101	101	12.2317	FN11122.1	0	406	8.41918	67	67	8.41918	FN11122.1	0	406	13.9729	109
FN04668.1	hydroxycinnamoyl-CoA shikimate/quinate hydroxycinnamoyl transferase	HCT	307.444	213.314	276.66	6.7612	276.66	6.7612	100.778	1.07552e-06	5.28691e-05	64.8974	1528	1528	64.8974	FN04668.1	0	1729	54.1672	1471	1474	54.1672	FN04668.1	0	1729	24.999	740	740	24.999	FN04668.1	0	1729	48.0212	138.947	4882	4886	138.947	FN04668.1	0	1729	97.0487	3285	3289	97.0487	FN04668.1	0	1729	157.311	5221
FN09317.1	phenylalanine ammonia-lyase 2	PAL2	429.694	311.225	387.82	6.37537	387.82	6.37537	184.762	1.00264e-07	1.49365e-05	84.6555	2720	2731	84.6555	FN09317.1	0	2369	80.9715	3015	3019	80.9715	FN09317.1	0	2369	50.8158	2057	2061	50.8158	FN09317.1	0	2369	72.1476	178.784	8581	8614	178.784	FN09317.1	0	2369	135.049	6256	6271	135.049	FN09317.1	0	2369	207.151	9425
FN06483.1	aldehyde dehydrogenase 2B7	ALDH2B7	13.3748	10.3831	12.5166	6.08947	12.5166	6.08947	356.992	7.41514e-09	3.97177e-06	2.50656	63	64	2.50656	FN06483.1	0	1875	2.84651	84	84	2.84651	FN06483.1	0	1875	2.02487	65	65	2.02487	FN06483.1	0	1875	2.45931	5.7167	217	218	5.7167	FN06483.1	0	1875	6.47585	235	238	6.47585	FN06483.1	0	1875	4.60779	165
FN30525.1	protein TRICHOME BIREFRINGENCE-LIKE 36	TBL36	479.129	199.327	405.09	7.36939	405.09	7.36939	88.3371	1.79302e-06	7.20038e-05	78.0767	1293	1295	78.0767	FN30525.1	0	1218	60.9298	1168	1168	60.9298	FN30525.1	0	1218	51.7919	1080	1080	51.7919	FN30525.1	0	1218	63.5995	241.282	5974	5977	241.282	FN30525.1	0	1218	208.218	4967	4971	208.218	FN30525.1	0	1218	225.831	5285
FN05863.1	bel1-like homeodomain 2		77.3459	51.0293	61.3846	5.97161	61.3846	5.97161	62.1768	6.92217e-06	0.000165573	12.959	95	102	12.959	FN05863.1	0	578	11.6523	91	106	11.6523	FN05863.1	0	578	12.4298	105	123	12.4298	FN05863.1	0	578	12.347	20.1609	206	237	20.1609	FN05863.1	0	578	18.271	178	207	18.271	FN05863.1	0	578	19.6297	204
FN06572.1	acyl carrier protein 5	ACP5	98.4478	68.6533	88.326	5.96651	88.326	5.96651	105.521	8.99384e-07	4.78106e-05	15.1731	181	181	15.1731	FN06572.1	0	876	21.9772	303	303	21.9772	FN06572.1	0	876	16.2027	243	243	16.2027	FN06572.1	0	876	17.7843	35.9224	640	640	35.9224	FN06572.1	0	876	33.5459	576	576	33.5459	FN06572.1	0	876	28.2806	476
FN32420.1	glutaredoxin-related protein	AT3G11920	34.0177	12.4912	28.6084	5.96521	28.6084	5.96521	68.7495	4.71195e-06	0.000129391	8.80693	68	68	8.80693	FN32420.1	0	567	5.49094	49	49	5.49094	FN32420.1	0	567	2.98745	29	29	2.98745	FN32420.1	0	567	5.76177	25.4082	293	293	25.4082	FN32420.1	0	567	25.6438	285	285	25.6438	FN32420.1	0	567	22.2136	242
FN27044.1	unnamed protein product		13.7187	10.2186	11.8232	5.9614	11.8232	5.9614	37.7927	4.51992e-05	0.000596371	2.50988	31	31	2.50988	FN27044.1	0	907	3.22244	46	46	3.22244	FN27044.1	0	907	1.41678	22	22	1.41678	FN27044.1	0	907	2.38303	3.95736	73	73	3.95736	FN27044.1	0	907	5.11865	91	91	5.11865	FN27044.1	0	907	2.18053	38
FN10561.1	unknown protein		64.1236	32.7733	48.1275	6.04777	48.1275	6.04777	25.1056	0.000200982	0.00175316	9.41465	40	40	9.41465	FN10561.1	0	312	15.0699	74	74	15.0699	FN10561.1	0	312	4.11864	22	22	4.11864	FN10561.1	0	312	9.53441	34.04	216	216	34.04	FN10561.1	0	312	25.5089	156	156	25.5089	FN10561.1	0	312	24.0212	144
FN20603.1	glutamate decarboxylase 1	GAD	102.904	73.8357	96.5678	5.90721	96.5678	5.90721	224.97	4.61277e-08	1.03237e-05	22.8318	564	564	22.8318	FN20603.1	0	1814	21.2961	608	608	21.2961	FN20603.1	0	1814	14.9083	463	463	14.9083	FN20603.1	0	1814	19.6788	57.3275	2115	2115	57.3275	FN20603.1	0	1814	43.9866	1564	1564	43.9866	FN20603.1	0	1814	40.3972	1408
FN30456.1	uncharacterized protein	AT2G25270	22.2066	18.5125	19.4096	6.66427	19.4096	6.66427	174.399	1.25836e-07	1.66507e-05	4.4091	87	87	4.4091	FN30456.1	0	1449	4.16571	95	95	4.16571	FN30456.1	0	1449	3.02328	75	75	3.02328	FN30456.1	0	1449	3.86603	3.93622	116	116	3.93622	FN30456.1	0	1449	2.46462	70	70	2.46462	FN30456.1	0	1449	3.87919	108
FN05376.2	pathogenesis-related thaumatin-like protein	AT2G28790	38.3077	31.1483	35.6872	5.89855	35.6872	5.89855	126.806	4.39194e-07	3.12499e-05	11.7291	23	23	11.7291	FN05376.2	0	144	4.8536	11	11	4.8536	FN05376.2	0	144	5.2731	13	13	5.2731	FN05376.2	0	144	7.28526	11.9508	35	35	11.9508	FN05376.2	0	144	9.21153	26	26	9.21153	FN05376.2	0	144	15.18	42
FN07479.5	AT4G13940		445.16	224.023	317.92	6.00748	317.92	6.00748	15.6418	0.00104093	0.00596206	39.3398	59	60	39.3398	FN07479.5	0	112	89.0668	149	157	89.0668	FN07479.5	0	112	62.0604	112	119	62.0604	FN07479.5	0	112	63.489	258.136	544	588	258.136	FN07479.5	0	112	193.594	392	425	193.594	FN07479.5	0	112	163.108	335
FN35397.1	cellulase 5	CEL5	56.7691	21.8848	46.7241	5.86559	46.7241	5.86559	50.9799	1.47229e-05	0.000276648	12.522	59	59	12.522	FN35397.1	0	346	9.36544	51	51	9.36544	FN35397.1	0	346	6.92139	41	41	6.92139	FN35397.1	0	346	9.60295	37.2319	262	262	37.2319	FN35397.1	0	346	35.5355	241	241	35.5355	FN35397.1	0	346	32.6415	217
FN18897.1	nucleobase-ascorbate transporter 2	AT2G34190	23.5614	18.4463	20.5418	5.86485	20.5418	5.86485	112.93	6.90478e-07	4.07878e-05	4.04928	109	111	4.04928	FN18897.1	0	2013	5.39742	169	171	5.39742	FN18897.1	0	2013	3.22081	111	111	3.22081	FN18897.1	0	2013	4.2225	6.7659	274	277	6.7659	FN18897.1	0	2013	5.34761	208	211	5.34761	FN18897.1	0	2013	5.73978	218
FN02756.1	synaptotagmin-3	SYTC	13.1005	6.35241	11.0735	5.80837	11.0735	5.80837	30.0209	0.000105385	0.00108882	1.8123	25	25	1.8123	FN02756.1	0	1013	3.13613	50	50	3.13613	FN02756.1	0	1013	1.96045	34	34	1.96045	FN02756.1	0	1013	2.30296	6.55261	135	135	6.55261	FN02756.1	0	1013	9.36752	186	186	9.36752	FN02756.1	0	1013	8.68287	169
FN25057.1	putative fructokinase-3	AT1G06020	248.228	172.678	225.28	5.9742	225.28	5.9742	162.787	1.64987e-07	1.90589e-05	50.2196	954	954	50.2196	FN25057.1	0	1395	49.0541	1077	1077	49.0541	FN25057.1	0	1395	36.5951	874	874	36.5951	FN25057.1	0	1395	45.2896	126.218	3581	3581	126.218	FN25057.1	0	1395	106.753	2919	2919	106.753	FN25057.1	0	1395	121.851	3266
FN34159.1	salt tolerance-related protein	AT1G13930	395.634	317.653	374.81	8.8069	374.81	8.8069	350.751	7.95257e-09	4.12073e-06	42.1673	294	294	42.1673	FN34159.1	0	512	54.9753	443	443	54.9753	FN34159.1	0	512	46.8875	411	411	46.8875	FN34159.1	0	512	48.0101	135.983	1416	1416	135.983	FN34159.1	0	512	89.5799	899	899	89.5799	FN34159.1	0	512	109.276	1075
FN06378.1	cellulase 3	CEL3	71.6347	42.572	61.7855	5.75591	61.7855	5.75591	45.7157	2.2204e-05	0.000364798	14.2721	117	117	14.2721	FN06378.1	0	602	13.9319	132	132	13.9319	FN06378.1	0	602	10.7699	111	111	10.7699	FN06378.1	0	602	12.9913	40.8379	500	500	40.8379	FN06378.1	0	602	39.4074	465	465	39.4074	FN06378.1	0	602	32.3341	374
FN06131.1	putative senescence-associated protein 5		34.9544	21.3797	29.1477	5.74921	29.1477	5.74921	32.5356	7.85429e-05	0.000884949	7.11474	28	28	7.11474	FN06131.1	0	289	7.25521	33	33	7.25521	FN06131.1	0	289	4.0422	20	20	4.0422	FN06131.1	0	289	6.13738	17.0134	100	100	17.0134	FN06131.1	0	289	20.8308	118	118	20.8308	FN06131.1	0	289	19.4497	108
FN36509.1	tetratricopeptide repeat domain-containing protein	AT3G27960	30.747	15.2052	24.9544	5.72802	24.9544	5.72802	38.7874	4.1042e-05	0.000556619	6.28056	26	26	6.28056	FN36509.1	0	304	6.47921	31	31	6.47921	FN36509.1	0	304	3.0742	16	16	3.0742	FN36509.1	0	304	5.27799	16.8209	104	104	16.8209	FN36509.1	0	304	14.7683	88	88	14.7683	FN36509.1	0	304	15.4083	90
FN18811.1	uncharacterized protein	AT4G14746	64.3712	51.2403	52.1313	5.70773	52.1313	5.70773	58.8507	8.53726e-06	0.000189307	8.68261	118	118	8.68261	FN18811.1	0	998	13.2424	208	208	13.2424	FN18811.1	0	998	11.2957	193	193	11.2957	FN18811.1	0	998	11.0736	13.7456	279	279	13.7456	FN18811.1	0	998	14.6714	287	287	14.6714	FN18811.1	0	998	11.8902	228
FN06158.3	S-adenosylmethionine decarboxylase	AT3G25570	53.1151	26.6607	38.0041	5.85309	38.0041	5.85309	10.7056	0.00356726	0.0153757	9.73225	22	22	9.73225	FN06158.3	0	166	9.18623	24	24	9.18623	FN06158.3	0	166	4.57426	12	13	4.57426	FN06158.3	0	166	7.83091	26.954	90	91	26.954	FN06158.3	0	166	52.8617	163	172	52.8617	FN06158.3	0	166	57.6894	181
FN13703.1	unknown protein		67.2119	42.0333	55.821	5.70053	55.821	5.70053	42.214	2.99335e-05	0.000444556	13.9733	47	47	13.9733	FN13703.1	0	247	13.3764	52	52	13.3764	FN13703.1	0	247	8.27669	35	35	8.27669	FN13703.1	0	247	11.8755	28.2671	142	142	28.2671	FN13703.1	0	247	16.9371	82	82	16.9371	FN13703.1	0	247	25.2854	120
FN18845.1	EXORDIUM like 7	EXL1	129.208	63.1828	107.551	7.00904	107.551	7.00904	86.499	1.94502e-06	7.61882e-05	24.7344	193	193	24.7344	FN18845.1	0	573	19.0725	172	172	19.0725	FN18845.1	0	573	9.88787	97	97	9.88787	FN18845.1	0	573	17.8983	70.278	819	819	70.278	FN18845.1	0	573	53.5998	602	602	53.5998	FN18845.1	0	573	58.1315	640
FN09591.1	peroxidase	AT5G42180	640.368	449.491	530.502	5.66881	530.502	5.66881	63.5344	6.37383e-06	0.000155979	127.499	2113	2113	127.499	FN09591.1	0	1217	124.831	2391	2391	124.831	FN09591.1	0	1217	88.5506	1845	1845	88.5506	FN09591.1	0	1217	113.627	165	4084	4084	165	FN09591.1	0	1217	145.507	3471	3471	145.507	FN09591.1	0	1217	138.347	3235
FN08336.1	ribitol dehydrogenase-like		74.4713	57.5933	68.4748	6.09147	68.4748	6.09147	143.836	2.68171e-07	2.394e-05	15.9752	62	62	15.9752	FN08336.1	0	285	12.4847	56	56	12.4847	FN08336.1	0	285	11.8869	58	58	11.8869	FN08336.1	0	285	13.4489	37.4373	217	217	37.4373	FN08336.1	0	285	23.8083	133	133	23.8083	FN08336.1	0	285	28.6709	157
FN31187.1	putative protein		35.9549	25.198	32.2642	5.65639	32.2642	5.65639	92.7893	1.48202e-06	6.43437e-05	7.77142	69	69	7.77142	FN31187.1	0	652	8.08844	83	83	8.08844	FN31187.1	0	652	4.9272	55	55	4.9272	FN31187.1	0	652	6.92902	16.8169	223	223	16.8169	FN31187.1	0	652	13.0674	167	167	13.0674	FN31187.1	0	652	14.2088	178
FN11984.1	Rossmann-fold NAD(P)-binding domain-containing protein	AT5G50130	64.8891	47.5881	59.2232	5.69749	59.2232	5.69749	196.168	7.91884e-08	1.32279e-05	11.0014	80	80	11.0014	FN11984.1	0	534	16.5389	139	139	16.5389	FN11984.1	0	534	10.2819	94	94	10.2819	FN11984.1	0	534	12.6074	26.9784	293	293	26.9784	FN11984.1	0	534	25.7955	270	270	25.7955	FN11984.1	0	534	31.091	319
FN37093.1	Rho GDP-dissociation inhibitor 1	SCN1	93.782	72.7366	81.1801	5.6341	81.1801	5.6341	121.603	5.17309e-07	3.42034e-05	16.1736	161	161	16.1736	FN37093.1	0	731	22.0775	254	254	22.0775	FN37093.1	0	731	14.3028	179	179	14.3028	FN37093.1	0	731	17.518	23.6764	352	352	23.6764	FN37093.1	0	731	29.6615	425	425	29.6615	FN37093.1	0	731	23.8514	335
FN10629.1	Rac-like GTP-binding protein ARAC2	RAC2	68.5109	41.0819	58.2144	5.65775	58.2144	5.65775	136.511	3.29115e-07	2.68364e-05	15.0582	146	146	15.0582	FN10629.1	0	712	11.6903	131	131	11.6903	FN10629.1	0	712	10.7467	131	131	10.7467	FN10629.1	0	712	12.4984	30.9377	448	448	30.9377	FN10629.1	0	712	30.238	422	422	30.238	FN10629.1	0	712	30.6281	419
FN27274.1	Phytosulfokine 3 precursor	PSK3	155.413	132.532	143.506	5.61649	143.506	5.61649	65.4044	5.7044e-06	0.000146201	30.2881	318	318	30.2881	FN27274.1	0	771	33.9529	412	412	33.9529	FN27274.1	0	771	29.0155	383	383	29.0155	FN27274.1	0	771	31.0855	64.5381	1012	1012	64.5381	FN27274.1	0	771	45.1947	683	683	45.1947	FN27274.1	0	771	32.7396	485
FN35839.1	uncharacterized protein	AT5G67620	94.1266	61.2237	83.4642	7.64811	83.4642	7.64811	96.7364	1.26085e-06	5.82423e-05	16.1197	198	198	16.1197	FN35839.1	0	902	10.9888	156	156	10.9888	FN35839.1	0	902	10.5552	163	163	10.5552	FN35839.1	0	902	12.5546	25.0205	459	459	25.0205	FN35839.1	0	902	23.2464	411	411	23.2464	FN35839.1	0	902	21.4646	372
FN35298.1	uncharacterized protein	AT3G14170	125.305	84.7002	115.941	7.05038	115.941	7.05038	80.9508	2.51289e-06	8.78886e-05	19.4076	111	111	19.4076	FN35298.1	0	420	22.087	146	146	22.087	FN35298.1	0	420	15.9932	115	115	15.9932	FN35298.1	0	420	19.1626	62.7488	536	536	62.7488	FN35298.1	0	420	39.8424	328	328	39.8424	FN35298.1	0	420	64.8094	523
FN14182.1	AC013430_8F3F9.13		352.465	222.246	291.774	5.60616	291.774	5.60616	34.1577	6.56851e-05	0.000778343	52.2513	137	148	52.2513	FN14182.1	0	208	61.3998	186	201	61.3998	FN14182.1	0	208	76.382	249	272	76.382	FN14182.1	0	208	63.3444	172.8	676	731	172.8	FN14182.1	0	208	146.921	557	599	146.921	FN14182.1	0	208	176.155	656
FN27847.1	cinnamyl alcohol dehydrogenase 5	CAD5	179.422	96.611	159.904	5.56408	159.904	5.56408	132.192	3.73242e-07	2.85599e-05	30.0248	83	83	30.0248	FN27847.1	0	203	42.5674	136	136	42.5674	FN27847.1	0	203	32.5138	112	113	32.5138	FN27847.1	0	203	35.0353	109.479	451	452	109.479	FN27847.1	0	203	115.104	457	458	115.104	FN27847.1	0	203	95.3746	371
FN06349.1	uncharacterized protein	AT1G09610	74.8843	52.5865	63.5248	5.55162	63.5248	5.55162	125.869	4.52116e-07	3.19301e-05	17.1867	215	231	17.1867	FN06349.1	0	987	13.2612	195	206	13.2612	FN06349.1	0	987	11.4216	189	193	11.4216	FN06349.1	0	987	13.9565	28.0467	540	563	28.0467	FN06349.1	0	987	32.6162	604	631	32.6162	FN06349.1	0	987	24.731	455
FN09843.1	uncharacterized protein	AT4G19370	24.5139	19.7764	20.4965	6.3776	20.4965	6.3776	26.7071	0.000160971	0.00148916	3.62983	13	13	3.62983	FN09843.1	0	263	3.14067	13	13	3.14067	FN09843.1	0	263	4.6639	21	21	4.6639	FN09843.1	0	263	3.81146	6.91729	37	37	6.91729	FN09843.1	0	263	5.81951	30	30	5.81951	FN09843.1	0	263	7.71782	39
FN16363.1	trichome birefringence-like protein 34	TBL34	49.6307	32.037	44.5893	7.36196	44.5893	7.36196	128.348	4.18919e-07	3.035e-05	7.55594	32	32	7.55594	FN16363.1	0	311	6.33338	31	31	6.33338	FN16363.1	0	311	7.13689	38	38	7.13689	FN16363.1	0	311	7.00873	14.8613	94	94	14.8613	FN16363.1	0	311	20.6696	126	126	20.6696	FN16363.1	0	311	18.5758	111
FN35101.1	putative receptor-like kinase	AT2G18890	75.9942	48.2939	55.8463	5.52266	55.8463	5.52266	32.3299	8.03912e-05	0.0009013	14.5074	97	97	14.5074	FN35101.1	0	491	15.3992	119	119	15.3992	FN35101.1	0	491	7.13765	60	60	7.13765	FN35101.1	0	491	12.3481	19.6275	196	196	19.6275	FN35101.1	0	491	16.521	159	159	16.521	FN35101.1	0	491	11.448	108
FN18570.1	AF370287_1putative trehalose-6-phosphate synthase		39.5218	32.3136	35.7308	7.15675	35.7308	7.15675	86.2271	1.96886e-06	7.66183e-05	5.51224	56	59	5.51224	FN18570.1	0	786	6.54782	80	81	6.54782	FN18570.1	0	786	5.35051	70	72	5.35051	FN18570.1	0	786	5.80352	7.00624	110	112	7.00624	FN18570.1	0	786	6.75043	101	104	6.75043	FN18570.1	0	786	5.42972	82
FN35966.1	AC010927_12unknown protein		98.7737	52.0938	74.2467	9.64129	74.2467	9.64129	14.1931	0.00143929	0.00763635	11.5771	274	274	11.5771	FN35966.1	0	1738	15.6469	428	428	15.6469	FN35966.1	0	1738	18.0136	536	536	18.0136	FN35966.1	0	1738	15.0792	8.51543	301	301	8.51543	FN35966.1	0	1738	9.80432	334	334	9.80432	FN35966.1	0	1738	7.45651	249
FN13120.1	uncharacterized protein	AT3G57200	29.9061	16.4514	22.8474	5.48341	22.8474	5.48341	35.5547	5.66595e-05	0.000701051	4.55884	37	37	4.55884	FN13120.1	0	596	5.43698	51	51	5.43698	FN13120.1	0	596	5.29216	54	54	5.29216	FN13120.1	0	596	5.09599	9.40477	114	114	9.40477	FN13120.1	0	596	6.33441	74	74	6.33441	FN13120.1	0	596	7.77194	89
FN36901.1	Class-II DAHP synthetase family protein	AT1G22410	411.12	278.105	357.205	5.48254	357.205	5.48254	106.504	8.67484e-07	4.66747e-05	93.6532	2580	2580	93.6532	FN36901.1	0	2023	89.1669	2839	2839	89.1669	FN36901.1	0	2023	56.2443	1948	1948	56.2443	FN36901.1	0	2023	79.6881	174.096	7163	7163	174.096	FN36901.1	0	2023	129.877	5150	5150	129.877	FN36901.1	0	2023	201.854	7846
FN04817.1	putative auxin-responsive protein	AT5G47530	50.0926	35.4725	43.9698	5.47402	43.9698	5.47402	178.63	1.1451e-07	1.59149e-05	13.761	324	324	13.761	FN04817.1	0	1729	8.12141	221	221	8.12141	FN04817.1	0	1729	7.60104	225	225	7.60104	FN04817.1	0	1729	9.8278	14.6739	516	516	14.6739	FN04817.1	0	1729	13.5437	459	459	13.5437	FN04817.1	0	1729	14.0274	466
FN21554.1	nodulin MtN21 /EamA-like transporter family protein	AT5G07050	102.558	82.5642	90.6449	5.4667	90.6449	5.4667	12.5959	0.00212672	0.0102843	27.1286	58	58	27.1286	FN21554.1	0	157	12.5457	31	31	12.5457	FN21554.1	0	157	21.2061	57	57	21.2061	FN21554.1	0	157	20.2935	84.5578	270	270	84.5578	FN21554.1	0	157	30.2207	93	93	30.2207	FN21554.1	0	157	22.5421	68
FN31295.1	putative 3-methyladenine glycosylase I	AT1G75090	74.0716	57.4765	61.5272	5.44889	61.5272	5.44889	72.1815	3.90813e-06	0.000115145	13.7597	187	187	13.7597	FN31295.1	0	998	17.2533	271	271	17.2533	FN31295.1	0	998	10.4763	179	179	10.4763	FN31295.1	0	998	13.8298	21.1357	429	429	21.1357	FN31295.1	0	998	18.3521	359	359	18.3521	FN31295.1	0	998	16.1665	310
FN21849.2	phenylalanine ammonia-lyase 1	PAL1	76.4092	52.4498	65.2119	5.44362	65.2119	5.44362	55.6275	1.05774e-05	0.000219423	17.4129	402	580	17.4129	FN21849.2	0	2446	17.3002	423	666	17.3002	FN21849.2	0	2446	9.31309	185	390	9.31309	FN21849.2	0	2446	14.6754	42.3543	1687	2107	42.3543	FN21849.2	0	2446	26.1763	951	1255	26.1763	FN21849.2	0	2446	44.3645	1722
FN17145.1	ROP-interactive CRIB motif-containing protein 4	RIC4	73.83	52.2312	61.6476	5.43823	61.6476	5.43823	107.624	8.3286e-07	4.56497e-05	18.3051	257	257	18.3051	FN17145.1	0	1031	15.0371	244	244	15.0371	FN17145.1	0	1031	8.32807	147	147	8.32807	FN17145.1	0	1031	13.8901	25.9436	544	544	25.9436	FN17145.1	0	1031	18.6554	377	377	18.6554	FN17145.1	0	1031	21.7573	431
FN00397.2	oxidoreductase, 2OG-Fe(II) oxygenase family protein	AT4G33910	18.5428	9.83593	15.0162	5.43657	15.0162	5.43657	25.7974	0.000182328	0.00163256	4.4777	25	25	4.4777	FN00397.2	0	410	3.25439	19	21	3.25439	FN00397.2	0	410	2.42187	15	17	2.42187	FN00397.2	0	410	3.38465	6.71574	53	56	6.71574	FN00397.2	0	410	8.71034	62	70	8.71034	FN00397.2	0	410	5.96623	47
FN33990.1	metacaspase 2	MC2	19.3342	10.6147	15.9983	5.42839	15.9983	5.42839	84.7114	2.10861e-06	7.96466e-05	4.13557	37	37	4.13557	FN33990.1	0	657	4.83547	50	50	4.83547	FN33990.1	0	657	1.86698	21	21	1.86698	FN33990.1	0	657	3.61267	7.03481	94	94	7.03481	FN33990.1	0	657	8.46413	109	109	8.46413	FN33990.1	0	657	8.31783	105
FN19461.1	P-loop containing nucleoside triphosphate hydrolases superfamily protein	AT5G17760	19.627	11.8431	15.7803	5.42838	15.7803	5.42838	53.5352	1.22339e-05	0.000243915	4.31966	19	19	4.31966	FN19461.1	0	323	2.75397	14	14	2.75397	FN19461.1	0	323	3.6167	20	20	3.6167	FN19461.1	0	323	3.56345	4.87121	31	32	4.87121	FN19461.1	0	323	4.26464	27	27	4.26464	FN19461.1	0	323	5.63964	35
FN06480.2	RING/U-box domain-containing protein	AT5G04460	22.3609	14.7916	18.6631	5.42683	18.6631	5.42683	15.6729	0.00103401	0.00593207	3.65746	28	77	3.65746	FN06480.2	0	1546	4.19203	39	102	4.19203	FN06480.2	0	1546	4.79822	55	127	4.79822	FN06480.2	0	1546	4.2159	7.91917	117	249	7.91917	FN06480.2	0	1546	4.68597	58	142	4.68597	FN06480.2	0	1546	5.28538	74
FN08071.1	AF241647_1mutant flavonoid 3'hydroxylase		29.5163	13.9028	21.009	5.3789	21.009	5.3789	13.8255	0.00156942	0.00816315	6.36045	22	22	6.36045	FN08071.1	0	254	5.5033	22	22	5.5033	FN08071.1	0	254	2.52956	11	11	2.52956	FN08071.1	0	254	4.79777	9.87248	51	51	9.87248	FN08071.1	0	254	13.4574	67	67	13.4574	FN08071.1	0	254	11.6796	57
FN03267.1	hypothetical protein		95.4448	58.9677	75.2034	5.36328	75.2034	5.36328	50.7975	1.49237e-05	0.000279101	15.4368	382	387	15.4368	FN03267.1	0	1841	16.1865	464	469	16.1865	FN03267.1	0	1841	20.0833	623	633	20.0833	FN03267.1	0	1841	17.2355	30.9275	1157	1158	30.9275	FN03267.1	0	1841	25.883	926	934	25.883	FN03267.1	0	1841	24.3691	859
FN24267.1	ABC transporter G family member 14	ABCG14	17.5868	14.7517	14.6233	5.35636	14.6233	5.35636	55.8634	1.04087e-05	0.000217186	3.97454	21	21	3.97454	FN24267.1	0	388	2.78388	17	17	2.78388	FN24267.1	0	388	3.31189	22	22	3.31189	FN24267.1	0	388	3.35677	2.6612	21	21	2.6612	FN24267.1	0	388	7.49487	57	57	7.49487	FN24267.1	0	388	1.87794	14
FN32298.1	bifunctional inhibitor/lipid-transfer protein/seed storage 2S albumin superfamily protein	AT5G48490	128.121	97.1454	114.673	6.3248	114.673	6.3248	122.959	4.9539e-07	3.34557e-05	23.1385	190	190	23.1385	FN32298.1	0	603	25.3942	241	241	25.3942	FN32298.1	0	603	27.8972	288	288	27.8972	FN32298.1	0	603	25.4766	27.4791	337	337	27.4791	FN32298.1	0	603	20.7286	245	245	20.7286	FN32298.1	0	603	16.3992	190
FN07479.2	adenosylhomocysteinase 1	MEE58	240.142	147.727	196.112	5.33487	196.112	5.33487	21.5761	0.000344052	0.00259802	40.6429	88	88	40.6429	FN07479.2	0	159	58.3431	146	146	58.3431	FN07479.2	0	159	36.7357	100	100	36.7357	FN07479.2	0	159	45.2406	157.402	509	509	157.402	FN07479.2	0	159	104.602	326	326	104.602	FN07479.2	0	159	96.2357	294
FN32571.1	protein trichome birefringence-like 23	TBL23	35.3813	14.0474	29.5865	5.33422	29.5865	5.33422	54.9184	1.11054e-05	0.000227408	8.24952	61	61	8.24952	FN32571.1	0	543	4.91455	42	42	4.91455	FN32571.1	0	543	7.31467	68	68	7.31467	FN32571.1	0	543	6.82625	24.9919	276	276	24.9919	FN32571.1	0	543	21.1399	225	225	21.1399	FN32571.1	0	543	28.1795	294
FN20217.1	vacuolar-sorting receptor 7	VSR7	78.8747	51.1128	72.7182	5.93415	72.7182	5.93415	322.093	1.11506e-08	4.78092e-06	15.3389	358	367	15.3389	FN20217.1	0	1757	14.6459	386	405	14.6459	FN20217.1	0	1757	14.2284	416	428	14.2284	FN20217.1	0	1757	14.7377	37.7511	1292	1349	37.7511	FN20217.1	0	1757	30.8371	1009	1062	30.8371	FN20217.1	0	1757	34.5392	1122
FN22212.1	unknown		196.282	135.024	145.314	5.31213	145.314	5.31213	34.0764	6.62641e-05	0.000783063	30.875	413	436	30.875	FN22212.1	0	1037	36.0886	561	589	36.0886	FN22212.1	0	1037	34.1334	561	606	34.1334	FN22212.1	0	1037	33.699	37.5049	749	791	37.5049	FN22212.1	0	1037	37.4392	707	761	37.4392	FN22212.1	0	1037	31.5688	606
FN00329.2	C71AS_ARATHRecName: Full=Putative cytochrome P450 71A28		110.805	57.785	93.6649	5.63148	93.6649	5.63148	95.1264	1.34571e-06	6.04489e-05	18.3586	96	96	18.3586	FN00329.2	0	384	24.8196	148	150	24.8196	FN00329.2	0	384	17.4925	114	115	17.4925	FN00329.2	0	384	20.2235	53.9064	419	421	53.9064	FN00329.2	0	384	58.1921	437	438	58.1921	FN00329.2	0	384	56.383	416
FN11507.1	protein trichome birefringence-like 33	TBL33	336.774	242.012	288.086	5.49473	288.086	5.49473	77.8217	2.92555e-06	9.77324e-05	68.4841	1580	1591	68.4841	FN11507.1	0	1706	65.2513	1742	1752	65.2513	FN11507.1	0	1706	58.5467	1704	1710	58.5467	FN11507.1	0	1706	64.094	136.122	4701	4723	136.122	FN11507.1	0	1706	119.35	3972	3991	119.35	FN11507.1	0	1706	152.721	4988
FN23530.1	hypothetical protein		48.2969	34.944	44.3417	5.28318	44.3417	5.28318	162.067	1.67887e-07	1.91095e-05	11.0188	301	301	11.0188	FN23530.1	0	2006	10.8959	344	344	10.8959	FN23530.1	0	2006	9.14291	314	314	9.14291	FN23530.1	0	2006	10.3525	24.9031	1016	1016	24.9031	FN23530.1	0	2006	17.4722	687	687	17.4722	FN23530.1	0	2006	24.57	947
FN00478.2	UDP-glucuronic acid decarboxylase 3	UXS3	540.213	337.238	421.857	5.27857	421.857	5.27857	51.9012	1.37583e-05	0.000263085	119.198	223	224	119.198	FN00478.2	0	138	100.832	219	219	100.832	FN00478.2	0	138	75.7634	179	179	75.7634	FN00478.2	0	138	98.5977	241.925	679	679	241.925	FN00478.2	0	138	163.405	442	442	163.405	FN00478.2	0	138	184.046	488
FN28752.1	cytochrome P450 monooxygenase		77.0565	34.4153	55.4587	5.65711	55.4587	5.65711	21.9023	0.00032635	0.00250232	13.966	31	31	13.966	FN28752.1	0	163	12.0839	31	31	12.0839	FN28752.1	0	163	9.67524	27	27	9.67524	FN28752.1	0	163	11.9084	28.0534	93	93	28.0534	FN28752.1	0	163	38.498	123	123	38.498	FN28752.1	0	163	30.9721	97
FN26921.1	nuclear transcription factor Y subunit A-8	NF-YA8	22.3768	16.4085	20.1009	9.37368	20.1009	9.37368	118.914	5.64511e-07	3.5929e-05	3.42313	42	42	3.42313	FN26921.1	0	901	1.83351	26	26	1.83351	FN26921.1	0	901	1.94483	30	30	1.94483	FN26921.1	0	901	2.40049	7.14885	131	131	7.14885	FN26921.1	0	901	4.5865	81	81	4.5865	FN26921.1	0	901	4.27457	74
FN13274.1	2-oxoglutarate (2OG) and Fe(II)-dependent oxygenase superfamily protein	AT2G36690	17.4214	12.4293	14.6362	5.93703	14.6362	5.93703	50.5321	1.52222e-05	0.000283571	2.58389	50	50	2.58389	FN13274.1	0	1421	3.2641	73	73	3.2641	FN13274.1	0	1421	4.23378	103	103	4.23378	FN13274.1	0	1421	3.36059	3.39095	98	98	3.39095	FN13274.1	0	1421	3.19534	89	89	3.19534	FN13274.1	0	1421	2.30745	63
FN07893.1	putative Isoflavone reductase	AT1G75280	730.658	542.535	638.421	5.21959	638.421	5.21959	114.166	6.61777e-07	3.95829e-05	210.729	3610	3610	210.729	FN07893.1	0	1258	146.824	2907	2907	146.824	FN07893.1	0	1258	96.3436	2075	2075	96.3436	FN07893.1	0	1258	151.299	298.882	7647	7647	298.882	FN07893.1	0	1258	225.078	5550	5550	225.078	FN07893.1	0	1258	260.767	6303
FN20083.1	BEL1-like homeodomain 4	BLH4	35.2116	21.7827	25.239	5.21676	25.239	5.21676	22.7084	0.000287247	0.0022705	5.86095	17	17	5.86095	FN20083.1	0	213	7.15922	24	24	7.15922	FN20083.1	0	213	4.93604	18	18	4.93604	FN20083.1	0	213	5.9854	10.8495	47	47	10.8495	FN20083.1	0	213	8.38319	35	35	8.38319	FN20083.1	0	213	9.28517	38
FN08658.1	uncharacterized protein	AT5G11890	181.211	159.728	174.79	5.21437	174.79	5.21437	106.101	8.80398e-07	4.71567e-05	36.8433	292	292	36.8433	FN08658.1	0	582	46.8348	429	429	46.8348	FN08658.1	0	582	40.7463	406	406	40.7463	FN08658.1	0	582	41.4748	70.9653	840	840	70.9653	FN08658.1	0	582	54.1734	618	618	54.1734	FN08658.1	0	582	72.2561	808
FN03185.1	SAUR-like auxin-responsive protein	AT2G46690	185.99	147.295	157.889	5.4404	157.889	5.4404	139.525	3.02133e-07	2.57656e-05	35.5198	356	356	35.5198	FN03185.1	0	736	39.884	462	462	39.884	FN03185.1	0	736	31.2683	394	394	31.2683	FN03185.1	0	736	35.5574	59.2564	887	887	59.2564	FN03185.1	0	736	52.82	762	762	52.82	FN03185.1	0	736	38.1858	540
FN25620.1	uncharacterized protein	AT3G19370	44.1057	27.9755	36.0428	5.19235	36.0428	5.19235	74.861	3.39695e-06	0.000106375	9.13536	26	26	9.13536	FN25620.1	0	209	12.4644	41	41	12.4644	FN25620.1	0	209	4.19209	15	15	4.19209	FN25620.1	0	209	8.59729	22.82	97	97	22.82	FN25620.1	0	209	17.3314	71	71	17.3314	FN25620.1	0	209	20.9179	84
FN11279.1	C3HC4 type RING-finger protein	AT4G03965	65.4626	37.159	54.3065	6.01961	54.3065	6.01961	50.394	1.53805e-05	0.00028585	10.0871	150	150	10.0871	FN11279.1	0	1092	11.4043	196	196	11.4043	FN11279.1	0	1092	10.9652	205	205	10.9652	FN11279.1	0	1092	10.8189	25.0347	556	556	25.0347	FN11279.1	0	1092	27.4244	587	587	27.4244	FN11279.1	0	1092	22.0194	462
FN15371.1	unknown protein		53.779	40.4188	50.1279	5.18148	50.1279	5.18148	643.367	7.13241e-10	1.26681e-06	12.4611	159	159	12.4611	FN15371.1	0	937	13.1552	194	194	13.1552	FN15371.1	0	937	10.3479	166	166	10.3479	FN15371.1	0	937	11.9881	23.4037	446	446	23.4037	FN15371.1	0	937	21.2347	390	390	21.2347	FN15371.1	0	937	20.5517	370
FN11144.1	Late embryogenesis abundant protein, group 2	AT2G44060	543.32	378.938	487.568	5.17167	487.568	5.17167	158.643	1.82574e-07	1.96172e-05	105.197	2017	2017	105.197	FN11144.1	0	1408	132.221	2930	2930	132.221	FN11144.1	0	1408	113.21	2729	2729	113.21	FN11144.1	0	1408	116.876	204.812	5864	5865	204.812	FN11144.1	0	1408	199.795	5514	5514	199.795	FN11144.1	0	1408	239.936	6491
FN30931.1	embryo sac development arrest protein 31	EDA31	49.4747	15.6827	35.5407	5.16943	35.5407	5.16943	27.653	0.000141979	0.00135986	13.8747	41	41	13.8747	FN30931.1	0	217	8.19846	28	28	8.19846	FN30931.1	0	217	3.4992	13	13	3.4992	FN30931.1	0	217	8.52411	23.7914	105	105	23.7914	FN30931.1	0	217	22.0998	94	94	22.0998	FN30931.1	0	217	23.2647	97
FN09243.1	glutathione S-transferase tau 9	GSTU9	25.9248	13.7747	23.6059	10.9888	23.6059	10.9888	51.3506	1.43249e-05	0.000271415	3.83203	49	49	3.83203	FN09243.1	0	939	1.82697	27	27	1.82697	FN09243.1	0	939	1.4307	23	23	1.4307	FN09243.1	0	939	2.36323	13.7191	260	262	13.7191	FN09243.1	0	939	17.1689	316	316	17.1689	FN09243.1	0	939	11.6951	211
FN34691.1	AF367253_1AT3g51630/T18N14_10		51.0451	27.0871	35.3845	5.10136	35.3845	5.10136	10.5776	0.00370374	0.0158209	9.0093	53	53	9.0093	FN34691.1	0	432	9.70721	66	66	9.70721	FN34691.1	0	432	7.16601	53	53	7.16601	FN34691.1	0	432	8.62751	23.7877	209	209	23.7877	FN34691.1	0	432	23.0288	195	195	23.0288	FN34691.1	0	432	19.2762	160
FN13978.1	phytochrome-associated protein 1		218.132	132.97	192.02	5.08069	192.02	5.08069	139.954	2.98517e-07	2.55362e-05	46.4584	899	899	46.4584	FN13978.1	0	1421	48.4249	1083	1083	48.4249	FN13978.1	0	1421	46.2839	1126	1126	46.2839	FN13978.1	0	1421	47.0557	106.296	3072	3072	106.296	FN13978.1	0	1421	96.5064	2688	2688	96.5064	FN13978.1	0	1421	101.381	2768
FN04326.2	polygalacturonase-like protein	AT3G61490	127.973	37.4855	85.4912	5.06283	85.4912	5.06283	9.47922	0.00519059	0.020596	23.5715	47	52	23.5715	FN04326.2	0	162	25.4937	57	65	25.4937	FN04326.2	0	162	14.0616	31	39	14.0616	FN04326.2	0	162	21.0423	18.2107	48	60	18.2107	FN04326.2	0	162	15.4313	40	49	15.4313	FN04326.2	0	162	37.5887	93
FN15479.1	protein trichome birefringence-like 18	TBL18	82.335	62.4145	69.8791	5.06058	69.8791	5.06058	114.265	6.59542e-07	3.94988e-05	16.9637	359	377	16.9637	FN15479.1	0	1632	16.196	401	416	16.196	FN15479.1	0	1632	18.4678	498	516	18.4678	FN15479.1	0	1632	17.2092	19.1313	612	635	19.1313	FN15479.1	0	1632	16.7871	511	537	16.7871	FN15479.1	0	1632	16.5513	508
FN17445.2	acyl-CoA N-acyltransferases-like protein	AT1G24040	50.1366	34.3078	40.7212	5.05524	40.7212	5.05524	42.706	2.86638e-05	0.000432142	9.7733	193	218	9.7733	FN17445.2	0	1638	11.3655	273	293	11.3655	FN17445.2	0	1638	8.98612	243	252	8.98612	FN17445.2	0	1638	10.0416	17.3202	555	577	17.3202	FN17445.2	0	1638	17.878	534	574	17.878	FN17445.2	0	1638	18.5878	565
FN31650.1	PAR1 protein	AT5G52390	40.5498	27.3634	33.3698	5.05112	33.3698	5.05112	20.932	0.000382674	0.00281042	9.81147	95	97	9.81147	FN31650.1	0	726	7.17648	82	82	7.17648	FN31650.1	0	726	7.72361	96	96	7.72361	FN31650.1	0	726	8.23718	19.3695	282	286	19.3695	FN31650.1	0	726	12.9301	182	184	12.9301	FN31650.1	0	726	7.95742	111
FN02484.1	uncharacterized protein	AT3G01810	35.5412	22.0781	27.3847	5.04434	27.3847	5.04434	14.9877	0.00120103	0.00665835	7.96794	37	37	7.96794	FN02484.1	0	341	6.5215	35	35	6.5215	FN02484.1	0	341	5.82385	34	34	5.82385	FN02484.1	0	341	6.7711	18.168	126	126	18.168	FN02484.1	0	341	8.82711	59	59	8.82711	FN02484.1	0	341	15.7206	103
FN10834.1	beta-glucanase, partial		119.915	48.1601	93.6499	5.04303	93.6499	5.04303	36.0693	5.37289e-05	0.000675451	33.6574	121	121	33.6574	FN10834.1	0	264	24.5488	102	102	24.5488	FN10834.1	0	264	11.2837	51	51	11.2837	FN10834.1	0	264	23.1633	82.693	444	444	82.693	FN10834.1	0	264	68.2169	353	353	68.2169	FN10834.1	0	264	69.1973	351
FN01080.1	protein phosphatase 2C		83.297	29.212	62.7411	9.15033	62.7411	9.15033	14.6001	0.00131053	0.00710825	5.7208	36	55	5.7208	FN01080.1	0	706	8.18975	58	91	8.18975	FN01080.1	0	706	9.18341	69	111	9.18341	FN01080.1	0	706	7.69799	82.7373	782	1188	82.7373	FN01080.1	0	706	65.6871	580	909	65.6871	FN01080.1	0	706	44.1579	375
FN21603.1	putative ABC transporter		64.8057	44.5606	46.7342	5.02959	46.7342	5.02959	7.76879	0.00935672	0.0326342	14.0023	41	45	14.0023	FN21603.1	0	236	15.3461	51	57	15.3461	FN21603.1	0	236	5.44498	21	22	5.44498	FN21603.1	0	236	11.5978	27.7095	129	133	27.7095	FN21603.1	0	236	21.1853	95	98	21.1853	FN21603.1	0	236	29.3309	119
FN14280.1	esterase/lipase domain-containing protein	AT2G18360	18.0451	9.78994	12.6525	6.19285	12.6525	6.19285	24.0409	0.000234609	0.0019532	3.16632	52	52	3.16632	FN14280.1	0	1206	1.52786	29	29	1.52786	FN14280.1	0	1206	2.61536	54	54	2.61536	FN14280.1	0	1206	2.43652	3.99548	98	98	3.99548	FN14280.1	0	1206	5.33021	126	126	5.33021	FN14280.1	0	1206	3.27984	76
FN00329.1	ferulate-5-hydroxylase		94.739	63.2925	90.4179	5.98576	90.4179	5.98576	109.536	7.77663e-07	4.3821e-05	17.9224	161	226	17.9224	FN00329.1	0	926	17.497	176	255	17.497	FN00329.1	0	926	18.9863	243	301	18.9863	FN00329.1	0	926	18.1352	41.7351	579	786	41.7351	FN00329.1	0	926	58.7861	763	1067	58.7861	FN00329.1	0	926	41.8727	588
FN10055.1	unnamed protein product		48.1239	36.1799	44.3001	5.01491	44.3001	5.01491	116.203	6.17676e-07	3.79958e-05	12.2903	120	120	12.2903	FN10055.1	0	717	12.5836	142	142	12.5836	FN10055.1	0	717	8.22788	101	101	8.22788	FN10055.1	0	717	11.0339	23.4529	342	342	23.4529	FN10055.1	0	717	19.2117	270	270	19.2117	FN10055.1	0	717	27.4384	378
FN25828.1	putative receptor-like kinase	AT2G18890	71.7955	62.5156	64.7469	5.00467	64.7469	5.00467	184.251	1.01364e-07	1.49601e-05	14.8406	188	193	14.8406	FN25828.1	0	955	16.9657	246	255	16.9657	FN25828.1	0	955	16.6972	271	273	16.6972	FN25828.1	0	955	16.1679	21.0576	402	409	21.0576	FN25828.1	0	955	15.8662	292	297	15.8662	FN25828.1	0	955	15.8045	280
FN05392.1	unknown protein		12.2679	11.2572	11.9068	5.8289	11.9068	5.8289	1098.77	8.44715e-11	3.7921e-07	2.82439	60	63	2.82439	FN05392.1	0	1638	2.98683	71	77	2.98683	FN05392.1	0	1638	2.81708	78	79	2.81708	FN05392.1	0	1638	2.8761	2.46144	82	82	2.46144	FN05392.1	0	1638	2.61629	82	84	2.61629	FN05392.1	0	1638	2.3195	73
FN00478.1	UDP-XYL synthase 6	UXS6	1817.65	1391.69	1601.13	5.21115	1601.13	5.21115	63.1875	6.50863e-06	0.000158141	400.529	6751	6796	400.529	FN00478.1	0	1246	400.759	7832	7859	400.759	FN00478.1	0	1246	339.349	7218	7239	339.349	FN00478.1	0	1246	380.212	885.157	22326	22431	885.157	FN00478.1	0	1246	710.972	17266	17364	710.972	FN00478.1	0	1246	712.727	17026
FN30510.1	putative WRKY transcription factor 2	WRKY2	93.9534	78.8272	90.8254	5.40287	90.8254	5.40287	168.056	1.45572e-07	1.77199e-05	20.3429	387	387	20.3429	FN30510.1	0	1397	20.5123	451	451	20.5123	FN30510.1	0	1397	21.0309	503	503	21.0309	FN30510.1	0	1397	20.6287	34.7737	988	988	34.7737	FN30510.1	0	1397	33.1962	909	909	33.1962	FN30510.1	0	1397	29.8416	801
FN26546.1	nucleotide/sugar transporter family protein	AT1G06890	69.5114	36.9456	59.4121	5.85142	59.4121	5.85142	79.4991	2.69463e-06	9.23476e-05	13.9961	300	308	13.9961	FN26546.1	0	1616	12.1886	305	310	12.1886	FN26546.1	0	1616	10.5542	290	292	10.5542	FN26546.1	0	1616	12.2463	30.0003	958	986	30.0003	FN26546.1	0	1616	25.6351	787	812	25.6351	FN26546.1	0	1616	28.5672	876
FN11273.1	uncharacterized protein	AT3G14170	130.129	73.4696	103.639	6.53521	103.639	6.53521	26.4164	0.000167439	0.00153223	19.6614	249	249	19.6614	FN11273.1	0	930	21.2477	311	311	21.2477	FN11273.1	0	930	15.2619	243	243	15.2619	FN11273.1	0	930	18.7237	48.9045	925	925	48.9045	FN11273.1	0	930	46.6291	850	850	46.6291	FN11273.1	0	930	39.3981	704
FN27163.1	drought responsive ATP-binding motif containing protein	AT3G62550	34.13	20.7018	29.6945	37.2154	29.6945	37.2154	48.7616	1.74166e-05	0.000310962	1.03186	12	12	1.03186	FN27163.1	0	854	0.744006	10	10	0.744006	FN27163.1	0	854	0.683955	10	10	0.683955	FN27163.1	0	854	0.819941	7.13927	124	124	7.13927	FN27163.1	0	854	10.0363	168	168	10.0363	FN27163.1	0	854	4.02228	66
FN13006.1	protein RETICULATA-RELATED 3	AT3G08640	61.3673	31.1875	51.5039	4.84015	51.5039	4.84015	114.799	6.47659e-07	3.91312e-05	13.9988	118	118	13.9988	FN13006.1	0	619	16.4234	160	160	16.4234	FN13006.1	0	619	9.8136	104	104	9.8136	FN13006.1	0	619	13.4119	32.0114	403	403	32.0114	FN13006.1	0	619	27.3633	332	332	27.3633	FN13006.1	0	619	31.4461	374
FN24384.1	AC008030_10Hypothetical protein		21.5788	10.6369	18.2499	5.52388	18.2499	5.52388	41.1667	3.28787e-05	0.000474239	5.1897	20	20	5.1897	FN24384.1	0	283	3.81677	17	17	3.81677	FN24384.1	0	283	3.09592	15	15	3.09592	FN24384.1	0	283	4.03413	13.7256	79	79	13.7256	FN24384.1	0	283	11.8981	66	66	11.8981	FN24384.1	0	283	14.3448	78
FN01899.1	ABC transporter B family member 1	ABCB1	86.5115	67.4254	70.4522	4.81686	70.4522	4.81686	13.0979	0.00187336	0.00934057	27.0624	167	185	27.0624	FN01899.1	0	502	16.3275	114	129	16.3275	FN01899.1	0	502	11.9845	90	103	11.9845	FN01899.1	0	502	18.4581	48.4832	438	495	48.4832	FN01899.1	0	502	27.8463	223	274	27.8463	FN01899.1	0	502	39.2936	339
FN15976.1	unknown protein		26.794	21.9587	22.8543	4.80732	22.8543	4.80732	48.3559	1.79741e-05	0.000317569	7.15405	68	68	7.15405	FN15976.1	0	698	5.91687	65	65	5.91687	FN15976.1	0	698	4.93722	59	59	4.93722	FN15976.1	0	698	6.00271	14.2294	202	202	14.2294	FN15976.1	0	698	6.28585	86	86	6.28585	FN15976.1	0	698	11.3338	152
FN23921.1	EXORDIUM like 7	EXL1	66.5821	32.6954	49.108	6.17139	49.108	6.17139	19.5806	0.000483011	0.00335571	9.82571	19	19	9.82571	FN23921.1	0	142	12.0812	27	27	12.0812	FN23921.1	0	142	6.58138	16	16	6.58138	FN23921.1	0	142	9.49609	27.0082	78	78	27.0082	FN23921.1	0	142	17.964	50	50	17.964	FN23921.1	0	142	18.326	50
FN12524.1	cytochrome P450 71B34	CYP71B34	12.7605	7.18772	10.1682	6.18555	10.1682	6.18555	13.3608	0.00175569	0.00887709	1.23592	12	12	1.23592	FN12524.1	0	713	2.76253	29	31	2.76253	FN12524.1	0	713	1.88419	23	23	1.88419	FN12524.1	0	713	1.96088	6.55125	95	95	6.55125	FN12524.1	0	713	9.58818	134	134	9.58818	FN12524.1	0	713	5.25568	72
FN36510.1	phospholipase C/ phosphoric diester hydrolase	AT1G13680	12.5644	9.87077	10.4336	5.33388	10.4336	5.33388	21.3477	0.000357165	0.00266829	2.38326	16	16	2.38326	FN36510.1	0	493	2.70649	21	21	2.70649	FN36510.1	0	493	2.13261	18	18	2.13261	FN36510.1	0	493	2.40745	5.8843	59	59	5.8843	FN36510.1	0	493	5.38118	52	52	5.38118	FN36510.1	0	493	3.27266	31
FN20047.1	fatty acid amide hydrolase	FAAH	13.1989	6.12717	10.7635	4.79133	10.7635	4.79133	67.4108	5.08096e-06	0.00013577	3.9013	113	113	3.9013	FN20047.1	0	2127	2.74824	92	92	2.74824	FN20047.1	0	2127	1.86736	68	68	1.86736	FN20047.1	0	2127	2.83897	7.46663	323	323	7.46663	FN20047.1	0	2127	7.53153	314	314	7.53153	FN20047.1	0	2127	8.66207	354
FN33777.1	ABC transporter B family member 1	ABCB1	99.6785	67.9949	80.5554	4.79107	80.5554	4.79107	26.1855	0.00017281	0.00156572	27.7392	465	465	27.7392	FN33777.1	0	1231	20.4912	397	397	20.4912	FN33777.1	0	1231	15.5158	326	327	15.5158	FN33777.1	0	1231	21.2487	41.7795	1046	1046	41.7795	FN33777.1	0	1231	33.6941	813	813	33.6941	FN33777.1	0	1231	46.0422	1089
FN30633.1	unnamed protein product		129.327	58.2883	101.604	6.59402	101.604	6.59402	33.072	7.39687e-05	0.000847839	15.7563	221	221	15.7563	FN30633.1	0	1030	19.6783	319	319	19.6783	FN30633.1	0	1030	19.0541	336	336	19.0541	FN30633.1	0	1030	18.1629	39.717	832	832	39.717	FN30633.1	0	1030	36.4554	736	736	36.4554	FN30633.1	0	1030	36.23	717
FN06158.1	S-adenosylmethionine decarboxylase	AT3G25570	138.133	57.8394	92.7282	6.23301	92.7282	6.23301	9.30293	0.00549451	0.0215278	20.4364	404	418	20.4364	FN06158.1	0	1502	17.0901	398	404	17.0901	FN06158.1	0	1502	15.633	397	402	15.633	FN06158.1	0	1502	17.7198	74.768	2235	2284	74.768	FN06158.1	0	1502	153.766	4411	4527	153.766	FN06158.1	0	1502	102.81	2932
FN27589.1	protein elongation defective 1	KOB1	57.726	45.7986	49.7899	4.77323	49.7899	4.77323	115.723	6.27717e-07	3.83149e-05	12.378	193	193	12.378	FN27589.1	0	1145	12.8741	232	232	12.8741	FN27589.1	0	1145	14.3346	281	281	14.3346	FN27589.1	0	1145	13.1956	17.6922	412	412	17.6922	FN27589.1	0	1145	13.8572	311	311	13.8572	FN27589.1	0	1145	19.682	433
FN13058.1	CDT1-like protein b	CDT1B	20.2078	8.35357	16.645	4.77187	16.645	4.77187	35.2657	5.83925e-05	0.000716292	4.76689	79	79	4.76689	FN13058.1	0	1217	5.06425	97	97	5.06425	FN13058.1	0	1217	3.40764	71	71	3.40764	FN13058.1	0	1217	4.41293	11.6761	289	289	11.6761	FN13058.1	0	1217	11.9894	286	286	11.9894	FN13058.1	0	1217	12.1455	283
FN35192.1	hypothetical protein		67.1843	54.5037	56.0724	4.76908	56.0724	4.76908	51.9772	1.36823e-05	0.0002623	14.174	199	199	14.174	FN35192.1	0	1031	15.1604	246	246	15.1604	FN35192.1	0	1031	15.2964	270	270	15.2964	FN35192.1	0	1031	14.877	23.5114	493	493	23.5114	FN35192.1	0	1031	19.8925	402	402	19.8925	FN35192.1	0	1031	23.1707	459
FN36053.1	unknown		24.5114	16.3434	22.3155	4.75107	22.3155	4.75107	21.2445	0.000363292	0.00270306	5.73456	36	36	5.73456	FN36053.1	0	461	5.65089	40	41	5.65089	FN36053.1	0	461	6.46182	51	51	6.46182	FN36053.1	0	461	5.94909	15.2519	143	143	15.2519	FN36053.1	0	461	12.7268	114	115	12.7268	FN36053.1	0	461	9.935	88
FN00796.1	rhomboid -like 2	RBL2	30.4035	21.2581	26.3745	5.8395	26.3745	5.8395	156.99	1.9024e-07	1.98011e-05	6.79732	117	117	6.79732	FN00796.1	0	1264	6.13263	122	122	6.13263	FN00796.1	0	1264	3.41956	74	74	3.41956	FN00796.1	0	1264	5.44984	11.0863	285	285	11.0863	FN00796.1	0	1264	9.04111	224	224	9.04111	FN00796.1	0	1264	10.8703	264
FN30345.1	MATE efflux family protein	AT3G03620	13.1598	10.3571	11.6247	4.73787	11.6247	4.73787	122.823	4.97533e-07	3.34557e-05	2.52778	59	59	2.52778	FN30345.1	0	1714	3.63287	98	98	3.63287	FN30345.1	0	1714	3.16926	93	93	3.16926	FN30345.1	0	1714	3.10997	4.0735	142	142	4.0735	FN30345.1	0	1714	3.00629	101	101	3.00629	FN30345.1	0	1714	4.25112	140
FN20769.1	D-3-phosphoglycerate dehydrogenase	EDA9	115.272	73.5371	102.441	6.06978	102.441	6.06978	115.051	6.42146e-07	3.88474e-05	20.0812	612	612	20.0812	FN20769.1	0	2238	22.0595	777	777	22.0595	FN20769.1	0	2238	18.4782	707	708	18.4782	FN20769.1	0	2238	20.2063	46.5764	2120	2120	46.5764	FN20769.1	0	2238	39.5741	1736	1736	39.5741	FN20769.1	0	2238	50.0459	2152
FN14134.1	TPX2 (targeting protein for Xklp2) protein family	AT3G01710	33.843	25.745	31.1071	4.72563	31.1071	4.72563	83.7017	2.20864e-06	8.16002e-05	9.91676	79	79	9.91676	FN14134.1	0	585	9.34064	86	86	9.34064	FN14134.1	0	585	5.79105	58	58	5.79105	FN14134.1	0	585	8.34949	20.9283	249	249	20.9283	FN14134.1	0	585	13.6047	156	156	13.6047	FN14134.1	0	585	20.9963	236
FN01972.1	uncharacterized protein	AT4G18570	22.6374	20.4206	21.0081	4.7251	21.0081	4.7251	115.943	6.23102e-07	3.81798e-05	5.6949	94	95	5.6949	FN01972.1	0	1225	5.54986	107	107	5.54986	FN01972.1	0	1225	5.67409	119	119	5.67409	FN01972.1	0	1225	5.63962	8.10784	202	202	8.10784	FN01972.1	0	1225	8.03789	193	193	8.03789	FN01972.1	0	1225	6.5429	154
FN18434.1	trihelix transcription factor PTL	PTL	33.2226	17.4353	26.6221	4.72078	26.6221	4.72078	46.6642	2.05541e-05	0.000346966	10.1289	20	20	10.1289	FN18434.1	0	145	5.69652	13	13	5.69652	FN18434.1	0	145	5.63956	14	14	5.63956	FN18434.1	0	145	7.15498	16.2766	48	48	16.2766	FN18434.1	0	145	13.722	39	39	13.722	FN18434.1	0	145	16.5111	46
FN05839.3	sucrose synthase like protein		476.432	250.672	325.642	4.71425	325.642	4.71425	19.852	0.000460436	0.00322961	145.61	347	347	145.61	FN05839.3	0	175	90.0425	248	248	90.0425	FN05839.3	0	175	27.3692	82	82	27.3692	FN05839.3	0	175	87.6738	189.089	673	673	189.089	FN05839.3	0	175	160.05	549	549	160.05	FN05839.3	0	175	198.666	668
FN14479.1	leucine-rich repeat transmembrane protein kinase-like protein	AT2G01210	122.047	66.1281	93.1115	4.69586	93.1115	4.69586	29.6228	0.000110631	0.00112931	32.3224	228	228	32.3224	FN14479.1	0	518	21.8335	178	178	21.8335	FN14479.1	0	518	21.4244	190	190	21.4244	FN14479.1	0	518	25.1935	47.9349	505	505	47.9349	FN14479.1	0	518	43.04	437	437	43.04	FN14479.1	0	518	51.5435	513
FN11482.4	cinnamyl alcohol dehydrogenase 5	CAD5	89.3058	54.6605	82.5359	5.56514	82.5359	5.56514	88.2545	1.79952e-06	7.20883e-05	13.4807	37	38	13.4807	FN11482.4	0	207	19.0307	55	62	19.0307	FN11482.4	0	207	21.7273	72	77	21.7273	FN11482.4	0	207	18.0796	57.4824	235	242	57.4824	FN11482.4	0	207	58.658	233	238	58.658	FN11482.4	0	207	41.9887	167
FN24965.1	IQ-domain 9 protein	iqd9	303.629	105.954	279.508	6.36034	279.508	6.36034	160.716	1.73501e-07	1.93046e-05	50.983	981	981	50.983	FN24965.1	0	1413	57.8273	1286	1286	57.8273	FN24965.1	0	1413	47.6207	1152	1152	47.6207	FN24965.1	0	1413	52.1437	199.772	5741	5741	199.772	FN24965.1	0	1413	201.399	5578	5578	201.399	FN24965.1	0	1413	199.233	5409
FN09796.1	Exostosin family protein	AT5G03795	21.7945	14.3467	15.7766	4.6712	15.7766	4.6712	13.8811	0.0015488	0.00808436	4.48919	81	81	4.48919	FN09796.1	0	1325	3.06901	64	64	3.06901	FN09796.1	0	1325	5.33402	121	121	5.33402	FN09796.1	0	1325	4.29741	5.97448	161	161	5.97448	FN09796.1	0	1325	11.1276	289	289	11.1276	FN09796.1	0	1325	5.22422	133
FN28534.1	lectin receptor kinase		16.9362	9.11879	12.6213	4.66284	12.6213	4.66284	13.8679	0.00155366	0.00810157	4.12796	19	19	4.12796	FN28534.1	0	338	4.13561	22	22	4.13561	FN28534.1	0	338	2.07372	12	12	2.07372	FN28534.1	0	338	3.44577	6.25521	43	43	6.25521	FN28534.1	0	338	11.6224	77	77	11.6224	FN28534.1	0	338	9.2389	60
FN05376.1	putative thaumatin		37.6764	24.5163	33.2351	4.6534	33.2351	4.6534	60.6756	7.59902e-06	0.000175255	8.39955	136	136	8.39955	FN05376.1	0	1189	10.6876	200	200	10.6876	FN05376.1	0	1189	8.2039	167	167	8.2039	FN05376.1	0	1189	9.09703	12.7781	309	309	12.7781	FN05376.1	0	1189	12.1859	284	284	12.1859	FN05376.1	0	1189	17.9468	410
FN35383.1	uncharacterized protein	AT1G49000	53.1619	25.9063	44.5177	4.65244	44.5177	4.65244	18.4876	0.000589213	0.00388821	18.3586	181	181	18.3586	FN35383.1	0	724	11.6721	133	133	11.6721	FN35383.1	0	724	6.53479	81	81	6.53479	FN35383.1	0	724	12.1885	33.2093	489	489	33.2093	FN35383.1	0	724	34.599	491	491	34.599	FN35383.1	0	724	31.5582	439
FN30683.1	SAUR-like auxin-responsive protein	AT5G50760	19.2896	10.5582	17.2993	4.65003	17.2993	4.65003	13.4551	0.00171573	0.00872229	4.04394	44	44	4.04394	FN30683.1	0	799	4.6918	59	59	4.6918	FN30683.1	0	799	5.48277	75	75	5.48277	FN30683.1	0	799	4.7395	10.7691	175	175	10.7691	FN30683.1	0	799	15.0052	235	235	15.0052	FN30683.1	0	799	13.7443	211
FN15656.1	protein PHLOEM protein 2-LIKE A9	PP2-A9	135.315	96.367	123.305	4.64409	123.305	4.64409	268.436	2.29468e-08	6.99646e-06	41.2531	432	432	41.2531	FN15656.1	0	769	37.0157	448	448	37.0157	FN15656.1	0	769	23.2424	306	306	23.2424	FN15656.1	0	769	33.837	80.243	1255	1255	80.243	FN15656.1	0	769	87.7053	1322	1322	87.7053	FN15656.1	0	769	81.825	1209
FN28205.1	probable peroxygenase 4	AT1G70670	82.7116	40.168	64.2108	4.64023	64.2108	4.64023	17.8226	0.000668288	0.0042705	22.7932	239	239	22.7932	FN28205.1	0	770	16.0908	195	195	16.0908	FN28205.1	0	770	14.0335	185	185	14.0335	FN28205.1	0	770	17.6392	28.9904	454	454	28.9904	FN28205.1	0	770	27.0328	408	408	27.0328	FN28205.1	0	770	22.5081	333
FN18970.1	unnamed protein product		36.3173	24.6803	30.7521	4.6383	30.7521	4.6383	71.9838	3.94956e-06	0.000115864	11.7271	42	42	11.7271	FN18970.1	0	263	6.52292	27	27	6.52292	FN18970.1	0	263	7.10689	32	32	7.10689	FN18970.1	0	263	8.45232	20.7519	111	111	20.7519	FN18970.1	0	263	13.3849	69	69	13.3849	FN18970.1	0	263	16.623	84
FN34056.1	cyclin-D3-1	CYCD3;1	41.4101	26.8143	35.8673	5.54052	35.8673	5.54052	93.0035	1.46883e-06	6.40879e-05	6.80223	137	137	6.80223	FN34056.1	0	1479	8.72091	203	203	8.72091	FN34056.1	0	1479	8.175	207	207	8.175	FN34056.1	0	1479	7.89938	10.6383	320	320	10.6383	FN34056.1	0	1479	13.6254	395	395	13.6254	FN34056.1	0	1479	15.5187	441
FN10538.1	U73610_1ATCDPK1a, partial		83.4654	34.5072	71.0288	4.76056	71.0288	4.76056	73.857	3.57809e-06	0.000109622	22.0939	129	139	22.0939	FN10538.1	0	462	21.0418	127	153	21.0418	FN10538.1	0	462	13.5278	97	107	13.5278	FN10538.1	0	462	18.8878	58.96	478	554	58.96	FN10538.1	0	462	55.6557	422	504	55.6557	FN10538.1	0	462	70.0704	555
FN05023.1	uncharacterized protein	AT1G47410	87.6959	45.8569	76.6356	5.14543	76.6356	5.14543	82.3729	2.34948e-06	8.46578e-05	21.0706	202	202	21.0706	FN05023.1	0	704	20.0362	222	222	20.0362	FN05023.1	0	704	14.3535	173	173	14.3535	FN05023.1	0	704	18.4868	60.4134	865	865	60.4134	FN05023.1	0	704	49.0611	677	677	49.0611	FN05023.1	0	704	45.1705	611
FN28449.1	nodulin MtN21 /EamA-like transporter family protein	AT5G07050	104.889	78.0408	88.2142	4.60815	88.2142	4.60815	13.0788	0.0018823	0.00937532	31.2566	166	166	31.2566	FN28449.1	0	390	22.3198	137	137	22.3198	FN28449.1	0	390	19.7695	132	132	19.7695	FN28449.1	0	390	24.4486	80.183	636	636	80.183	FN28449.1	0	390	34.4042	263	263	34.4042	FN28449.1	0	390	24.0212	180
FN00041.1	pyrophosphate--fructose-6-phosphate 1-phosphotransferase	AT1G76550	106.69	76.2913	96.9346	4.60105	96.9346	4.60105	190.112	8.96024e-08	1.40047e-05	30.1269	909	944	30.1269	FN00041.1	0	2301	30.6507	1096	1110	30.6507	FN00041.1	0	2301	19.9776	770	787	19.9776	FN00041.1	0	2301	26.9184	59.6607	2744	2792	59.6607	FN00041.1	0	2301	42.6145	1881	1922	42.6145	FN00041.1	0	2301	53.403	2351
FN15287.1	protein CENTRORADIALIS-like	ATC	76.7037	58.0949	57.1964	4.78199	57.1964	4.78199	31.6333	8.70658e-05	0.000953265	16.6266	192	192	16.6266	FN15287.1	0	848	19.0315	254	254	19.0315	FN15287.1	0	848	9.712	141	141	9.712	FN15287.1	0	848	15.1234	51.4301	887	887	51.4301	FN15287.1	0	848	79.1135	1315	1315	79.1135	FN15287.1	0	848	86.4157	1408
FN34793.1	calcium-dependent protein kinase 30	CPK30	34.858	21.3502	29.6805	6.08966	29.6805	6.08966	20.1482	0.000437281	0.00310943	5.30269	33	33	5.30269	FN34793.1	0	457	6.95165	50	50	6.95165	FN34793.1	0	457	5.24026	41	41	5.24026	FN34793.1	0	457	5.83154	13.5564	126	126	13.5564	FN34793.1	0	457	19.5363	175	175	19.5363	FN34793.1	0	457	12.7552	112
FN36130.1	phospholipase C/ phosphoric diester hydrolase	AT1G13680	15.6828	7.84677	11.9206	6.65266	11.9206	6.65266	24.7344	0.000211976	0.00182008	2.61598	14	14	2.61598	FN36130.1	0	393	1.77842	11	11	1.77842	FN36130.1	0	393	1.93213	13	13	1.93213	FN36130.1	0	393	2.10884	5.00446	40	40	5.00446	FN36130.1	0	393	5.84172	45	45	5.84172	FN36130.1	0	393	3.7081	28
FN06574.1	Serine/threonine-protein kinase-like protein	AT5G53900	29.6805	13.8827	25.4367	7.568	25.4367	7.568	18.9094	0.000545069	0.00366746	4.77621	29	32	4.77621	FN06574.1	0	492	3.87427	29	30	3.87427	FN06574.1	0	492	2.96798	24	25	2.96798	FN06574.1	0	492	3.87282	24.8842	239	249	24.8842	FN06574.1	0	492	18.665	175	180	18.665	FN06574.1	0	492	11.0016	91
FN14135.1	At3g27960		50.9809	39.8014	45.4555	5.10176	45.4555	5.10176	32.4142	7.96275e-05	0.000894	9.68364	36	36	9.68364	FN14135.1	0	273	10.9388	47	47	10.9388	FN14135.1	0	273	12.6234	59	59	12.6234	FN14135.1	0	273	11.0819	34.04	189	189	34.04	FN14135.1	0	273	16.6321	89	89	16.6321	FN14135.1	0	273	35.8411	188
FN22097.1	uncharacterized protein	AT3G15480	325.206	280.212	305.753	4.56582	305.753	4.56582	178.289	1.15374e-07	1.59708e-05	81.5531	894	894	81.5531	FN22097.1	0	805	92.8208	1176	1176	92.8208	FN22097.1	0	805	82.8621	1142	1142	82.8621	FN22097.1	0	805	85.7453	141.704	2320	2320	141.704	FN22097.1	0	805	127.703	2015	2015	127.703	FN22097.1	0	805	112.82	1745
FN28671.1	pyridoxal phosphate-dependent transferases superfamily protein	AT2G17630	166.354	130.193	155.773	4.56322	155.773	4.56322	244.069	3.34321e-08	8.52267e-06	40.0393	922	922	40.0393	FN28671.1	0	1691	48.2454	1284	1284	48.2454	FN28671.1	0	1691	42.8661	1241	1241	42.8661	FN28671.1	0	1691	43.7169	80.5427	2770	2770	80.5427	FN28671.1	0	1691	60.8532	2017	2017	60.8532	FN28671.1	0	1691	75.5603	2455
FN21783.1	laccase 17	LAC17	43.2659	29.8981	36.5792	5.93567	36.5792	5.93567	82.5938	2.32531e-06	8.42965e-05	6.34958	46	46	6.34958	FN21783.1	0	532	9.07687	76	76	9.07687	FN21783.1	0	532	6.80715	62	62	6.80715	FN21783.1	0	532	7.4112	9.70437	105	105	9.70437	FN21783.1	0	532	9.2062	96	96	9.2062	FN21783.1	0	532	6.65247	68
FN00397.1	oxygenase protein, partial		42.9936	30.8312	39.4965	4.56109	39.4965	4.56109	131.195	3.8447e-07	2.89596e-05	11.2976	120	128	11.2976	FN00397.1	0	832	10.4624	129	137	10.4624	FN00397.1	0	832	11.5135	157	164	11.5135	FN00397.1	0	832	11.0911	21.0386	350	356	21.0386	FN00397.1	0	832	18.7024	298	305	18.7024	FN00397.1	0	832	17.5154	277
FN32109.1	RING/U-box domain-containing protein	AT4G22250	24.0534	15.9438	21.2734	6.60749	21.2734	6.60749	170.394	1.37875e-07	1.72739e-05	4.04968	15	15	4.04968	FN32109.1	0	272	3.03675	13	13	3.03675	FN32109.1	0	272	4.29484	20	20	4.29484	FN32109.1	0	272	3.79376	7.59224	42	42	7.59224	FN32109.1	0	272	7.5026	40	40	7.5026	FN32109.1	0	272	9.75859	51
FN16648.1	putative caffeoyl-CoA O-methyltransferase	CCoAOMT1	1264.47	960.948	1149.9	5.00737	1149.9	5.00737	124.948	4.65273e-07	3.22408e-05	309.613	4869	4895	309.613	FN16648.1	0	1161	319.551	5813	5839	319.551	FN16648.1	0	1161	231.677	4589	4605	231.677	FN16648.1	0	1161	286.947	603.366	14183	14247	603.366	FN16648.1	0	1161	460.17	10437	10472	460.17	FN16648.1	0	1161	576.718	12832
FN09317.3	phenylalanine ammonia-lyase 4	PAL4	301.733	201.317	234.262	5.18356	234.262	5.18356	30.354	0.000101232	0.00106109	67.5595	115	115	67.5595	FN09317.3	0	125	57.4384	113	113	57.4384	FN09317.3	0	125	42.9896	91	92	42.9896	FN09317.3	0	125	55.9958	105.418	268	268	105.418	FN09317.3	0	125	84.4853	207	207	84.4853	FN09317.3	0	125	89.1025	214
FN26707.1	putative kinesin heavy chain		72.7601	34.7949	44.5039	4.53928	44.5039	4.53928	9.18897	0.00570284	0.0221854	16.772	37	37	16.772	FN26707.1	0	162	9.41305	24	24	9.41305	FN26707.1	0	162	11.5377	32	32	11.5377	FN26707.1	0	162	12.5743	21.2458	70	70	21.2458	FN26707.1	0	162	15.4313	49	49	15.4313	FN26707.1	0	162	17.0273	53
FN30589.1	Rossmann-fold NAD(P)-binding domain-containing protein	AT5G50130	79.6859	48.7773	62.7888	5.34631	62.7888	5.34631	60.3853	7.73933e-06	0.00017712	11.7321	54	54	11.7321	FN30589.1	0	338	16.9184	90	90	16.9184	FN30589.1	0	338	14.6888	85	85	14.6888	FN30589.1	0	338	14.4465	25.8936	178	178	25.8936	FN30589.1	0	338	22.7919	151	151	22.7919	FN30589.1	0	338	22.3274	145
FN34155.1	UDP-glucosyl transferase 74B1	UGT74B1	25.2546	21.714	24.5647	11.4748	24.5647	11.4748	72.323	3.87882e-06	0.000114849	4.74082	49	49	4.74082	FN34155.1	0	759	6.36218	76	76	6.36218	FN34155.1	0	759	6.69519	87	87	6.69519	FN34155.1	0	759	5.93273	2.07299	32	32	2.07299	FN34155.1	0	759	2.15094	32	32	2.15094	FN34155.1	0	759	2.81143	41
FN13352.1	core-2/I-branching beta-1,6-N-acetylglucosaminyltransferase family protein	AT5G15050	37.5078	28.7779	33.2379	4.51832	33.2379	4.51832	183.782	1.02386e-07	1.49996e-05	9.45818	169	195	9.45818	FN13352.1	0	1514	9.77832	207	233	9.77832	FN13352.1	0	1514	9.10483	207	236	9.10483	FN13352.1	0	1514	9.44711	16.2056	442	499	16.2056	FN13352.1	0	1514	13.4115	347	398	13.4115	FN13352.1	0	1514	15.2287	409
FN17506.1	deoxyuridine 5'-triphosphate nucleotidohydrolase	DUT1	22.0003	15.1183	18.5754	4.51447	18.5754	4.51447	87.2199	1.88356e-06	7.44509e-05	4.74948	52	52	4.74948	FN17506.1	0	804	5.29484	67	67	5.29484	FN17506.1	0	804	5.81192	80	80	5.81192	FN17506.1	0	804	5.28541	9.96831	163	163	9.96831	FN17506.1	0	804	11.1681	176	176	11.1681	FN17506.1	0	804	9.19217	142
FN05839.1	sucrose synthase 4	SUS4	1060.85	763.923	934.523	4.5137	934.523	4.5137	117.097	5.99478e-07	3.75107e-05	341.062	12968	13455	341.062	FN05839.1	0	2897	237.55	10585	10831	237.55	FN05839.1	0	2897	219.284	10699	10876	219.284	FN05839.1	0	2897	265.965	541.757	30985	31920	541.757	FN05839.1	0	2897	429.045	23731	24363	429.045	FN05839.1	0	2897	593.488	32306
FN19219.1	AWPM-19-like family protein	AT1G04560	33.8001	10.576	25.8225	4.50281	25.8225	4.50281	21.6049	0.000342441	0.00259052	7.54013	23	23	7.54013	FN19219.1	0	224	9.36052	31	33	9.36052	FN19219.1	0	224	5.21516	20	20	5.21516	FN19219.1	0	224	7.37193	23.4869	105	107	23.4869	FN19219.1	0	224	25.9644	114	114	25.9644	FN19219.1	0	224	28.5787	123
FN01080.2	putative protein phosphatase 2C 72	AT5G26010	98.0527	51.024	72.3198	8.80908	72.3198	8.80908	10.5864	0.00369418	0.0157928	10.8941	42	54	10.8941	FN01080.2	0	364	6.45854	29	37	6.45854	FN01080.2	0	364	10.4303	46	65	10.4303	FN01080.2	0	364	9.26098	96.9869	548	718	96.9869	FN01080.2	0	364	89.5613	482	639	89.5613	FN01080.2	0	364	58.1941	298
FN22193.1	putative serine/threonine-protein kinase WNK4	WNK4	29.2988	19.5833	23.643	4.85242	23.643	4.85242	33.8044	6.82472e-05	0.00079956	8.97364	60	60	8.97364	FN22193.1	0	491	4.91741	38	38	4.91741	FN22193.1	0	491	4.52051	38	38	4.52051	FN22193.1	0	491	6.13719	11.7164	117	117	11.7164	FN22193.1	0	491	12.0531	116	116	12.0531	FN22193.1	0	491	9.53997	90
FN32061.1	At3g27960		77.4293	49.9039	70.6195	4.46574	70.6195	4.46574	143.276	2.723e-07	2.41279e-05	20.9812	164	164	20.9812	FN32061.1	0	574	19.5928	177	177	19.5928	FN32061.1	0	574	20.5554	202	202	20.5554	FN32061.1	0	574	20.3764	53.8801	629	629	53.8801	FN32061.1	0	574	41.5963	468	468	41.5963	FN32061.1	0	574	50.6857	559
FN11576.1	unknown protein		57.0167	34.764	47.3282	4.93354	47.3282	4.93354	28.8551	0.000121704	0.00121579	10.5292	39	39	10.5292	FN11576.1	0	272	16.1181	69	69	16.1181	FN11576.1	0	272	9.44864	44	44	9.44864	FN11576.1	0	272	12.032	38.8651	215	215	38.8651	FN11576.1	0	272	23.4456	125	125	23.4456	FN11576.1	0	272	32.3373	169
FN08175.1	uncharacterized protein	AT1G12380	17.8905	5.74525	15.6972	4.61919	15.6972	4.61919	40.7251	3.42288e-05	0.000486211	5.19889	16	16	5.19889	FN08175.1	0	226	3.93599	14	14	3.93599	FN08175.1	0	226	3.87675	15	15	3.87675	FN08175.1	0	226	4.33721	16.3171	75	75	16.3171	FN08175.1	0	226	17.8336	79	79	17.8336	FN08175.1	0	226	15.6598	68
FN03257.1	uncharacterized protein	LSH10	26.4861	18.6851	23.2397	4.44394	23.2397	4.44394	19.4872	0.000491094	0.00339535	6.79161	16	16	6.79161	FN03257.1	0	173	7.71271	21	21	7.71271	FN03257.1	0	173	5.73969	17	17	5.73969	FN03257.1	0	173	6.748	16.7686	59	59	16.7686	FN03257.1	0	173	10.6164	36	36	10.6164	FN03257.1	0	173	15.9447	53
FN28424.1	metal-nicotianamine transporter YSL3	YSL3	14.8141	9.58415	12.4958	4.59939	12.4958	4.59939	52.8503	1.28458e-05	0.000251075	3.74013	118	123	3.74013	FN28424.1	0	2415	4.42004	162	168	4.42004	FN28424.1	0	2415	2.6363	96	109	2.6363	FN28424.1	0	2415	3.59882	4.35699	196	214	4.35699	FN28424.1	0	2415	3.10543	133	147	3.10543	FN28424.1	0	2415	2.9525	132
FN34301.1	cytochrome P450, family 82, subfamily G, polypeptide 1	CYP82G1	18.0167	14.2016	16.2444	6.54109	16.2444	6.54109	159.667	1.78021e-07	1.93797e-05	5.21293	46	46	5.21293	FN34301.1	0	648	4.60847	47	47	4.60847	FN34301.1	0	648	3.15485	35	35	3.15485	FN34301.1	0	648	4.32542	4.0974	54	54	4.0974	FN34301.1	0	648	2.04701	26	26	2.04701	FN34301.1	0	648	2.65048	33
FN10600.1	uncharacterized protein	AT2G46630	210.909	142.511	180.279	4.43068	180.279	4.43068	55.0023	1.10412e-05	0.000226351	58.9946	907	907	58.9946	FN10600.1	0	1129	62.0748	1103	1103	62.0748	FN10600.1	0	1129	36.5772	707	707	36.5772	FN10600.1	0	1129	52.5489	78.8705	1811	1811	78.8705	FN10600.1	0	1129	58.8353	1302	1302	58.8353	FN10600.1	0	1129	102.893	2232
FN36876.1	uncharacterized protein	AT4G27810	27.9894	18.2875	25.6635	4.42928	25.6635	4.42928	116.77	6.06049e-07	3.76675e-05	6.03738	98	98	6.03738	FN36876.1	0	1192	8.4753	159	159	8.4753	FN36876.1	0	1192	7.93824	162	162	7.93824	FN36876.1	0	1192	7.48364	17.5308	425	425	17.5308	FN36876.1	0	1192	19.1316	447	447	19.1316	FN36876.1	0	1192	13.8847	318
FN35181.1	At3g27960		67.358	44.7773	59.0333	4.42738	59.0333	4.42738	32.8774	7.55887e-05	0.000860472	20.1742	150	150	20.1742	FN35181.1	0	546	17.8046	153	153	17.8046	FN35181.1	0	546	13.6931	128	128	13.6931	FN35181.1	0	546	17.224	51.3301	570	570	51.3301	FN35181.1	0	546	31.6758	339	339	31.6758	FN35181.1	0	546	45.6593	479
FN15872.2	Sec14p-like phosphatidylinositol transfer family protein	AT1G14820	33.567	21.2083	27.3531	4.42523	27.3531	4.42523	71.6432	4.02219e-06	0.000117202	9.04625	17	17	9.04625	FN15872.2	0	138	6.44589	12	14	6.44589	FN15872.2	0	138	8.46518	18	20	8.46518	FN15872.2	0	138	7.98578	12.1141	29	34	12.1141	FN15872.2	0	138	15.1574	37	41	15.1574	FN15872.2	0	138	10.9372	28
FN24068.1	AC068602_30F14D16.1		96.6635	35.5587	89.0232	4.85494	89.0232	4.85494	376.728	5.98946e-09	3.64707e-06	24.5987	204	204	24.5987	FN24068.1	0	609	25.9786	249	249	25.9786	FN24068.1	0	609	18.7026	195	195	18.7026	FN24068.1	0	609	23.0933	76.4579	947	947	76.4579	FN24068.1	0	609	72.4636	865	865	72.4636	FN24068.1	0	609	74.3512	870
FN15824.2	P-loop containing nucleoside triphosphate hydrolases superfamily protein	AT5G17760	67.5075	40.4395	51.3592	4.4233	51.3592	4.4233	46.1408	2.14447e-05	0.000356944	17.3	143	143	17.3	FN15824.2	0	607	16.6434	159	159	16.6434	FN15824.2	0	607	11.0661	115	115	11.0661	FN15824.2	0	607	15.0032	14.4995	179	179	14.4995	FN15824.2	0	607	13.5319	161	161	13.5319	FN15824.2	0	607	16.9771	198
FN11482.2	cinnamyl alcohol dehydrogenase		91.0552	58.9166	79.2599	4.4221	79.2599	4.4221	50.0534	1.57797e-05	0.000290887	29.095	324	355	29.095	FN11482.2	0	896	24.6777	328	348	24.6777	FN11482.2	0	896	15.7107	221	241	15.7107	FN11482.2	0	896	23.1611	59.5952	1022	1086	59.5952	FN11482.2	0	896	43.1601	689	758	43.1601	FN11482.2	0	896	55.4149	917
FN11848.2	beta-xylosidase 3	BXL3	387.77	121.422	258.424	4.41393	258.424	4.41393	8.621	0.0069016	0.0256836	42.3181	102	102	42.3181	FN11848.2	0	177	114.153	318	318	114.153	FN11848.2	0	177	70.6197	214	214	70.6197	FN11848.2	0	177	75.697	189.175	681	681	189.175	FN11848.2	0	177	196.865	683	683	196.865	FN11848.2	0	177	203.773	693
FN13946.2	protein trichome birefringence-like 23	TBL23	50.6552	35.2462	44.0061	4.96282	44.0061	4.96282	37.0387	4.87058e-05	0.000629228	9.51926	40	49	9.51926	FN13946.2	0	378	15.2962	81	91	15.2962	FN13946.2	0	378	8.49878	54	55	8.49878	FN13946.2	0	378	11.1047	31.3484	212	241	31.3484	FN13946.2	0	378	22.5396	147	167	22.5396	FN13946.2	0	378	21.6169	149
FN18417.1	glutathione transferase, putative		175.415	134.736	155.789	4.76251	155.789	4.76251	120.962	5.28102e-07	3.47371e-05	36.2102	249	250	36.2102	FN18417.1	0	507	44.1132	352	352	44.1132	FN18417.1	0	507	43.8937	381	381	43.8937	FN18417.1	0	507	41.4057	83.3058	857	859	83.3058	FN18417.1	0	507	78.8913	783	784	78.8913	FN18417.1	0	507	63.7484	621
FN14651.1	ROP interactive partner 5	RIP5	31.4826	18.8536	27.1677	4.86226	27.1677	4.86226	69.9961	4.398e-06	0.000124057	9.76244	112	113	9.76244	FN14651.1	0	850	5.98005	76	80	5.98005	FN14651.1	0	850	5.35996	76	78	5.35996	FN14651.1	0	850	7.03415	14.7506	252	255	14.7506	FN14651.1	0	850	15.9055	262	265	15.9055	FN14651.1	0	850	15.1851	248
FN16190.1	hypothetical protein		118.239	76.7226	97.7304	4.5177	97.7304	4.5177	35.9622	5.43232e-05	0.000680231	22.1577	226	226	22.1577	FN16190.1	0	749	34.4412	406	406	34.4412	FN16190.1	0	749	26.7484	343	343	26.7484	FN16190.1	0	749	27.7824	61.6416	939	939	61.6416	FN16190.1	0	749	59.6682	876	876	59.6682	FN16190.1	0	749	63.8586	919
FN04519.1	At3g15240		26.3022	12.663	24.4595	5.91611	24.4595	5.91611	39.1572	3.96191e-05	0.00054119	5.2177	27	27	5.2177	FN04519.1	0	380	6.0194	36	36	6.0194	FN04519.1	0	380	3.68904	24	24	3.68904	FN04519.1	0	380	4.97538	25.8783	200	200	25.8783	FN04519.1	0	380	20.9441	156	156	20.9441	FN04519.1	0	380	15.8877	116
FN14156.1	putative aquaporin NIP4-2	NIP4;2	15.9723	9.41098	11.8115	5.2631	11.8115	5.2631	15.8723	0.000990938	0.00574195	2.69131	35	35	2.69131	FN14156.1	0	955	2.19556	33	33	2.19556	FN14156.1	0	955	3.42508	56	56	3.42508	FN14156.1	0	955	2.77065	4.73668	92	92	4.73668	FN14156.1	0	955	8.01325	150	150	8.01325	FN14156.1	0	955	4.68685	86
FN36217.1	uncharacterized protein	AT5G59305	24.5363	16.0031	22.0856	5.26045	22.0856	5.26045	155.965	1.95197e-07	1.99886e-05	4.77621	24	24	4.77621	FN36217.1	0	369	6.02665	35	35	6.02665	FN36217.1	0	369	4.74876	30	30	4.74876	FN36217.1	0	369	5.18387	8.26143	62	62	8.26143	FN36217.1	0	369	8.29556	60	60	8.29556	FN36217.1	0	369	8.88587	63
FN19843.1	uncharacterized protein	AT1G62870	36.1421	7.51332	29.6874	4.80893	29.6874	4.80893	54.2452	1.16377e-05	0.000235876	9.01034	40	40	9.01034	FN19843.1	0	326	9.3553	48	48	9.3553	FN19843.1	0	326	5.01679	28	28	5.01679	FN19843.1	0	326	7.79414	36.3487	241	241	36.3487	FN19843.1	0	326	35.0551	224	224	35.0551	FN19843.1	0	326	31.7703	199
FN19633.1	transcription factor bHLH30	AT1G68810	13.1134	9.65722	11.9668	5.12307	11.9668	5.12307	76.9328	3.05798e-06	9.99843e-05	3.82913	45	45	3.82913	FN19633.1	0	863	2.57686	35	35	2.57686	FN19633.1	0	863	2.3012	34	34	2.3012	FN19633.1	0	863	2.9024	4.89979	86	86	4.89979	FN19633.1	0	863	6.32549	107	107	6.32549	FN19633.1	0	863	5.72926	95
FN34406.1	AF085279_15hypothetical Ser-Thr protein kinase		122.695	98.0736	113.754	4.35028	113.754	4.35028	278.663	1.97906e-08	6.57893e-06	38.3554	796	796	38.3554	FN34406.1	0	1524	32.2693	774	774	32.2693	FN34406.1	0	1524	31.2362	815	815	31.2362	FN34406.1	0	1524	33.9537	54.0405	1675	1675	54.0405	FN34406.1	0	1524	44.6572	1334	1334	44.6572	FN34406.1	0	1524	47.8111	1400
FN10047.1	protein trichome berefringence-like 7	TBL7	21.9225	14.0159	18.5655	4.36049	18.5655	4.36049	41.4939	3.19212e-05	0.000463655	6.56481	43	43	6.56481	FN10047.1	0	481	5.15174	39	39	5.15174	FN10047.1	0	481	4.85736	40	40	4.85736	FN10047.1	0	481	5.52464	16.6622	163	163	16.6622	FN10047.1	0	481	11.0309	104	104	11.0309	FN10047.1	0	481	12.1188	112
FN25298.1	ethylene-responsive transcription factor ERF003	AT5G25190	24.1847	15.4819	20.4224	4.33519	20.4224	4.33519	62.8097	6.65949e-06	0.000160417	5.43239	56	56	5.43239	FN25298.1	0	757	6.37899	76	76	6.37899	FN25298.1	0	757	6.55856	85	85	6.55856	FN25298.1	0	757	6.12331	6.81998	105	105	6.81998	FN25298.1	0	757	8.62651	128	128	8.62651	FN25298.1	0	757	7.83781	114
FN18875.1	glutathione S-transferase (GST6)		110.829	87.9743	103.404	4.67049	103.404	4.67049	95.9041	1.30386e-06	5.95366e-05	27.7673	363	363	27.7673	FN18875.1	0	960	29.9158	452	452	29.9158	FN18875.1	0	960	26.832	441	441	26.832	FN18875.1	0	960	28.1717	50.9102	994	994	50.9102	FN18875.1	0	960	68.7145	1293	1293	68.7145	FN18875.1	0	960	43.5342	803
FN19314.1	monosaccharide-sensing protein 2	TMT2	73.5771	56.8352	70.021	4.3205	70.021	4.3205	479.065	2.30564e-09	2.28984e-06	21.5807	864	864	21.5807	FN19314.1	0	2940	21.4171	991	991	21.4171	FN19314.1	0	2940	20.2646	1020	1020	20.2646	FN19314.1	0	2940	21.0875	36.2244	2166	2166	36.2244	FN19314.1	0	2940	33.2483	1916	1916	33.2483	FN19314.1	0	2940	36.6976	2073
FN09706.1	S-adenosylmethionine synthase 3	MAT3	726.54	366.905	684.656	4.48588	684.656	4.48588	244.309	3.33025e-08	8.52267e-06	177.029	3915	3915	177.029	FN09706.1	0	1624	219.918	5621	5621	219.918	FN09706.1	0	1624	192.277	5345	5346	192.277	FN09706.1	0	1624	196.408	592.115	19555	19557	592.115	FN09706.1	0	1624	521.612	16604	16604	521.612	FN09706.1	0	1624	608.109	18975
FN10859.1	hypothetical protein		47.6141	31.5357	40.3915	5.00794	40.3915	5.00794	65.7574	5.58803e-06	0.000144305	11.4508	46	46	11.4508	FN10859.1	0	295	9.47687	44	44	9.47687	FN10859.1	0	295	9.30596	47	47	9.30596	FN10859.1	0	295	10.0779	20.3342	122	122	20.3342	FN10859.1	0	295	21.7906	126	126	21.7906	FN10859.1	0	295	17.1134	97
FN06268.1	putative synaptobrevin		214.598	148.5	201.52	4.47643	201.52	4.47643	456.446	2.79438e-09	2.56175e-06	53.7199	733	733	53.7199	FN06268.1	0	1002	61.8894	976	976	61.8894	FN06268.1	0	1002	58.2932	1000	1000	58.2932	FN06268.1	0	1002	57.9675	123.56	2518	2518	123.56	FN06268.1	0	1002	120.62	2369	2369	120.62	FN06268.1	0	1002	112.195	2160
FN00894.1	peroxidase 52	AT5G05340	39.3438	32.3814	34.8868	9.56876	34.8868	9.56876	124.077	4.78173e-07	3.27514e-05	6.26038	100	100	6.26038	FN00894.1	0	1173	2.81669	52	52	2.81669	FN00894.1	0	1173	3.1371	63	63	3.1371	FN00894.1	0	1173	4.07139	4.56897	109	109	4.56897	FN00894.1	0	1173	4.43632	102	102	4.43632	FN00894.1	0	1173	5.28001	119
FN26097.1	protein IQ-domain 13	IQD13	566.943	287.061	504.972	5.19315	504.972	5.19315	220.004	5.03774e-08	1.06735e-05	128.843	3573	3574	128.843	FN26097.1	0	2037	122.273	3920	3920	122.273	FN26097.1	0	2037	110.167	3842	3842	110.167	FN26097.1	0	2037	120.428	337.954	13997	14001	337.954	FN26097.1	0	2037	299.494	11958	11958	299.494	FN26097.1	0	2037	321.601	12585
FN09317.4	phenylalanine ammonia-lyase 1	PAL1	99.2735	72.51	82.5648	4.99117	82.5648	4.99117	39.9453	3.67865e-05	0.000513545	27.711	39	40	27.711	FN09317.4	0	106	22.7778	35	38	22.7778	FN09317.4	0	106	11.5717	21	21	11.5717	FN09317.4	0	106	20.6869	39.4278	84	85	39.4278	FN09317.4	0	106	28.8779	59	60	28.8779	FN09317.4	0	106	36.3339	74
FN09720.1	LOB domain-containing protein 4	LBD4	43.4905	18.1741	33.5177	4.67507	33.5177	4.67507	27.8812	0.000137822	0.00132993	10.1105	19	19	10.1105	FN09720.1	0	138	9.20842	20	20	9.20842	FN09720.1	0	138	8.04193	19	19	8.04193	FN09720.1	0	138	9.12029	29.2163	82	82	29.2163	FN09720.1	0	138	30.6846	83	83	30.6846	FN09720.1	0	138	23.7601	63
FN18737.1	adenine nucleotide alpha hydrolases-domain containing protein kinase	AT1G77280	38.4775	25.9168	35.2731	5.22012	35.2731	5.22012	98.7745	1.16279e-06	5.52106e-05	8.47535	295	301	8.47535	FN18737.1	0	2608	10.0375	401	412	10.0375	FN18737.1	0	2608	6.56214	285	293	6.56214	FN18737.1	0	2608	8.35832	24.4713	1284	1298	24.4713	FN18737.1	0	2608	15.767	789	806	15.767	FN18737.1	0	2608	18.6591	928
FN10222.1	protein KINESIN LIGHT CHAIN-RELATED 1	AT4G10840	290.126	203.682	253.302	4.26693	253.302	4.26693	114.613	6.51778e-07	3.9179e-05	69.918	2143	2227	69.918	FN10222.1	0	2339	81.6026	2925	3004	81.6026	FN10222.1	0	2339	81.0845	3202	3247	81.0845	FN10222.1	0	2339	77.535	131.173	6162	6240	131.173	FN10222.1	0	2339	112.789	5068	5171	112.789	FN10222.1	0	2339	129.391	5763
FN36181.1	ABC transporter B family member 7	PGP7	23.2662	6.66999	16.0642	4.26188	16.0642	4.26188	10.9117	0.00336044	0.0146901	8.4609	53	53	8.4609	FN36181.1	0	460	4.28191	31	31	4.28191	FN36181.1	0	460	2.03164	16	16	2.03164	FN36181.1	0	460	4.92482	15.0713	141	141	15.0713	FN36181.1	0	460	12.7544	115	115	12.7544	FN36181.1	0	460	16.4058	145
FN33755.1	Sec14p-like phosphatidylinositol transfer family protein	AT1G14820	29.6011	21.9519	25.1285	4.26065	25.1285	4.26065	66.9856	5.20568e-06	0.000138174	8.93982	56	56	8.93982	FN33755.1	0	460	10.4976	76	76	10.4976	FN33755.1	0	460	3.68236	29	29	3.68236	FN33755.1	0	460	7.70659	10.2613	93	96	10.2613	FN33755.1	0	460	13.9744	124	126	13.9744	FN33755.1	0	460	11.5406	102
FN31752.1	uncharacterized protein	AT5G40720	50.4884	40.7692	45.529	4.51572	45.529	4.51572	232.301	4.06409e-08	9.51642e-06	12.862	320	320	12.862	FN31752.1	0	1827	13.424	386	386	13.424	FN31752.1	0	1827	12.5643	393	393	12.5643	FN31752.1	0	1827	12.9501	19.5384	726	726	19.5384	FN31752.1	0	1827	18.0112	645	645	18.0112	FN31752.1	0	1827	16.3231	573
FN02644.1	uncharacterized protein	AT5G62280	43.6024	17.9846	32.5702	15.8556	32.5702	15.8556	19.5718	0.000483758	0.00335821	2.3894	15	15	2.3894	FN02644.1	0	461	1.65392	12	12	1.65392	FN02644.1	0	461	2.53405	20	20	2.53405	FN02644.1	0	461	2.19246	11.8389	111	111	11.8389	FN02644.1	0	461	18.3708	166	166	18.3708	FN02644.1	0	461	9.14471	81
FN04232.1	putative ABC transporter		116.679	103.164	110.653	4.23137	110.653	4.23137	267.725	2.3189e-08	6.99646e-06	34.1499	943	991	34.1499	FN04232.1	0	2131	33.6325	1095	1128	33.6325	FN04232.1	0	2131	34.9472	1249	1275	34.9472	FN04232.1	0	2131	34.2432	57.0368	2422	2472	57.0368	FN04232.1	0	2131	43.5961	1767	1821	43.5961	FN04232.1	0	2131	50.5804	2036
FN01107.2	Disease resistance-responsive (dirigent-like protein) family protein	AT1G58170	46.447	26.9686	39.7503	4.2221	39.7503	4.2221	32.6154	7.78406e-05	0.00087953	12.3702	102	110	12.3702	FN01107.2	0	653	13.8169	129	142	13.8169	FN01107.2	0	653	10.8233	108	121	10.8233	FN01107.2	0	653	12.3368	22.4385	281	298	22.4385	FN01107.2	0	653	21.4071	256	274	21.4071	FN01107.2	0	653	25.5845	313
FN12862.1	heavy-metal-associated domain-containing protein	AT1G22990	67.872	31.5899	58.1754	4.40632	58.1754	4.40632	43.567	2.65997e-05	0.000411299	14.2952	81	146	14.2952	FN12862.1	0	750	15.7574	108	186	15.7574	FN12862.1	0	750	21.1833	164	272	21.1833	FN12862.1	0	750	17.0786	44.5797	406	680	44.5797	FN12862.1	0	750	44.6915	404	657	44.6915	FN12862.1	0	750	45.3146	491
FN04854.1	regulator of chromosome condensation repeat-containing protein	AT3G55580	42.1197	28.5351	35.7424	6.22999	35.7424	6.22999	61.6265	7.16121e-06	0.000168334	12.8839	283	343	12.8839	FN04854.1	0	1955	10.3026	245	317	10.3026	FN04854.1	0	1955	7.20039	189	241	7.20039	FN04854.1	0	1955	10.1289	14.7129	468	585	14.7129	FN04854.1	0	1955	13.4916	424	517	13.4916	FN04854.1	0	1955	10.2494	324
FN24228.1	nodulin MtN21-like transporter family protein	AT4G30420	19.074	9.00949	10.4294	4.20052	10.4294	4.20052	6.5452	0.015142	0.0475096	1.82989	23	23	1.82989	FN24228.1	0	923	3.57961	52	52	3.57961	FN24228.1	0	923	4.36649	69	69	4.36649	FN24228.1	0	923	3.25866	5.00744	94	94	5.00744	FN24228.1	0	923	4.31136	78	78	4.31136	FN24228.1	0	923	1.74802	31
FN05595.2	plastocyanin-like domain-containing protein	AT3G27200	22.389	17.1707	15.6243	4.20208	15.6243	4.20208	13.1588	0.00184523	0.00922926	4.35459	63	66	4.35459	FN05595.2	0	1113	5.8229	98	102	5.8229	FN05595.2	0	1113	4.46076	78	85	4.46076	FN05595.2	0	1113	4.87942	4.06427	89	92	4.06427	FN05595.2	0	1113	6.27981	135	137	6.27981	FN05595.2	0	1113	5.3776	115
FN30628.1	C2 calcium/lipid-binding and phosphoribosyltransferase C-terminal domain-containing protein	AT5G17980	25.9154	11.0897	19.866	4.16084	19.866	4.16084	13.3325	0.0017679	0.0089231	8.51745	37	37	8.51745	FN30628.1	0	319	5.57701	28	28	5.57701	FN30628.1	0	319	4.76067	26	26	4.76067	FN30628.1	0	319	6.28504	12.0225	78	78	12.0225	FN30628.1	0	319	8.15644	51	51	8.15644	FN30628.1	0	319	17.2942	106
FN07479.4	S-adenosyl-L-homocysteine hydrolase		1615.23	896.103	1257.18	4.49194	1257.18	4.49194	25.035	0.000203018	0.00176414	272.846	68	431	272.846	FN07479.4	0	116	506.114	182	924	506.114	FN07479.4	0	116	301.112	145	598	301.112	FN07479.4	0	116	360.024	988.039	426	2331	988.039	FN07479.4	0	116	765.266	291	1740	765.266	FN07479.4	0	116	656.854	227
FN21358.1	sulfotransferase 2A	ST2A	47.0248	27.7837	32.3575	4.56398	32.3575	4.56398	13.064	0.00188923	0.00939707	4.99553	20	20	4.99553	FN21358.1	0	294	9.72522	45	45	9.72522	FN21358.1	0	294	12.5164	63	63	12.5164	FN21358.1	0	294	9.07904	18.8982	113	113	18.8982	FN21358.1	0	294	18.5677	107	107	18.5677	FN21358.1	0	294	15.7554	89
FN22783.1	ATP/DNA binding protein	AT3G48770	43.3633	29.2792	37.2058	5.60154	37.2058	5.60154	24.8191	0.000209404	0.00180319	6.57043	17	17	6.57043	FN22783.1	0	190	14.0453	42	42	14.0453	FN22783.1	0	190	12.2968	40	40	12.2968	FN22783.1	0	190	10.9708	9.05741	35	35	9.05741	FN22783.1	0	190	6.98137	26	26	6.98137	FN22783.1	0	190	8.21776	30
FN06285.2	beta-1,3-glucanase-like protein		53.8383	36.2596	42.161	4.12082	42.161	4.12082	24.6534	0.000214475	0.00183564	14.3392	32	33	14.3392	FN06285.2	0	169	16.1665	43	43	16.1665	FN06285.2	0	169	10.023	29	29	10.023	FN06285.2	0	169	13.5096	20.6567	71	71	20.6567	FN06285.2	0	169	25.6598	85	85	25.6598	FN06285.2	0	169	16.0141	52
FN00818.1	leucine-rich repeat receptor-like protein kinase TDR	PXY	34.8509	22.7341	27.9166	4.11778	27.9166	4.11778	8.7729	0.00655244	0.0246692	14.5726	51	51	14.5726	FN00818.1	0	257	8.65305	35	35	8.65305	FN00818.1	0	257	3.63641	16	16	3.63641	FN00818.1	0	257	8.954	28.5064	149	149	28.5064	FN00818.1	0	257	13.6974	69	69	13.6974	FN00818.1	0	257	35.2373	174
FN10315.1	Senescence/dehydration-associated protein-like protein		11.4766	7.09606	10.2752	4.10526	10.2752	4.10526	103.309	9.76632e-07	5.05145e-05	2.90111	48	48	2.90111	FN10315.1	0	1215	3.66063	70	70	3.66063	FN10315.1	0	1215	3.36517	70	70	3.36517	FN10315.1	0	1215	3.30897	5.74648	141	142	5.74648	FN10315.1	0	1215	5.71062	136	136	5.71062	FN10315.1	0	1215	5.91138	138
FN23925.1	uncharacterized protein	AT2G35585	31.8631	22.5901	25.5296	4.10497	25.5296	4.10497	55.0009	1.10423e-05	0.000226351	4.78919	24	24	4.78919	FN23925.1	0	368	12.2587	71	71	12.2587	FN23925.1	0	368	7.61867	48	48	7.61867	FN23925.1	0	368	8.22219	9.7536	73	73	9.7536	FN23925.1	0	368	8.59537	62	62	8.59537	FN23925.1	0	368	9.19288	65
FN01943.1	uncharacterized protein	AT4G13540	67.5713	47.0331	58.7668	6.64912	58.7668	6.64912	55.6426	1.05664e-05	0.000219387	10.2721	94	94	10.2721	FN01943.1	0	672	18.2483	193	193	18.2483	FN01943.1	0	672	22.0775	254	254	22.0775	FN01943.1	0	672	16.8659	10.8288	148	148	10.8288	FN01943.1	0	672	11.0083	145	145	11.0083	FN01943.1	0	672	9.37135	121
FN15022.1	cytochrome P450 98A3	CYP98A3	361.27	224.532	308.383	4.085	308.383	4.085	84.8321	2.09704e-06	7.94717e-05	128.604	3159	3436	128.604	FN15022.1	0	1962	105.281	3010	3251	105.281	FN15022.1	0	1962	66.0013	2052	2217	66.0013	FN15022.1	0	1962	99.9621	196.801	7346	7853	196.801	FN15022.1	0	1962	161.244	5741	6201	161.244	FN15022.1	0	1962	222.03	7965
FN37188.1	late embryogenesis abundant hydroxyproline-rich glycoprotein	AT1G17620	455.361	319.967	377.171	4.32068	377.171	4.32068	105.784	8.90702e-07	4.74951e-05	102.657	1630	1630	102.657	FN37188.1	0	1166	114.107	2094	2094	114.107	FN37188.1	0	1166	123.983	2475	2475	123.983	FN37188.1	0	1166	113.582	159.609	3785	3785	159.609	FN37188.1	0	1166	154.41	3529	3529	154.41	FN37188.1	0	1166	162.699	3645
FN00776.1	UDP-glycosyltransferase 72B1	GT72B1	97.9309	39.7907	84.4558	4.06891	84.4558	4.06891	77.8779	2.91743e-06	9.75293e-05	32.3821	721	803	32.3821	FN00776.1	0	1821	26.7621	687	767	26.7621	FN00776.1	0	1821	23.4152	657	730	23.4152	FN00776.1	0	1821	27.5198	88.0233	2778	3260	88.0233	FN00776.1	0	1821	68.8361	2171	2457	68.8361	FN00776.1	0	1821	67.9654	1989
FN11669.1	AT4G37250		42.7212	34.2831	38.5183	4.05435	38.5183	4.05435	190.608	8.86883e-08	1.39729e-05	12.9356	65	65	12.9356	FN11669.1	0	369	14.2918	83	83	14.2918	FN11669.1	0	369	10.6056	67	67	10.6056	FN11669.1	0	369	12.611	14.3909	108	108	14.3909	FN11669.1	0	369	16.8676	122	122	16.8676	FN11669.1	0	369	13.9635	99
FN33926.1	leucine-rich repeat-containing protein	AT5G23400	20.2438	13.4333	17.2421	4.05242	17.2421	4.05242	29.2476	0.000115878	0.00117159	5.97721	28	28	5.97721	FN33926.1	0	344	7.57285	41	41	7.57285	FN33926.1	0	344	3.39592	20	20	3.39592	FN33926.1	0	344	5.64866	14.7221	103	103	14.7221	FN33926.1	0	344	9.04674	61	61	9.04674	FN33926.1	0	344	16.0374	106
FN05653.1	non-specific lipid-transfer protein 4	LTP4	12.1515	8.94041	10.1721	9.5504	10.1721	9.5504	22.6301	0.00029078	0.0022912	3.59764	34	34	3.59764	FN05653.1	0	694	2.28884	25	25	2.28884	FN05653.1	0	694	2.52492	30	30	2.52492	FN05653.1	0	694	2.8038	1.27527	18	18	1.27527	FN05653.1	0	694	1.54376	21	21	1.54376	FN05653.1	0	694	0.74994	10
FN08515.1	extradiol ring-cleavage dioxygenase	AT4G15093	68.237	54.7529	64.0742	4.41092	64.0742	4.41092	110.54	7.50504e-07	4.2847e-05	22.7973	258	321	22.7973	FN08515.1	0	1034	16.837	221	274	16.837	FN08515.1	0	1034	16.7208	256	296	16.7208	FN08515.1	0	1034	18.785	34.8557	580	733	34.8557	FN08515.1	0	1034	29.6534	490	601	29.6534	FN08515.1	0	1034	35.9388	614
FN19119.1	laccase-4	IRX12	242.27	159.353	211.246	5.24009	211.246	5.24009	75.793	3.23893e-06	0.000103533	66.3671	1694	1850	66.3671	FN19119.1	0	2047	56.6162	1717	1824	56.6162	FN19119.1	0	2047	26.4799	902	928	26.4799	FN19119.1	0	2047	49.8211	137.947	5490	5743	137.947	FN19119.1	0	2047	94.1846	3594	3779	94.1846	FN19119.1	0	2047	148.205	5696
FN06972.1	cyclin-D3-1	CYCD3;1	62.6757	23.59	50.5987	4.3184	50.5987	4.3184	78.7185	2.79914e-06	9.49058e-05	16.9685	354	354	16.9685	FN06972.1	0	1532	16.8799	407	407	16.8799	FN06972.1	0	1532	11.8955	312	312	11.8955	FN06972.1	0	1532	15.2479	38.6739	1205	1205	38.6739	FN06972.1	0	1532	38.6962	1162	1162	38.6962	FN06972.1	0	1532	41.0727	1209
FN24047.1	putative zinc finger protein		27.8329	18.5403	20.8005	4.01704	20.8005	4.01704	55.9779	1.0328e-05	0.000216035	7.35978	90	90	7.35978	FN24047.1	0	898	7.92457	112	112	7.92457	FN24047.1	0	898	5.39868	83	83	5.39868	FN24047.1	0	898	6.89434	7.50126	137	137	7.50126	FN24047.1	0	898	6.93114	122	122	6.93114	FN24047.1	0	898	9.62094	166
FN12280.1	At3g27960		117.811	58.9992	88.3336	4.39781	88.3336	4.39781	34.2532	6.50136e-05	0.000774235	19.8518	108	113	19.8518	FN12280.1	0	418	27.8169	166	183	27.8169	FN12280.1	0	418	30.3228	197	217	30.3228	FN12280.1	0	418	25.9972	61.9904	490	527	61.9904	FN12280.1	0	418	50.1633	386	411	50.1633	FN12280.1	0	418	58.7695	429
FN25107.1	putative kinesin		40.825	24.7331	31.3773	4.00514	31.3773	4.00514	29.1895	0.000116718	0.00117751	14.2549	66	66	14.2549	FN25107.1	0	340	11.3995	61	61	11.3995	FN25107.1	0	340	5.66918	33	33	5.66918	FN25107.1	0	340	10.4412	26.4644	183	183	26.4644	FN25107.1	0	340	17.406	116	116	17.406	FN25107.1	0	340	28.166	184
FN09135.1	glucuronidase 3	GUS3	32.3845	24.229	27.1613	4.25868	27.1613	4.25868	68.4444	4.79304e-06	0.000130342	10.8709	343	343	10.8709	FN09135.1	0	2317	9.26883	338	338	9.26883	FN09135.1	0	2317	4.86538	193	193	4.86538	FN09135.1	0	2317	8.33505	17.1677	809	809	17.1677	FN09135.1	0	2317	11.1195	505	505	11.1195	FN09135.1	0	2317	13.6348	607
FN15632.1	hypothetical protein		27.7571	16.7432	22.6916	3.99247	22.6916	3.99247	85.1447	2.06743e-06	7.86564e-05	5.04108	67	67	5.04108	FN15632.1	0	976	8.07246	124	124	8.07246	FN15632.1	0	976	9.63522	161	161	9.63522	FN15632.1	0	976	7.58292	15.4156	306	306	15.4156	FN15632.1	0	976	15.159	290	290	15.159	FN15632.1	0	976	13.7047	257
FN10678.1	putative homeodomain transcription factor KNAT6		86.1954	58.6003	77.8755	3.98353	77.8755	3.98353	170.93	1.36185e-07	1.72739e-05	26.7317	514	514	26.7317	FN10678.1	0	1412	26.0092	578	578	26.0092	FN10678.1	0	1412	25.5646	618	618	25.5646	FN10678.1	0	1412	26.1019	51.7108	1485	1485	51.7108	FN10678.1	0	1412	44.225	1224	1224	44.225	FN10678.1	0	1412	38.7026	1050
FN02191.1	hydroxymethyltransferase		589.792	395.483	522.043	4.00452	522.043	4.00452	132.784	3.66779e-07	2.84004e-05	173.729	4516	4521	173.729	FN02191.1	0	1911	185.993	5591	5594	185.993	FN02191.1	0	1911	161.536	5283	5285	161.536	FN02191.1	0	1911	173.753	364.122	14152	14152	364.122	FN02191.1	0	1911	298.07	11164	11165	298.07	FN02191.1	0	1911	374.752	13760
FN29326.1	NAC domain containing protein 83	NAC083	13.5047	10.6103	12.1015	6.33703	12.1015	6.33703	116.253	6.16632e-07	3.79958e-05	2.79066	35	35	2.79066	FN29326.1	0	921	5.03613	73	73	5.03613	FN29326.1	0	921	3.04416	48	48	3.04416	FN29326.1	0	921	3.62365	2.77609	52	52	2.77609	FN29326.1	0	921	2.10497	38	38	2.10497	FN29326.1	0	921	1.92134	34
FN19322.1	nodulin MtN21 /EamA-like transporter family protein	AT5G07050	183.111	144.133	143.261	4.01068	143.261	4.01068	19.0731	0.000529055	0.00358603	43.2024	409	443	43.2024	FN19322.1	0	753	46.4933	506	551	46.4933	FN19322.1	0	753	53.0575	627	684	53.0575	FN19322.1	0	753	47.5844	134.447	1907	2059	134.447	FN19322.1	0	753	69.9884	929	1033	69.9884	FN19322.1	0	753	41.4708	562
FN16456.1	5-methyltetrahydropteroyltriglutamate--homocysteine methyltransferase	ATMS1	1200.6	875.114	1097.64	3.95545	1097.64	3.95545	130.927	3.87562e-07	2.89596e-05	387.695	14275	14281	387.695	FN16456.1	0	2705	399.785	17013	17020	399.785	FN16456.1	0	2705	326.706	15128	15130	326.706	FN16456.1	0	2705	371.395	835.961	45989	45990	835.961	FN16456.1	0	2705	570.568	30247	30252	570.568	FN16456.1	0	2705	776.07	40324
FN05639.4	CBL-interacting serine/threonine-protein kinase 11	SIP4	27.173	10.1632	21.1769	4.71626	21.1769	4.71626	18.7431	0.000561964	0.00375254	6.66699	71	137	6.66699	FN05639.4	0	1509	5.47379	40	130	5.47379	FN05639.4	0	1509	4.95457	52	128	4.95457	FN05639.4	0	1509	5.69845	32.1275	356	986	32.1275	FN05639.4	0	1509	23.7001	257	701	23.7001	FN05639.4	0	1509	24.7985	282
FN10062.1	calcium-dependent protein kinase		207.869	94.3484	172.47	4.49139	172.47	4.49139	58.721	8.60931e-06	0.000190253	52.6983	364	399	52.6983	FN10062.1	0	556	52.1104	415	456	52.1104	FN10062.1	0	556	43.3871	385	413	43.3871	FN10062.1	0	556	49.3986	131.146	1400	1483	131.146	FN10062.1	0	556	129.196	1308	1408	129.196	FN10062.1	0	556	117.946	1203
FN14624.1	pathogenesis-related thaumatin-like protein	AT4G38660	68.4598	53.8714	58.2407	3.93053	58.2407	3.93053	86.2839	1.96385e-06	7.65982e-05	23.0532	151	151	23.0532	FN14624.1	0	481	21.2674	161	161	21.2674	FN14624.1	0	481	15.3007	126	126	15.3007	FN14624.1	0	481	19.8738	37.5155	367	367	37.5155	FN14624.1	0	481	24.077	227	227	24.077	FN14624.1	0	481	28.8903	267
FN18458.1	putative unconventional myosin		43.2182	17.3746	28.2329	4.29311	28.2329	4.29311	6.65207	0.0144844	0.0458612	7.56595	17	17	7.56595	FN18458.1	0	165	10.0121	26	26	10.0121	FN18458.1	0	165	8.14197	23	23	8.14197	FN18458.1	0	165	8.57333	33.9712	114	114	33.9712	FN18458.1	0	165	25.6635	83	83	25.6635	FN18458.1	0	165	50.7841	161
FN30762.1	cinnamoyl coa reductase 1		224.666	159.342	210.093	3.91629	210.093	3.91629	212.133	5.81664e-08	1.10914e-05	79.8563	1430	1430	79.8563	FN30762.1	0	1315	74.7478	1547	1547	74.7478	FN30762.1	0	1315	61.519	1385	1385	61.519	FN30762.1	0	1315	72.041	156.181	4177	4177	156.181	FN30762.1	0	1315	124.344	3205	3205	124.344	FN30762.1	0	1315	139.435	3523
FN30161.2	endo-beta-1,4-glucanase, putative		49.5001	17.5699	31.7404	3.91526	31.7404	3.91526	6.88444	0.0131731	0.0425861	10.867	63	66	10.867	FN30161.2	0	446	13.6764	92	96	13.6764	FN30161.2	0	446	8.11974	57	62	8.11974	FN30161.2	0	446	10.8877	16.6468	142	151	16.6468	FN30161.2	0	446	11.5533	97	101	11.5533	FN30161.2	0	446	21.005	174
FN34064.1	ferric reduction oxidase 8	FRO8	15.784	2.56028	10.8017	6.63526	10.8017	6.63526	13.2092	0.00182235	0.00913968	1.6761	16	16	1.6761	FN34064.1	0	701	2.99109	33	33	2.99109	FN34064.1	0	701	1.08321	13	13	1.08321	FN34064.1	0	701	1.9168	7.3648	105	105	7.3648	FN34064.1	0	701	8.58786	118	118	8.58786	FN34064.1	0	701	6.68206	90
FN14464.1	AF372930_1AT5g66310/K1L20_9		53.6927	26.3603	34.3711	3.88239	34.3711	3.88239	10.5306	0.00375553	0.016002	12.6977	153	203	12.6977	FN14464.1	0	1174	12.8267	191	237	12.8267	FN14464.1	0	1174	10.2491	184	206	10.2491	FN14464.1	0	1174	11.9245	18.0928	381	432	18.0928	FN14464.1	0	1174	15.1663	296	349	15.1663	FN14464.1	0	1174	15.8709	321
FN10045.1	kinesin 3	ATK3	70.3825	55.913	63.2221	3.88153	63.2221	3.88153	288.628	1.72207e-08	5.94875e-06	24.7043	799	801	24.7043	FN10045.1	0	2381	23.4298	877	878	23.4298	FN10045.1	0	2381	17.6873	721	721	17.6873	FN10045.1	0	2381	21.9405	34.7341	1681	1682	34.7341	FN10045.1	0	2381	26.141	1219	1220	26.141	FN10045.1	0	2381	32.0232	1465
FN15261.1	uncharacterized protein	AT1G02570	26.5993	19.6573	23.9605	3.87345	23.9605	3.87345	101.503	1.04595e-06	5.23005e-05	8.62653	119	119	8.62653	FN15261.1	0	1013	8.0285	128	128	8.0285	FN15261.1	0	1013	8.36073	145	145	8.36073	FN15261.1	0	1013	8.33859	13.2023	272	272	13.2023	FN15261.1	0	1013	13.9505	277	277	13.9505	FN15261.1	0	1013	12.9986	253
FN21780.1	Probable pectinesterase/pectinesterase inhibitor 12	AT2G26440	19.4457	10.1221	14.4876	3.87061	14.4876	3.87061	18.5328	0.000584271	0.00386387	3.29705	22	22	3.29705	FN21780.1	0	490	7.90984	61	61	7.90984	FN21780.1	0	490	3.93372	33	33	3.93372	FN21780.1	0	490	5.04687	11.5396	115	115	11.5396	FN21780.1	0	490	8.85001	85	85	8.85001	FN21780.1	0	490	14.1267	133
FN15026.1	pirin-like protein	AT2G43120	29.1376	23.7828	25.6506	4.24774	25.6506	4.24774	88.3948	1.7885e-06	7.20038e-05	8.15936	72	72	8.15936	FN15026.1	0	648	9.315	95	95	9.315	FN15026.1	0	648	6.21956	69	69	6.21956	FN15026.1	0	648	7.89797	14.8721	196	196	14.8721	FN15026.1	0	648	10.235	130	130	10.235	FN15026.1	0	648	11.8067	147
FN01691.1	putative calcium dependent protein kinase		54.8716	22.5767	39.0868	3.86758	39.0868	3.86758	13.5087	0.00169354	0.00863742	12.919	19	19	12.919	FN01691.1	0	108	18.2378	31	31	18.2378	FN01691.1	0	108	9.73496	18	18	9.73496	FN01691.1	0	108	13.6306	27.7713	61	61	27.7713	FN01691.1	0	108	17.0059	36	36	17.0059	FN01691.1	0	108	29.3963	61
FN08783.1	nucleotide-sugar transporter-like protein	AT1G21070	147.307	100.194	126.663	3.85453	126.663	3.85453	90.8697	1.6071e-06	6.76784e-05	43.5822	911	911	43.5822	FN08783.1	0	1535	46.1945	1116	1116	46.1945	FN08783.1	0	1535	43.3412	1139	1139	43.3412	FN08783.1	0	1535	44.3726	71.2387	2224	2224	71.2387	FN08783.1	0	1535	72.0895	2169	2169	72.0895	FN08783.1	0	1535	70.1517	2069
FN08709.1	E3 ubiquitin-protein ligase	AT1G12760	28.7183	17.1875	22.9182	3.84781	22.9182	3.84781	36.562	5.10989e-05	0.000651969	6.88446	39	39	6.88446	FN08709.1	0	416	8.5532	52	56	8.5532	FN08709.1	0	416	8.7053	61	62	8.7053	FN08709.1	0	416	8.04766	13.5923	113	115	13.5923	FN08709.1	0	416	16.5562	134	135	16.5562	FN08709.1	0	416	15.7639	123
FN06233.1	AC011765_1putative protein kinase; 3429-1655		25.8111	12.034	21.0689	3.84457	21.0689	3.84457	40.4475	3.51132e-05	0.000494353	5.85346	11	11	5.85346	FN06233.1	0	138	8.748	19	19	8.748	FN06233.1	0	138	7.61867	18	18	7.61867	FN06233.1	0	138	7.40671	17.4585	49	49	17.4585	FN06233.1	0	138	16.6362	45	45	16.6362	FN06233.1	0	138	24.5143	65
FN22048.1	AC011765_1putative protein kinase; 3429-1655		38.8015	26.9632	34.3844	3.83062	34.3844	3.83062	77.3041	3.00176e-06	9.9304e-05	13.7689	30	30	13.7689	FN22048.1	0	160	9.53071	24	24	9.53071	FN22048.1	0	160	13.1422	36	36	13.1422	FN22048.1	0	160	12.1473	24.5844	80	80	24.5844	FN22048.1	0	160	18.4939	58	58	18.4939	FN22048.1	0	160	21.7942	67
FN26820.1	laccase 17	LAC17	89.6343	35.8924	62.3926	5.5397	62.3926	5.5397	9.40743	0.00531174	0.020972	20.2766	37	37	20.2766	FN26820.1	0	134	16.5958	35	35	16.5958	FN26820.1	0	134	4.35894	10	10	4.35894	FN26820.1	0	134	13.7438	90.6321	247	247	90.6321	FN26820.1	0	134	43.7839	115	115	43.7839	FN26820.1	0	134	93.9932	242
FN02154.1	unknown		138.501	72.3494	126.771	3.82557	126.771	3.82557	153.838	2.06007e-07	2.0348e-05	52.8211	654	656	52.8211	FN02154.1	0	912	44.3094	635	636	44.3094	FN02154.1	0	912	37.4668	582	585	37.4668	FN02154.1	0	912	44.8658	97.9603	1814	1817	97.9603	FN02154.1	0	912	104.888	1868	1875	104.888	FN02154.1	0	912	106.774	1871
FN23361.1	endomembrane family protein 70	AT5G35160	135.54	88.772	115.161	3.82274	115.161	3.82274	92.9308	1.47329e-06	6.40879e-05	45.8853	1548	1549	45.8853	FN23361.1	0	2479	40.3168	1573	1573	40.3168	FN23361.1	0	2479	36.191	1535	1536	36.191	FN23361.1	0	2479	40.7977	73.9615	3729	3729	73.9615	FN23361.1	0	2479	58.0149	2819	2819	58.0149	FN23361.1	0	2479	73.5654	3503
FN18447.1	bifunctional enolase 2/transcriptional activator	LOS2	20.5989	16.0161	17.7681	3.82148	17.7681	3.82148	111.74	7.19596e-07	4.15804e-05	6.15035	133	133	6.15035	FN18447.1	0	1588	7.48213	187	187	7.48213	FN18447.1	0	1588	5.25982	143	143	5.25982	FN18447.1	0	1588	6.29743	7.83357	253	253	7.83357	FN18447.1	0	1588	6.32902	197	197	6.32902	FN18447.1	0	1588	5.27669	161
FN13290.1	AT5g21100/T10F18_130		23.8993	9.40867	18.0119	3.81394	18.0119	3.81394	16.6482	0.00084325	0.00508521	9.17928	16	16	9.17928	FN13290.1	0	128	5.4603	11	11	5.4603	FN13290.1	0	128	4.56326	10	10	4.56326	FN13290.1	0	128	6.40095	21.5114	52	56	21.5114	FN13290.1	0	128	22.7188	57	57	22.7188	FN13290.1	0	128	28.4626	67
FN26128.1	heptahelical transmembrane protein2	HHP2	31.0076	22.7673	26.4603	4.45903	26.4603	4.45903	137.192	3.2276e-07	2.65523e-05	9.06477	188	188	9.06477	FN26128.1	0	1523	8.17693	196	196	8.17693	FN26128.1	0	1523	9.703	253	253	9.703	FN26128.1	0	1523	8.98157	7.90963	245	245	7.90963	FN26128.1	0	1523	6.63264	198	198	6.63264	FN26128.1	0	1523	8.40661	246
FN13946.1	unknown protein		50.6499	27.702	41.0554	3.92385	41.0554	3.92385	21.3714	0.000355777	0.00266074	12.9963	90	123	12.9963	FN13946.1	0	695	12.0677	93	132	12.0677	FN13946.1	0	695	17.0607	132	203	17.0607	FN13946.1	0	695	14.0415	40.0425	410	566	40.0425	FN13946.1	0	695	30.2436	307	412	30.2436	FN13946.1	0	695	33.8485	367
FN25045.1	-		43.351	31.705	33.3442	3.78744	33.3442	3.78744	9.77628	0.00472441	0.0191219	8.96907	16	16	8.96907	FN25045.1	0	131	13.0956	27	27	13.0956	FN25045.1	0	131	13.8222	31	31	13.8222	FN25045.1	0	131	11.9623	39.7855	106	106	39.7855	FN25045.1	0	131	20.6408	53	53	20.6408	FN25045.1	0	131	6.35674	16
FN24441.1	AC003981_12F22O13.20		40.6947	20.4041	34.681	3.78526	34.681	3.78526	18.6101	0.000575949	0.00382396	11.7683	25	25	11.7683	FN24441.1	0	156	15.4772	38	38	15.4772	FN24441.1	0	156	10.1094	27	27	10.1094	FN24441.1	0	156	12.4516	44.4411	141	141	44.4411	FN24441.1	0	156	39.8985	122	122	39.8985	FN24441.1	0	156	48.7096	146
FN09005.1	cinnamate-4-hydroxylase		592.273	482.95	531.854	3.76704	531.854	3.76704	154.232	2.03953e-07	2.02978e-05	210.532	6098	6098	210.532	FN09005.1	0	2127	188.673	6316	6316	188.673	FN09005.1	0	2127	177.426	6461	6461	177.426	FN09005.1	0	2127	192.21	295.914	12801	12801	295.914	FN09005.1	0	2127	247.221	10307	10307	247.221	FN09005.1	0	2127	353.505	14447
FN32691.1	L-ascorbate peroxidase	APX3	14.5071	4.00466	10.5923	3.75309	10.5923	3.75309	15.8402	0.000997718	0.00576909	3.57344	20	20	3.57344	FN32691.1	0	411	5.41079	35	35	5.41079	FN32691.1	0	411	2.55809	18	18	2.55809	FN32691.1	0	411	3.84744	7.77609	65	65	7.77609	FN32691.1	0	411	8.06849	65	65	8.06849	FN32691.1	0	411	11.017	87
FN11482.3	cinnamyl alcohol dehydrogenase 4	ATCAD4	92.8904	63.6105	83.8153	4.20111	83.8153	4.20111	49.7842	1.61044e-05	0.000295046	24.0657	147	214	24.0657	FN11482.3	0	653	27.8283	184	286	27.8283	FN11482.3	0	653	26.6556	169	298	26.6556	FN11482.3	0	653	26.1832	48.3406	463	642	48.3406	FN11482.3	0	653	57.1117	484	731	57.1117	FN11482.3	0	653	49.575	490
FN20441.1	putative protein		18.02	13.9275	14.8453	3.73531	14.8453	3.73531	42.452	2.93107e-05	0.00043802	6.11952	13	13	6.11952	FN20441.1	0	156	5.29484	13	13	5.29484	FN20441.1	0	156	4.86748	13	13	4.86748	FN20441.1	0	156	5.42728	6.61888	21	21	6.61888	FN20441.1	0	156	5.23259	16	16	5.23259	FN20441.1	0	156	7.3398	22
FN33116.1	Rossmann-fold NAD(P)-binding domain-containing protein	AT2G23910	30.308	12.2559	28.2682	4.60258	28.2682	4.60258	65.0095	5.83814e-06	0.000147874	8.71911	135	135	8.71911	FN33116.1	0	1137	7.32057	131	131	7.32057	FN33116.1	0	1137	7.50029	146	146	7.50029	FN33116.1	0	1137	7.84666	25.0817	580	580	25.0817	FN33116.1	0	1137	28.8517	643	643	28.8517	FN33116.1	0	1137	22.5211	492
FN09673.1	patellin-6	AT3G51670	51.5079	36.5463	44.8377	3.72368	44.8377	3.72368	128.386	4.18437e-07	3.035e-05	20.4639	469	469	20.4639	FN09673.1	0	1683	16.498	437	437	16.498	FN09673.1	0	1683	12.4247	358	358	12.4247	FN09673.1	0	1683	16.4622	31.2308	1069	1069	31.2308	FN09673.1	0	1683	25.4331	839	839	25.4331	FN09673.1	0	1683	27.6155	893
FN01452.1	Rac-like GTP-binding protein ARAC4	ROP2	124.446	61.3661	96.148	3.96352	96.148	3.96352	52.0205	1.36392e-05	0.000261647	43.9274	594	594	43.9274	FN01452.1	0	993	31.993	500	500	31.993	FN01452.1	0	993	21.411	364	364	21.411	FN01452.1	0	993	32.4438	79.7694	1611	1611	79.7694	FN01452.1	0	993	63.2969	1232	1232	63.2969	FN01452.1	0	993	72.0151	1374
FN01201.3	Rac-like GTP-binding protein ARAC7	ROP9	65.2272	42.8239	54.6716	4.16945	54.6716	4.16945	103.161	9.82092e-07	5.0723e-05	15.8824	263	271	15.8824	FN01201.3	0	1253	18.7115	363	369	18.7115	FN01201.3	0	1253	17.1547	357	368	17.1547	FN01201.3	0	1253	17.2495	30.1762	755	769	30.1762	FN01201.3	0	1253	23.7784	570	584	23.7784	FN01201.3	0	1253	30.5712	726
FN35049.1	putative serine/threonine protein kinase	AT2G40120	20.7826	8.07919	14.8285	4.29593	14.8285	4.29593	7.6283	0.00986055	0.0340132	3.66095	17	17	3.66095	FN35049.1	0	341	7.26682	39	39	7.26682	FN35049.1	0	341	2.56934	15	15	2.56934	FN35049.1	0	341	4.49904	18.0238	125	125	18.0238	FN35049.1	0	341	16.6069	111	111	16.6069	FN35049.1	0	341	23.3519	153
FN12379.1	uncharacterized protein	AT5G15120	30.0042	13.7136	22.1354	8.50456	22.1354	8.50456	10.2934	0.00403091	0.0169079	5.50395	76	76	5.50395	FN12379.1	0	1014	5.95278	95	95	5.95278	FN12379.1	0	1014	8.81331	153	153	8.81331	FN12379.1	0	1014	6.75668	2.9094	60	60	2.9094	FN12379.1	0	1014	3.27037	65	65	3.27037	FN12379.1	0	1014	2.66902	52
FN31222.1	uncharacterized protein	AT3G61920	19.05	12.4405	16.5049	3.91126	16.5049	3.91126	145.897	2.53619e-07	2.30731e-05	5.01956	54	54	5.01956	FN31222.1	0	790	5.62996	70	70	5.62996	FN31222.1	0	790	6.35853	86	86	6.35853	FN31222.1	0	790	5.66935	9.46033	152	152	9.46033	FN31222.1	0	790	9.62233	149	149	9.62233	FN31222.1	0	790	11.068	168
FN03983.1	AC011765_18putative phosphoribosylanthranilate transferase, 3' partial; 131493-134402		24.115	9.9691	16.3119	3.70887	16.3119	3.70887	12.058	0.00244764	0.0115014	7.68352	60	61	7.68352	FN03983.1	0	583	6.97502	64	64	6.97502	FN03983.1	0	583	3.4064	34	34	3.4064	FN03983.1	0	583	6.02165	15.0964	178	179	15.0964	FN03983.1	0	583	10.2385	115	117	10.2385	FN03983.1	0	583	17.7652	196
FN07479.1	adenosylhomocysteinase 1	MEE58	1657.81	1053.04	1486.91	3.70636	1486.91	3.70636	114.082	6.6368e-07	3.96461e-05	547.05	13842	13871	547.05	FN07479.1	0	1862	593.443	17317	17391	593.443	FN07479.1	0	1862	507.745	16134	16186	507.745	FN07479.1	0	1862	549.412	1000.88	37678	37903	1000.88	FN07479.1	0	1862	898.536	32663	32794	898.536	FN07479.1	0	1862	1253.74	44731
FN15719.1	pfkB-like carbohydrate kinase family protein	AT5G51830	14.8645	11.151	12.448	3.79391	12.448	3.79391	162.59	1.65773e-07	1.90589e-05	4.35753	63	88	4.35753	FN15719.1	0	1483	3.7703	71	88	3.7703	FN15719.1	0	1483	5.23837	113	133	5.23837	FN15719.1	0	1483	4.4554	4.57539	101	138	4.57539	FN15719.1	0	1483	5.60748	117	163	5.60748	FN15719.1	0	1483	5.72048	137
FN09397.1	Transcription factor		26.0644	11.275	23.4765	4.06088	23.4765	4.06088	122.82	4.97579e-07	3.34557e-05	6.58013	109	125	6.58013	FN09397.1	0	1395	9.01831	182	198	9.01831	FN09397.1	0	1395	7.41113	161	177	7.41113	FN09397.1	0	1395	7.66986	22.7692	583	646	22.7692	FN09397.1	0	1395	18.3225	440	501	18.3225	FN09397.1	0	1395	20.5945	507
FN13549.1	serine/threonine-protein kinase BRI1-like 2	BRL2	38.368	18.09	31.2485	3.93219	31.2485	3.93219	45.9575	2.1768e-05	0.000360733	10.7307	83	83	10.7307	FN13549.1	0	568	9.6202	86	86	9.6202	FN13549.1	0	568	11.6203	113	113	11.6203	FN13549.1	0	568	10.6571	24.065	278	278	24.065	FN13549.1	0	568	22.455	250	250	22.455	FN13549.1	0	568	30.696	335
FN19032.1	hypothetical protein AT5G05840		37.5041	22.616	33.4923	4.39587	33.4923	4.39587	153.936	2.05495e-07	2.0348e-05	10.2035	62	66	10.2035	FN19032.1	0	475	11.6375	86	87	11.6375	FN19032.1	0	475	7.74698	62	63	7.74698	FN19032.1	0	475	9.86266	18.5289	177	179	18.5289	FN19032.1	0	475	18.1516	166	169	18.1516	FN19032.1	0	475	17.9695	163
FN30157.1	RPA70-kDa subunit B	RPA70B	30.7362	19.6062	27.8587	3.68232	27.8587	3.68232	82.8666	2.29588e-06	8.35474e-05	10.5654	323	323	10.5654	FN30157.1	0	2245	12.085	427	427	12.085	FN30157.1	0	2245	8.50779	327	327	8.50779	FN30157.1	0	2245	10.386	26.4351	1207	1207	26.4351	FN30157.1	0	2245	19.089	840	840	19.089	FN30157.1	0	2245	24.9449	1076
FN06464.1	hypothetical protein		11.9753	3.04834	10.3497	5.72449	10.3497	5.72449	75.4968	3.28814e-06	0.00010436	1.76154	16	16	1.76154	FN06464.1	0	667	2.09571	20	22	2.09571	FN06464.1	0	667	2.7147	29	31	2.7147	FN06464.1	0	667	2.19065	9.06711	120	123	9.06711	FN06464.1	0	667	10.5554	138	138	10.5554	FN06464.1	0	667	8.81736	112
FN08042.1	unknown protein		11.71	8.14085	10.3894	3.67915	10.3894	3.67915	52.4503	1.32208e-05	0.000256199	3.84413	68	68	3.84413	FN08042.1	0	1299	3.47283	71	71	3.47283	FN08042.1	0	1299	4.31666	96	96	4.31666	FN08042.1	0	1299	3.87787	4.92067	130	130	4.92067	FN08042.1	0	1299	7.30508	186	186	7.30508	FN08042.1	0	1299	5.40892	135
FN27573.1	receptor-like kinase	RLK	26.9806	20.8243	23.8682	4.84695	23.8682	4.84695	93.8578	1.41766e-06	6.26333e-05	8.11313	39	39	8.11313	FN27573.1	0	353	6.83979	38	38	6.83979	FN27573.1	0	353	9.59707	58	58	9.59707	FN27573.1	0	353	8.18333	7.52158	54	54	7.52158	FN27573.1	0	353	5.63652	39	39	5.63652	FN27573.1	0	353	5.45523	37
FN34858.1	dynein light chain type 1-like protein	AT1G23220	37.9827	18.6813	28.9721	4.13359	28.9721	4.13359	41.1196	3.30197e-05	0.000475627	8.98117	17	17	8.98117	FN34858.1	0	139	13.7133	30	30	13.7133	FN34858.1	0	139	5.04257	12	12	5.04257	FN34858.1	0	139	9.24566	17.6866	50	50	17.6866	FN34858.1	0	139	17.9847	49	49	17.9847	FN34858.1	0	139	20.2192	54
FN05835.1	putative auxin efflux carrier protein		58.4618	35.9199	46.0719	3.66235	46.0719	3.66235	24.6556	0.000214408	0.00183564	24.541	130	130	24.541	FN05835.1	0	389	17.3137	106	106	17.3137	FN05835.1	0	389	10.0603	67	67	10.0603	FN05835.1	0	389	17.305	32.7371	259	259	32.7371	FN05835.1	0	389	19.6726	150	150	19.6726	FN05835.1	0	389	35.5892	266
FN07880.1	putative kinesin		41.1036	19.6245	30.1658	3.69193	30.1658	3.69193	29.0461	0.000118824	0.00119445	16.0445	78	78	16.0445	FN07880.1	0	357	12.9924	73	73	12.9924	FN07880.1	0	357	4.58116	28	28	4.58116	FN07880.1	0	357	11.206	30.7133	223	223	30.7133	FN07880.1	0	357	21.2931	149	149	21.2931	FN07880.1	0	357	25.6584	176
FN34795.1	hypothetical protein AT5G05840		36.7023	20.4863	29.5792	4.16534	29.5792	4.16534	74.0755	3.53766e-06	0.000108732	13.0905	41	41	13.0905	FN34795.1	0	230	5.8013	21	21	5.8013	FN34795.1	0	230	9.1424	36	36	9.1424	FN34795.1	0	230	9.34472	20.3089	95	95	20.3089	FN34795.1	0	230	15.9708	72	72	15.9708	FN34795.1	0	230	20.1395	89
FN02207.1	auxin-responsive protein IAA11	IAA11	139.967	64.3533	120.337	3.64029	120.337	3.64029	139.938	2.98655e-07	2.55362e-05	49.3243	804	804	49.3243	FN02207.1	0	1197	46.7114	880	880	46.7114	FN02207.1	0	1197	40.6965	834	834	40.6965	FN02207.1	0	1197	45.5774	101.131	2462	2462	101.131	FN02207.1	0	1197	95.5996	2243	2243	95.5996	FN02207.1	0	1197	95.0043	2185
FN06480.1	RING/U-box domain-containing protein	AT2G27950	92.2925	65.4052	81.9758	3.63718	81.9758	3.63718	146.476	2.49712e-07	2.29126e-05	29.6557	643	1178	29.6557	FN06480.1	0	2917	32.2809	817	1482	32.2809	FN06480.1	0	2917	31.3174	833	1564	31.3174	FN06480.1	0	2917	31.0847	43.2524	1545	2566	43.2524	FN06480.1	0	2917	41.2409	1342	2358	41.2409	FN06480.1	0	2917	39.6098	1382
FN15592.1	leucine-rich repeat-containing protein	AT5G23400	40.1383	26.0367	34.0028	3.63608	34.0028	3.63608	41.81	3.10289e-05	0.000454992	15.0408	85	85	15.0408	FN15592.1	0	415	14.0855	92	92	14.0855	FN15592.1	0	415	9.57076	68	68	9.57076	FN15592.1	0	415	12.899	21.6817	183	183	21.6817	FN15592.1	0	415	19.1777	156	156	19.1777	FN15592.1	0	415	31.98	255
FN27606.1	P-glycoprotein 9	PGP9	55.1534	31.0821	51.2749	3.63595	51.2749	3.63595	103.736	9.61078e-07	5.0017e-05	21.7436	916	1039	21.7436	FN27606.1	0	3509	20.1171	991	1111	20.1171	FN27606.1	0	3509	16.4959	856	991	16.4959	FN27606.1	0	3509	19.4522	54.5355	3429	3892	54.5355	FN27606.1	0	3509	39.8226	2455	2739	39.8226	FN27606.1	0	3509	50.088	3133
FN10400.2	beta glucosidase 42	BGLU42	50.4186	40.7539	45.0454	3.63226	45.0454	3.63226	189.383	9.09697e-08	1.40698e-05	17.2649	431	442	17.2649	FN10400.2	0	1880	17.9799	508	532	17.9799	FN10400.2	0	1880	16.0938	495	518	16.0938	FN10400.2	0	1880	17.1128	18.3075	695	700	18.3075	FN10400.2	0	1880	19.2131	688	708	19.2131	FN10400.2	0	1880	14.0911	507
FN00472.1	zinc-binding dehydrogenase family protein	AT5G17000	13.5482	5.22848	11.1356	3.62673	11.1356	3.62673	19.634	0.000478461	0.00333266	5.52559	69	69	5.52559	FN00472.1	0	917	3.88019	55	56	3.88019	FN00472.1	0	917	3.31222	52	52	3.31222	FN00472.1	0	917	4.23933	12.7078	235	237	12.7078	FN00472.1	0	917	10.4595	188	188	10.4595	FN00472.1	0	917	8.17295	144
FN06285.1	O-Glycosyl hydrolases family 17 protein	AT5G55180	145.651	105.245	122.275	4.46101	122.275	4.46101	145.324	2.57567e-07	2.33431e-05	40.9973	977	977	40.9973	FN06285.1	0	1750	39.9745	1101	1101	39.9745	FN06285.1	0	1750	30.807	923	923	30.807	FN06285.1	0	1750	37.2596	39.3351	1400	1400	39.3351	FN06285.1	0	1750	32.2432	1105	1106	32.2432	FN06285.1	0	1750	34.4097	1157
FN36988.1	AC008263_4Similar to gb		13.6204	6.959	11.9436	3.61923	11.9436	3.61923	24.9253	0.000206233	0.00178455	5.37488	80	80	5.37488	FN36988.1	0	1093	4.24362	73	73	4.24362	FN36988.1	0	1093	4.06143	76	76	4.06143	FN36988.1	0	1093	4.55998	8.63716	192	192	8.63716	FN36988.1	0	1093	7.42161	159	159	7.42161	FN36988.1	0	1093	12.4281	261
FN12711.1	targeting protein for Xklp2-like protein	AT3G23090	300.348	187.359	288.648	3.92991	288.648	3.92991	136.796	3.2643e-07	2.66916e-05	99.5876	2041	2041	99.5876	FN12711.1	0	1505	104.49	2475	2475	104.49	FN12711.1	0	1505	91.4763	2357	2357	91.4763	FN12711.1	0	1505	98.5178	235.096	7196	7196	235.096	FN12711.1	0	1505	200.308	5909	5909	200.308	FN12711.1	0	1505	204.31	5908
FN12599.1	pectinacetylesterase-like protein	AT2G46930	118.596	74.8142	89.1256	4.0693	89.1256	4.0693	24.3484	0.000224218	0.00189258	31.1392	642	642	31.1392	FN12599.1	0	1514	32.3146	770	770	32.3146	FN12599.1	0	1514	34.8375	903	903	34.8375	FN12599.1	0	1514	32.7638	40.108	1235	1235	40.108	FN12599.1	0	1514	23.2511	690	690	23.2511	FN12599.1	0	1514	23.7541	691
FN35031.1	putative membrane lipoprotein	AT3G42725	60.2343	42.8502	52.4827	4.26603	52.4827	4.26603	87.5004	1.8603e-06	7.3902e-05	13.1353	149	149	13.1353	FN35031.1	0	833	20.1369	264	264	20.1369	FN35031.1	0	833	14.9355	213	213	14.9355	FN35031.1	0	833	16.0692	24.673	418	418	24.673	FN35031.1	0	833	18.68	305	305	18.68	FN35031.1	0	833	18.3066	293
FN05321.1	beta-1, 3-glucanase-like protein		76.1351	62.5102	71.3936	3.68737	71.3936	3.68737	269.121	2.27167e-08	6.98664e-06	23.0305	300	472	23.0305	FN05321.1	0	1505	32.7612	473	776	32.7612	FN05321.1	0	1505	23.9073	369	616	23.9073	FN05321.1	0	1505	26.5663	43.5169	879	1332	43.5169	FN05321.1	0	1505	36.3395	659	1072	36.3395	FN05321.1	0	1505	41.5329	886
FN25957.1	fructose-bisphosphate aldolase 6	AT2G36460	125.234	69.0464	106.011	3.6009	106.011	3.6009	85.6278	2.02269e-06	7.77609e-05	41.0414	783	783	41.0414	FN25957.1	0	1401	44.1728	974	974	44.1728	FN25957.1	0	1401	37.0637	889	889	37.0637	FN25957.1	0	1401	40.7593	72.2266	2058	2058	72.2266	FN25957.1	0	1401	69.5166	1909	1909	69.5166	FN25957.1	0	1401	81.7651	2201
FN06405.1	4-hydroxyphenylpyruvate dioxygenase	PDS1	18.084	11.9354	15	4.17658	15	4.17658	32.6041	7.79394e-05	0.000880438	3.62276	74	74	3.62276	FN06405.1	0	1500	4.49002	106	106	4.49002	FN06405.1	0	1500	8.41101	216	216	8.41101	FN06405.1	0	1500	5.50793	4.13018	126	126	4.13018	FN06405.1	0	1500	6.46224	190	190	6.46224	FN06405.1	0	1500	3.57381	103
FN27323.1	calcium-transporting ATPase 2	ECA2	16.2793	6.12794	11.7027	3.57264	11.7027	3.57264	15.3343	0.00111266	0.00628229	4.53004	19	19	4.53004	FN27323.1	0	308	7.22024	35	35	7.22024	FN27323.1	0	308	1.89642	10	10	1.89642	FN27323.1	0	308	4.5489	7.50303	47	47	7.50303	FN27323.1	0	308	7.78517	47	47	7.78517	FN27323.1	0	308	7.94206	47
FN17402.1	protein aluminum sensitive 3	ALS3	22.8644	10.7141	15.5725	3.86461	15.5725	3.86461	17.5042	0.000710839	0.00447168	8.34868	98	98	8.34868	FN17402.1	0	862	4.4226	60	60	4.4226	FN17402.1	0	862	4.87877	71	72	4.87877	FN17402.1	0	862	5.88335	7.30117	128	128	7.30117	FN17402.1	0	862	5.44505	92	92	5.44505	FN17402.1	0	862	3.5623	59
FN24331.1	calcium-dependent protein kinase		13.099	6.84174	11.0894	5.92349	11.0894	5.92349	34.8666	6.0897e-05	0.000739143	2.00503	24	24	2.00503	FN24331.1	0	879	2.89138	40	40	2.89138	FN24331.1	0	879	1.86061	28	28	1.86061	FN24331.1	0	879	2.25234	6.1531	108	110	6.1531	FN24331.1	0	879	5.45582	91	94	5.45582	FN24331.1	0	879	4.85524	81
FN19530.1	TPX2 (targeting protein for Xklp2) protein family	AT4G32330	51.8247	35.715	41.5082	3.80168	41.5082	3.80168	41.3805	3.22492e-05	0.000467565	15.4518	101	101	15.4518	FN19530.1	0	480	15.4874	117	117	15.4874	FN19530.1	0	480	13.5073	111	111	13.5073	FN19530.1	0	480	14.8155	26.1209	255	255	26.1209	FN19530.1	0	480	24.2334	228	228	24.2334	FN19530.1	0	480	22.2279	205
FN02572.1	AF360129_1putative subtilisin serine protease		277.244	149.937	243.323	3.83873	243.323	3.83873	61.4679	7.23199e-06	0.000169747	94.9224	3808	3852	94.9224	FN02572.1	0	2980	81.9599	3808	3844	81.9599	FN02572.1	0	2980	80.2644	4073	4095	80.2644	FN02572.1	0	2980	85.7156	198.985	11960	12060	198.985	FN02572.1	0	2980	166.595	9632	9731	166.595	FN02572.1	0	2980	236.11	13449
FN26868.1	protein UNFERTILIZED EMBRYO SAC 7	UNE7	32.4162	29.2822	30.2205	3.55933	30.2205	3.55933	160.567	1.74131e-07	1.93046e-05	10.8495	201	203	10.8495	FN26868.1	0	1374	13.7342	297	297	13.7342	FN26868.1	0	1374	10.8402	255	255	10.8402	FN26868.1	0	1374	11.808	17.6779	494	494	17.6779	FN26868.1	0	1374	11.9561	322	322	11.9561	FN26868.1	0	1374	11.5152	302
FN19765.2	beta-galactosidase like protein		211.633	108.43	156.832	3.55912	156.832	3.55912	16.0964	0.000945176	0.0055394	60.1121	180	185	60.1121	FN19765.2	0	226	69.7232	248	248	69.7232	FN19765.2	0	226	54.0161	209	209	54.0161	FN19765.2	0	226	61.2838	90.9406	416	418	90.9406	FN19765.2	0	226	120.321	533	533	120.321	FN19765.2	0	226	73.9235	321
FN25152.1	F-box protein	AT4G35930	22.3994	9.87014	18.6399	4.93676	18.6399	4.93676	62.7262	6.69342e-06	0.000161153	5.42853	90	91	5.42853	FN25152.1	0	1231	5.26473	101	102	5.26473	FN25152.1	0	1231	3.51123	74	74	3.51123	FN25152.1	0	1231	4.73483	11.2637	282	282	11.2637	FN25152.1	0	1231	10.0709	242	243	10.0709	FN25152.1	0	1231	10.6121	251
FN30284.1	cytochrome P450		31.0912	19.8175	24.2292	3.53667	24.2292	3.53667	23.8489	0.000241402	0.00199545	15.7098	43	43	15.7098	FN30284.1	0	201	9.16719	29	29	9.16719	FN30284.1	0	201	3.77775	13	13	3.77775	FN30284.1	0	201	9.55158	14.9219	61	61	14.9219	FN30284.1	0	201	12.691	50	50	12.691	FN30284.1	0	201	11.6521	45
FN27179.1	peroxidase 66	AT5G51890	106.06	54.6376	58.82	3.52983	58.82	3.52983	7.27628	0.01128	0.0377061	32.2576	217	217	32.2576	FN27179.1	0	494	29.4539	229	229	29.4539	FN27179.1	0	494	8.04021	68	68	8.04021	FN27179.1	0	494	23.2506	86.1947	866	866	86.1947	FN27179.1	0	494	40.8968	396	396	40.8968	FN27179.1	0	494	114.1	1083
FN35443.1	uncharacterized protein	AT3G01680	88.8263	34.4506	61.3988	3.52872	61.3988	3.52872	8.62381	0.00689494	0.0256648	33.7056	291	291	33.7056	FN35443.1	0	634	32.8714	328	328	32.8714	FN35443.1	0	634	6.26477	68	68	6.26477	FN35443.1	0	634	24.2806	41.3359	533	533	41.3359	FN35443.1	0	634	21.4049	266	266	21.4049	FN35443.1	0	634	62.3893	760
FN16972.1	uncharacterized protein	AT5G66600	28.0048	21.2078	26.6205	3.9904	26.6205	3.9904	106.661	8.6254e-07	4.65137e-05	8.80038	90	90	8.80038	FN16972.1	0	751	8.88349	105	105	8.88349	FN16972.1	0	751	9.02202	116	116	9.02202	FN16972.1	0	751	8.90196	13.6835	209	209	13.6835	FN16972.1	0	751	18.0023	265	265	18.0023	FN16972.1	0	751	15.9395	230
FN10487.1	MLO-like protein 6	MLO6	22.1881	13.6586	15.5078	3.67614	15.5078	3.67614	8.86435	0.00635284	0.0241043	4.75114	57	57	4.75114	FN10487.1	0	881	6.20235	86	86	6.20235	FN10487.1	0	881	6.43104	97	97	6.43104	FN10487.1	0	881	5.79485	17.5244	314	314	17.5244	FN10487.1	0	881	12.9137	223	223	12.9137	FN10487.1	0	881	9.15676	155
FN25204.1	Sec14p-like phosphatidylinositol transfer family protein	AT3G22410	15.112	11.5828	11.2472	3.83324	11.2472	3.83324	12.9905	0.00192426	0.00953648	4.12552	15	15	4.12552	FN25204.1	0	267	4.28347	18	18	4.28347	FN25204.1	0	267	3.50021	16	16	3.50021	FN25204.1	0	267	3.96973	8.10273	44	44	8.10273	FN25204.1	0	267	4.58586	24	24	4.58586	FN25204.1	0	267	6.62756	34
FN01508.1	B561M_ARATHRecName: Full=Cytochrome b561 domain-containing protein At4g18260; AltName: Full=Protein b561A.tha13; Flags: Precursor		57.8325	18.8353	47.9598	3.62473	47.9598	3.62473	62.1312	6.94162e-06	0.000165833	20.9217	402	402	20.9217	FN01508.1	0	1411	17.3368	385	385	17.3368	FN01508.1	0	1411	16.5584	400	400	16.5584	FN01508.1	0	1411	18.2723	48.0886	1380	1380	48.0886	FN01508.1	0	1411	47.6913	1319	1319	47.6913	FN01508.1	0	1411	45.1113	1223
FN32380.1	pirin-like protein	AT2G43120	128.044	93.0308	100.579	3.5114	100.579	3.5114	40.7577	3.41268e-05	0.000485762	49.9195	380	380	49.9195	FN32380.1	0	559	42.8513	377	377	42.8513	FN32380.1	0	559	27.3763	262	262	27.3763	FN32380.1	0	559	40.049	68.0799	774	774	68.0799	FN32380.1	0	559	46.1806	506	506	46.1806	FN32380.1	0	559	62.846	675
FN11702.1	Regulator of Vps4 activity in the MVB pathway protein	AT4G35730	30.6198	20.1213	24.5472	4.34315	24.5472	4.34315	29.0449	0.000118842	0.00119445	9.25272	62	63	9.25272	FN11702.1	0	500	7.75165	60	61	7.75165	FN11702.1	0	500	5.02324	42	43	5.02324	FN11702.1	0	500	7.34253	15.2423	154	155	15.2423	FN11702.1	0	500	7.34655	69	72	7.34655	FN11702.1	0	500	10.7214	103
FN00559.1	protein TORNADO 2	TRN2	72.5945	47.3274	58.4073	3.52825	58.4073	3.52825	56.4547	1.00003e-05	0.000210847	25.7194	221	221	25.7194	FN00559.1	0	631	25.0729	249	249	25.0729	FN00559.1	0	631	18.5134	200	200	18.5134	FN00559.1	0	631	23.1019	40.6753	522	522	40.6753	FN00559.1	0	631	42.7708	529	529	42.7708	FN00559.1	0	631	37.3641	453
FN01786.1	chitinase class IV	EP3	35.9517	20.3887	26.9129	3.5101	26.9129	3.5101	8.73605	0.00663509	0.0249309	7.28515	75	75	7.28515	FN01786.1	0	756	11.5142	136	137	11.5142	FN01786.1	0	756	13.3663	173	173	13.3663	FN01786.1	0	756	10.7219	33.6247	517	517	33.6247	FN01786.1	0	756	34.0793	505	505	34.0793	FN01786.1	0	756	27.3309	397
FN05296.1	methylenetetrahydrofolate reductase 2	MTHFR2	304.27	118.496	263.926	3.51003	263.926	3.51003	32.4578	7.92355e-05	0.000890228	124.406	2270	4115	124.406	FN05296.1	0	2429	109.184	2272	4174	109.184	FN05296.1	0	2429	81.8554	1649	3404	81.8554	FN05296.1	0	2429	105.148	246.35	6924	12170	246.35	FN05296.1	0	2429	244.377	6094	11635	244.377	FN05296.1	0	2429	359.928	9962
FN04829.1	AC009978_15T23E18.18		15.5318	7.9574	12.3729	3.50575	12.3729	3.50575	45.478	2.26432e-05	0.000369287	5.9503	76	126	5.9503	FN04829.1	0	1555	4.16777	63	102	4.16777	FN04829.1	0	1555	4.69532	105	125	4.69532	FN04829.1	0	1555	4.9378	7.74686	194	245	7.74686	FN04829.1	0	1555	7.97254	146	243	7.97254	FN04829.1	0	1555	9.17078	194
FN05904.1	glutathione S-transferase TAU 8	GSTU8	101.784	50.013	82.6857	3.49924	82.6857	3.49924	45.3837	2.28204e-05	0.000371138	34.3496	359	428	34.3496	FN05904.1	0	915	34.5814	413	498	34.5814	FN05904.1	0	915	30.322	392	475	30.322	FN05904.1	0	915	33.0843	71.3082	1123	1327	71.3082	FN05904.1	0	915	66.7412	1051	1197	66.7412	FN05904.1	0	915	55.4018	851
FN23871.1	trihelix transcription factor		32.907	18.8485	27.7246	3.4926	27.7246	3.4926	45.3762	2.28346e-05	0.000371138	13.6449	55	55	13.6449	FN23871.1	0	296	9.6595	45	45	9.6595	FN23871.1	0	296	10.0638	51	51	10.0638	FN23871.1	0	296	11.1227	16.445	99	99	16.445	FN23871.1	0	296	20.1658	117	117	20.1658	FN23871.1	0	296	21.2755	121
FN17779.1	glutaredoxin-like protein		70.1128	40.3376	52.9048	3.49083	52.9048	3.49083	18.7719	0.000558988	0.00373791	14.3916	78	78	14.3916	FN17779.1	0	398	22.0308	138	138	22.0308	FN17779.1	0	398	27.297	186	186	27.297	FN17779.1	0	398	21.2398	55.5929	450	450	55.5929	FN17779.1	0	398	35.1227	274	274	35.1227	FN17779.1	0	398	27.5921	211
FN24391.1	putative beta-1,3-galactosyltransferase	AT1G32930	131.48	79.1221	118.644	3.53638	118.644	3.53638	159.659	1.78053e-07	1.93797e-05	42.0824	854	902	42.0824	FN24391.1	0	1574	48.0774	1139	1191	48.0774	FN24391.1	0	1574	50.1715	1311	1352	50.1715	FN24391.1	0	1574	46.7771	96.807	2991	3099	96.807	FN24391.1	0	1574	94.8074	2822	2925	94.8074	FN24391.1	0	1574	91.1629	2716
FN28288.1	myb domain protein 7	MYB7	36.7747	25.3823	27.6663	3.48775	27.6663	3.48775	13.0348	0.00190306	0.00944909	15.2265	79	79	15.2265	FN28288.1	0	381	8.17156	49	49	8.17156	FN28288.1	0	381	9.96492	65	65	9.96492	FN28288.1	0	381	11.121	18.3254	142	142	18.3254	FN28288.1	0	381	16.6042	123	124	16.6042	FN28288.1	0	381	13.6603	100
FN34675.1	putative serine/threonine kinase	AT1G74330	74.1414	48.3253	67.3899	3.91114	67.3899	3.91114	194.244	8.2325e-08	1.36743e-05	24.9955	768	773	24.9955	FN34675.1	0	2271	24.3129	864	869	24.3129	FN34675.1	0	2271	20.1386	783	783	20.1386	FN34675.1	0	2271	23.149	41.5261	1913	1918	41.5261	FN34675.1	0	2271	36.3931	1618	1620	36.3931	FN34675.1	0	2271	47.2102	2059
FN16648.2	caffeoyl-CoA O-methyltransferase-like protein		371.071	207.025	280.677	3.87365	280.677	3.87365	32.1812	8.17609e-05	0.000910872	140.574	395	402	140.574	FN16648.2	0	210	107.107	344	354	107.107	FN16648.2	0	210	45.3371	163	163	45.3371	FN16648.2	0	210	97.6728	164.13	686	701	164.13	FN16648.2	0	210	124.872	506	514	124.872	FN16648.2	0	210	169.273	678
FN21635.4	uncharacterized protein	AT2G41770	21.2976	14.8533	16.8943	3.48402	16.8943	3.48402	13.6194	0.00164881	0.0084699	7.8214	17	18	7.8214	FN21635.4	0	169	6.01544	15	16	6.01544	FN21635.4	0	169	6.56678	19	19	6.56678	FN21635.4	0	169	6.80121	8.43725	28	29	8.43725	FN21635.4	0	169	15.3959	50	51	15.3959	FN21635.4	0	169	8.31501	26
FN20574.1	DNA binding protein		21.5209	15.6886	18.3573	3.4833	18.3573	3.4833	72.1973	3.90486e-06	0.000115145	10.3279	136	136	10.3279	FN20574.1	0	967	6.11069	93	93	6.11069	FN20574.1	0	967	5.73829	95	95	5.73829	FN20574.1	0	967	7.39229	8.49141	167	167	8.49141	FN20574.1	0	967	7.33347	139	139	7.33347	FN20574.1	0	967	8.45005	157
FN05788.1	uncharacterized protein	AT3G15810	144.357	114.621	120.737	3.59962	120.737	3.59962	38.9261	4.05009e-05	0.000550847	41.9204	427	427	41.9204	FN05788.1	0	748	46.8891	552	552	46.8891	FN05788.1	0	748	50.5229	647	647	50.5229	FN05788.1	0	748	46.4441	65.2736	993	993	65.2736	FN05788.1	0	748	79.7322	1169	1169	79.7322	FN05788.1	0	748	69.0929	993
FN28014.1	ferredoxin-like protein	AT1G02180	96.1759	50.271	86.6692	3.72359	86.6692	3.72359	90.2114	1.65301e-06	6.87361e-05	26.0972	317	317	26.0972	FN28014.1	0	892	40.0318	562	562	40.0318	FN28014.1	0	892	29.3358	448	448	29.3358	FN28014.1	0	892	31.8216	74.2493	1347	1347	74.2493	FN28014.1	0	892	66.1743	1157	1157	66.1743	FN28014.1	0	892	85.9456	1473
FN22540.1	ethylene-responsive transcription factor ERF003	AT5G25190	16.8457	10.9078	13.8028	3.46231	13.8028	3.46231	26.2134	0.000172149	0.00156166	7.82802	21	21	7.82802	FN22540.1	0	197	4.83792	15	15	4.83792	FN22540.1	0	197	4.15095	14	14	4.15095	FN22540.1	0	197	5.60563	6.48929	26	26	6.48929	FN22540.1	0	197	6.47433	25	25	6.47433	FN22540.1	0	197	6.6048	25
FN19625.1	uncharacterized protein	AT5G67020	29.3551	26.0781	25.4491	3.87216	25.4491	3.87216	75.7682	3.24301e-06	0.000103548	7.87173	149	149	7.87173	FN19625.1	0	1390	8.91362	194	195	8.91362	FN19625.1	0	1390	10.0851	240	240	10.0851	FN19625.1	0	1390	8.95683	10.329	292	292	10.329	FN19625.1	0	1390	7.30397	199	199	7.30397	FN19625.1	0	1390	8.94889	239
FN17264.1	protein SMAX1-like 7	AT2G29970	74.3646	29.7322	45.4185	3.44414	45.4185	3.44414	7.34628	0.0109784	0.0369415	23.6567	48	48	23.6567	FN17264.1	0	149	18.7629	44	44	18.7629	FN17264.1	0	149	13.3284	34	34	13.3284	FN17264.1	0	149	18.5827	65.6684	199	199	65.6684	FN17264.1	0	149	36.6369	107	107	36.6369	FN17264.1	0	149	55.5388	159
FN07516.1	Rac-like GTP-binding protein ARAC3	RAC3	50.8356	18.8617	42.4811	4.54066	42.4811	4.54066	43.8837	2.58875e-05	0.000403426	13.3783	137	137	13.3783	FN07516.1	0	752	12.6738	150	150	12.6738	FN07516.1	0	752	9.94209	128	128	9.94209	FN07516.1	0	752	11.9981	25.6306	392	392	25.6306	FN07516.1	0	752	29.2402	431	431	29.2402	FN07516.1	0	752	30.0371	434
FN30426.1	calcium ion binding protein SUB1	SUB1	83.9455	61.4785	76.3146	3.43707	76.3146	3.43707	148.466	2.36838e-07	2.21919e-05	31.8701	1006	1006	31.8701	FN30426.1	0	2318	32.2624	1177	1177	32.2624	FN30426.1	0	2318	29.8096	1183	1183	29.8096	FN30426.1	0	2318	31.3141	51.6082	2433	2433	51.6082	FN30426.1	0	2318	42.5661	1934	1934	42.5661	FN30426.1	0	2318	51.2375	2282
FN33571.1	AC023754_2similar to DNA-binding protein		196.474	156.367	179.708	3.4321	179.708	3.4321	157.91	1.85926e-07	1.96961e-05	66.2348	1104	1104	66.2348	FN33571.1	0	1224	71.0651	1369	1369	71.0651	FN33571.1	0	1224	84.3697	1768	1768	84.3697	FN33571.1	0	1224	73.8899	103.52	2577	2577	103.52	FN33571.1	0	1224	85.363	2048	2048	85.363	FN33571.1	0	1224	77.9837	1834
FN33813.1	AC069252_19F2E2.13		28.6577	13.4001	22.8873	3.43125	22.8873	3.43125	18.4433	0.000594106	0.00391237	13.6622	32	32	13.6622	FN33813.1	0	172	8.12696	22	22	8.12696	FN33813.1	0	172	6.45224	19	19	6.45224	FN33813.1	0	172	9.4138	19.153	67	67	19.153	FN33813.1	0	172	14.8307	50	50	14.8307	FN33813.1	0	172	22.3918	74
FN07677.1	formin-like protein 1	AFH1	39.6258	33.5649	37.4176	3.42941	37.4176	3.42941	126.117	4.48644e-07	3.17791e-05	13.7064	560	562	13.7064	FN07677.1	0	3011	16.9027	791	801	16.9027	FN07677.1	0	3011	15.5966	802	804	15.5966	FN07677.1	0	3011	15.4019	24.8865	1520	1524	24.8865	FN07677.1	0	3011	18.7568	1103	1107	18.7568	FN07677.1	0	3011	22.1251	1280
FN03656.1	uncharacterized protein	AT3G01680	42.2636	16.3124	28.174	3.42888	28.174	3.42888	6.80793	0.0135879	0.0436194	17.854	115	115	17.854	FN03656.1	0	473	14.1046	105	105	14.1046	FN03656.1	0	473	2.84022	23	23	2.84022	FN03656.1	0	473	11.5996	18.2954	176	176	18.2954	FN03656.1	0	473	6.90303	64	64	6.90303	FN03656.1	0	473	26.7381	243
FN18473.1	putative cytochrome c oxidoreductase		31.3963	6.97155	24.0225	4.09607	24.0225	4.09607	21.7465	0.000334658	0.00254848	5.0338	67	68	5.0338	FN18473.1	0	992	7.17365	107	112	7.17365	FN18473.1	0	992	11.0696	182	188	11.0696	FN18473.1	0	992	7.75902	26.4183	512	533	26.4183	FN18473.1	0	992	34.0461	630	662	34.0461	FN18473.1	0	992	24.5539	448
FN23731.1	AF370198_1putative serine carboxypeptidase II		21.108	12.6538	13.8869	3.41728	13.8869	3.41728	10.3157	0.00400396	0.0168143	2.3341	13	13	2.3341	FN23731.1	0	409	5.90329	38	38	5.90329	FN23731.1	0	409	8.9971	63	63	8.9971	FN23731.1	0	409	5.74483	8.29498	69	69	8.29498	FN23731.1	0	409	9.72954	78	78	9.72954	FN23731.1	0	409	3.30854	26
FN10183.1	cytochrome B5 isoform B	CB5-B	453.201	309.945	405.395	3.41515	405.395	3.41515	89.3939	1.71233e-06	7.01585e-05	158.975	1195	1195	158.975	FN10183.1	0	552	175.075	1521	1521	175.075	FN10183.1	0	552	169.515	1602	1602	169.515	FN10183.1	0	552	167.855	297.151	3336	3336	297.151	FN10183.1	0	552	293.444	3175	3175	293.444	FN10183.1	0	552	280.972	2980
FN05904.2	glutathione S-transferase tau 9	GSTU9	266.244	135.928	220.057	3.4065	220.057	3.4065	35.3676	5.7774e-05	0.000710747	93.692	175	185	93.692	FN05904.2	0	145	106.919	240	244	106.919	FN05904.2	0	145	73.7172	178	183	73.7172	FN05904.2	0	145	91.4428	232.619	662	686	232.619	FN05904.2	0	145	225.533	631	641	225.533	FN05904.2	0	145	160.086	428
FN07462.2	Mog1/PsbP/DUF1795-like photosystem II reaction center PsbP family protein	AT1G69680	127.746	64.4343	99.4297	4.97593	99.4297	4.97593	35.9924	5.41548e-05	0.000679014	12.8219	22	22	12.8219	FN07462.2	0	126	29.752	59	59	29.752	FN07462.2	0	126	32.4499	69	70	32.4499	FN07462.2	0	126	25.0079	54.2418	136	139	54.2418	FN07462.2	0	126	59.9256	147	148	59.9256	FN07462.2	0	126	41.3062	99
FN12782.1	ras-related protein RABH1e	RABH1e	16.5109	8.40078	13.3938	3.49863	13.3938	3.49863	33.5714	7.00057e-05	0.000814955	5.48158	58	58	5.48158	FN12782.1	0	777	4.66109	57	57	4.66109	FN12782.1	0	777	5.9387	79	79	5.9387	FN12782.1	0	777	5.36046	14.0482	222	222	14.0482	FN12782.1	0	777	9.91464	151	151	9.91464	FN12782.1	0	777	10.5163	157
FN15957.1	uncharacterized protein	AT5G48500	140.228	76.6143	117.11	3.39786	117.11	3.39786	61.2797	7.31713e-06	0.000171118	50.147	379	379	50.147	FN15957.1	0	555	54.3794	475	475	54.3794	FN15957.1	0	555	41.9919	399	399	41.9919	FN15957.1	0	555	48.8394	107.285	1211	1211	107.285	FN15957.1	0	555	102.403	1114	1114	102.403	FN15957.1	0	555	93.5887	998
FN02113.1	alpha-amylase-like 2	AMY2	16.5568	9.64994	13.6448	3.39707	13.6448	3.39707	42.1063	3.02208e-05	0.000447269	6.33551	107	132	6.33551	FN02113.1	0	1530	4.90032	101	118	4.90032	FN02113.1	0	1530	5.84098	132	153	5.84098	FN02113.1	0	1530	5.69227	6.13807	169	191	6.13807	FN02113.1	0	1530	7.70267	210	231	7.70267	FN02113.1	0	1530	4.93245	137
FN12446.1	OTU-like cysteine protease domain-containing protein	AT3G57810	20.9733	12.1204	17.2952	3.39205	17.2952	3.39205	29.9745	0.00010598	0.00109331	7.72992	59	64	7.72992	FN12446.1	0	608	7.52425	62	72	7.52425	FN12446.1	0	608	6.4366	59	67	6.4366	FN12446.1	0	608	7.23026	11.5644	135	143	11.5644	FN12446.1	0	608	11.5797	131	138	11.5797	FN12446.1	0	608	9.75859	102
FN30803.1	aspartyl protease family protein	AT5G43100	31.9497	18.5968	23.362	3.5777	23.362	3.5777	32.6373	7.76497e-05	0.000877998	11.1039	167	194	11.1039	FN30803.1	0	1283	8.66653	164	175	8.66653	FN30803.1	0	1283	8.92308	175	196	8.92308	FN30803.1	0	1283	9.56449	10.7305	254	280	10.7305	FN30803.1	0	1283	8.58911	198	216	8.58911	FN30803.1	0	1283	7.86975	185
FN05530.1	callose synthase 12	GSL05	21.8064	9.2416	18.5922	3.93637	18.5922	3.93637	13.8939	0.00154411	0.00806677	7.27522	32	32	7.27522	FN05530.1	0	323	6.29479	32	32	6.29479	FN05530.1	0	323	5.42506	30	30	5.42506	FN05530.1	0	323	6.33169	25.2694	166	166	25.2694	FN05530.1	0	323	22.2709	141	141	22.2709	FN05530.1	0	323	27.2314	169
FN10340.1	unnamed protein product		17.7564	12.3564	15.0334	3.73743	15.0334	3.73743	77.5738	2.96176e-06	9.86094e-05	5.27903	105	123	5.27903	FN10340.1	0	1711	4.64188	96	125	4.64188	FN10340.1	0	1711	6.55446	166	192	6.55446	FN10340.1	0	1711	5.49179	8.8797	254	309	8.8797	FN10340.1	0	1711	11.1219	316	373	11.1219	FN10340.1	0	1711	7.14832	202
FN13400.1	uncharacterized protein	AT1G22060	36.3236	15.738	25.5076	3.37117	25.5076	3.37117	9.07068	0.00592964	0.0228625	16.4114	59	59	16.4114	FN13400.1	0	264	10.1083	42	42	10.1083	FN13400.1	0	264	5.75248	26	26	5.75248	FN13400.1	0	264	10.7574	20.3008	109	109	20.3008	FN13400.1	0	264	20.4844	106	106	20.4844	FN13400.1	0	264	16.7572	85
FN27918.1	Leucine-rich repeat protein kinase family protein	AT1G67510	27.9352	11.5949	20.0819	3.6666	20.0819	3.6666	21.8208	0.000330665	0.00252574	8.83506	152	154	8.83506	FN27918.1	0	1280	8.19046	164	165	8.19046	FN27918.1	0	1280	5.56718	120	122	5.56718	FN27918.1	0	1280	7.5309	16.5177	425	430	16.5177	FN27918.1	0	1280	13.8704	345	348	13.8704	FN27918.1	0	1280	21.1843	518
FN31288.1	putative kinesin-like protein		42.2555	20.473	26.7727	3.36113	26.7727	3.36113	15.8596	0.000993628	0.00575468	12.0037	17	17	12.0037	FN31288.1	0	104	15.2736	25	25	15.2736	FN31288.1	0	104	6.73959	12	12	6.73959	FN31288.1	0	104	11.3389	19.8566	42	42	19.8566	FN31288.1	0	104	16.1883	33	33	16.1883	FN31288.1	0	104	21.5189	43
FN33167.1	AT3G45650		27.8405	18.6778	21.5254	3.82187	21.5254	3.82187	29.7926	0.000108354	0.0011125	8.63933	26	26	8.63933	FN33167.1	0	221	9.48759	33	33	9.48759	FN33167.1	0	221	4.75736	18	18	4.75736	FN33167.1	0	221	7.62809	12.4591	56	56	12.4591	FN33167.1	0	221	7.15633	31	31	7.15633	FN33167.1	0	221	16.4851	70
FN01879.1	protein trichome birefringence-like 39	TBL39	76.1518	31.5219	64.395	3.71511	64.395	3.71511	44.2176	2.51622e-05	0.000396295	23.9725	468	490	23.9725	FN01879.1	0	1501	26.7105	623	631	26.7105	FN01879.1	0	1501	20.4687	516	526	20.4687	FN01879.1	0	1501	23.7173	61.5839	1840	1880	61.5839	FN01879.1	0	1501	60.0248	1744	1766	60.0248	FN01879.1	0	1501	58.7379	1679
FN19765.1	beta-galactosidase 3	BGAL3	165.399	135.279	148.333	3.35523	148.333	3.35523	221.351	4.91774e-08	1.06562e-05	64.3131	2887	2905	64.3131	FN19765.1	0	3317	68.1545	3534	3558	68.1545	FN19765.1	0	3317	56.4728	3194	3207	56.4728	FN19765.1	0	3317	62.9801	98.2339	6602	6627	98.2339	FN19765.1	0	3317	76.1344	4933	4950	76.1344	FN19765.1	0	3317	86.22	5488
FN09421.1	steroid 22-alpha-hydroxylase		50.9312	30.9283	45.1547	4.73793	45.1547	4.73793	97.0863	1.2433e-06	5.78239e-05	10.4425	177	186	10.4425	FN09421.1	0	1308	13.1157	262	270	13.1157	FN09421.1	0	1308	12.6822	269	284	12.6822	FN09421.1	0	1308	12.0801	24.0957	619	641	24.0957	FN09421.1	0	1308	20.9843	529	538	20.9843	FN09421.1	0	1308	27.336	672
FN31526.1	protein MATERNAL EFFECT EMBRYO ARREST 13	MEE13	39.8152	35.0659	37.6209	3.89866	37.6209	3.89866	347.927	8.21176e-09	4.20928e-06	12.8269	160	160	12.8269	FN31526.1	0	916	12.2082	176	176	12.2082	FN31526.1	0	916	13.901	218	218	13.901	FN31526.1	0	916	12.9787	16.0496	299	299	16.0496	FN31526.1	0	916	17.2658	310	310	17.2658	FN31526.1	0	916	13.5796	239
FN12422.1	receptor-like kinase 1	RKL1	98.5954	67.3575	83.623	3.34811	83.623	3.34811	71.5704	4.03792e-06	0.000117482	34.1625	1144	1237	34.1625	FN12422.1	0	2659	37.6832	1437	1577	37.6832	FN12422.1	0	2659	34.9931	1495	1593	34.9931	FN12422.1	0	2659	35.6129	60.6335	3135	3279	60.6335	FN12422.1	0	2659	49.406	2422	2575	49.406	FN12422.1	0	2659	66.0017	3287
FN22315.1	alpha-glucan phosphorylase 1	AT3G29320	48.6913	34.4898	44.0746	5.44249	44.0746	5.44249	168.535	1.43952e-07	1.77199e-05	18.0181	815	860	18.0181	FN22315.1	0	3505	15.2818	797	843	15.2818	FN22315.1	0	3505	15.0982	871	906	15.0982	FN22315.1	0	3505	16.1327	10.9981	759	784	10.9981	FN22315.1	0	3505	8.29675	545	570	8.29675	FN22315.1	0	3505	10.4686	686
FN36641.1	putative kinesin-like protein		51.938	36.2509	45.2714	3.52713	45.2714	3.52713	101.691	1.03846e-06	5.23005e-05	21.991	56	56	21.991	FN36641.1	0	187	18.0081	53	53	18.0081	FN36641.1	0	187	13.7435	44	44	13.7435	FN36641.1	0	187	17.9142	34.1815	130	130	34.1815	FN36641.1	0	187	28.1007	103	103	28.1007	FN36641.1	0	187	33.955	122
FN19167.1	leucine-rich repeat-containing protein	AT5G23400	71.7894	47.8048	57.1201	3.34044	57.1201	3.34044	30.9142	9.46989e-05	0.00101216	32.0778	121	121	32.0778	FN19167.1	0	277	26.3786	115	115	26.3786	FN19167.1	0	277	14.7606	70	70	14.7606	FN19167.1	0	277	24.4057	49.1688	277	277	49.1688	FN19167.1	0	277	34.6257	188	188	34.6257	FN19167.1	0	277	49.979	266
FN23195.1	AC011809_21Putative protein kinase		20.4437	14.2734	18.6819	3.33726	18.6819	3.33726	41.0879	3.31148e-05	0.000476492	9.28813	32	32	9.28813	FN23195.1	0	253	7.53416	30	30	7.53416	FN23195.1	0	253	7.15693	31	31	7.15693	FN23195.1	0	253	7.99307	15.1588	78	78	15.1588	FN23195.1	0	253	13.1073	65	65	13.1073	FN23195.1	0	253	15.0172	73
FN13026.1	AT4g27870/T27E11_110		15.4784	12.1705	14.6557	4.84328	14.6557	4.84328	136.306	3.31058e-07	2.68399e-05	4.82415	117	117	4.82415	FN13026.1	0	1781	3.13944	88	88	3.13944	FN13026.1	0	1781	3.47638	106	106	3.47638	FN13026.1	0	1781	3.81333	6.01842	218	218	6.01842	FN13026.1	0	1781	7.99211	279	279	7.99211	FN13026.1	0	1781	8.44539	289
FN02110.1	uncharacterized protein	AT5G38300	83.4458	45.5723	66.9689	4.42626	66.9689	4.42626	36.0074	5.40716e-05	0.000678149	16.8941	199	199	16.8941	FN02110.1	0	865	23.5789	321	321	23.5789	FN02110.1	0	865	18.1644	269	269	18.1644	FN02110.1	0	865	19.5458	42.1203	741	741	42.1203	FN02110.1	0	865	29.49	500	500	29.49	FN02110.1	0	865	29.4826	490
FN13655.1	G-type lectin S-receptor-like serine/threonine-protein kinase SD3-1	AT2G41890	30.8815	15.4167	23.5172	3.89834	23.5172	3.89834	34.1237	6.59261e-05	0.000780208	9.39344	159	159	9.39344	FN13655.1	0	1243	7.05411	138	138	7.05411	FN13655.1	0	1243	7.89448	168	168	7.89448	FN13655.1	0	1243	8.11401	13.0141	329	329	13.0141	FN13655.1	0	1243	12.8468	313	313	12.8468	FN13655.1	0	1243	14.4037	344
FN11205.1	putative auxin efflux carrier protein		56.5104	43.6067	48.0376	3.3201	48.0376	3.3201	70.6185	4.25103e-06	0.000121663	23.1898	138	138	23.1898	FN11205.1	0	437	23.5542	162	162	23.5542	FN11205.1	0	437	15.371	115	115	15.371	FN11205.1	0	437	20.705	35.8921	319	319	35.8921	FN11205.1	0	437	24.1663	207	207	24.1663	FN11205.1	0	437	32.6329	274
FN03552.1	auxin response factor 9	ARF9	55.3649	28.1157	47.9981	4.87702	47.9981	4.87702	117.886	5.83968e-07	3.68232e-05	11.1425	420	420	11.1425	FN03552.1	0	2768	12.5561	547	547	12.5561	FN03552.1	0	2768	13.4418	637	637	13.4418	FN03552.1	0	2768	12.3801	29.1851	1643	1643	29.1851	FN03552.1	0	2768	33.0104	1790	1791	33.0104	FN03552.1	0	2768	35.0106	1862
FN34107.1	mannan endo-1,4-beta-mannosidase 2	AT2G20680	184.159	131.262	162.238	4.41326	162.238	4.41326	83.8564	2.19293e-06	8.13534e-05	39.4665	1012	1012	39.4665	FN34107.1	0	1883	50.2096	1488	1488	50.2096	FN34107.1	0	1883	52.9193	1706	1706	52.9193	FN34107.1	0	1883	47.5318	59.3786	2274	2274	59.3786	FN34107.1	0	1883	53.1581	1962	1962	53.1581	FN34107.1	0	1883	70.8962	2565
FN23729.1	homocysteine S-methyltransferase 1	HMT-1	30.1574	20.8932	27.9721	4.26845	27.9721	4.26845	64.1823	6.13129e-06	0.000152135	8.39807	129	129	8.39807	FN23729.1	0	1128	8.11124	144	144	8.11124	FN23729.1	0	1128	9.16536	177	177	9.16536	FN23729.1	0	1128	8.55822	20.6178	473	473	20.6178	FN23729.1	0	1128	12.5283	277	277	12.5283	FN23729.1	0	1128	16.7027	362
FN15542.1	UTP--glucose-1-phosphate uridylyltransferase 1	UGP2	238.903	154.199	194.031	3.31222	194.031	3.31222	79.3834	2.7098e-06	9.27233e-05	93.9974	2409	2409	93.9974	FN15542.1	0	1882	87.2045	2583	2583	87.2045	FN15542.1	0	1882	70.5449	2273	2273	70.5449	FN15542.1	0	1882	83.9156	114.17	4370	4370	114.17	FN15542.1	0	1882	89.918	3317	3317	89.918	FN15542.1	0	1882	99.1415	3585
FN21440.1	uncharacterized protein	AT1G79420	40.6816	17.2459	30.7097	4.68218	30.7097	4.68218	29.7688	0.000108671	0.00111503	9.8927	26	26	9.8927	FN21440.1	0	193	11.1932	34	34	11.1932	FN21440.1	0	193	3.93434	13	13	3.93434	FN21440.1	0	193	8.34009	21.6547	85	85	21.6547	FN21440.1	0	193	16.1248	61	61	16.1248	FN21440.1	0	193	22.9217	85
FN02793.1	aspartyl protease family protein	AT1G01300	307.456	161.561	267.114	4.11166	267.114	4.11166	83.4502	2.23447e-06	8.21908e-05	74.8227	1940	1940	74.8227	FN02793.1	0	1904	83.8943	2514	2514	83.8943	FN02793.1	0	1904	98.8119	3221	3221	98.8119	FN02793.1	0	1904	85.843	185.209	7172	7172	185.209	FN02793.1	0	1904	155.893	5818	5818	155.893	FN02793.1	0	1904	171.582	6277
FN18695.1	O-fucosyltransferase family protein	AT1G17270	23.1351	15.5541	19.542	3.30628	19.542	3.30628	69.2393	4.58537e-06	0.000127566	10.0495	164	166	10.0495	FN18695.1	0	1213	7.28095	139	139	7.28095	FN18695.1	0	1213	8.08973	167	168	8.08973	FN18695.1	0	1213	8.47341	12.6064	308	311	12.6064	FN18695.1	0	1213	10.0521	238	239	10.0521	FN18695.1	0	1213	11.6706	269
FN28594.1	pirin-like protein	AT2G43120	61.3369	34.832	42.5188	3.30563	42.5188	3.30563	11.4649	0.00287479	0.0130245	23.8232	97	97	23.8232	FN28594.1	0	299	19.9752	94	94	19.9752	FN28594.1	0	299	11.5257	59	59	11.5257	FN28594.1	0	299	18.4413	37.3288	227	227	37.3288	FN28594.1	0	299	20.1341	118	118	20.1341	FN28594.1	0	299	26.6321	153
FN26662.1	At1g14730		27.9784	13.8768	21.5132	3.3041	21.5132	3.3041	8.59011	0.00697544	0.0258916	8.93772	37	37	8.93772	FN26662.1	0	304	12.5404	60	60	12.5404	FN26662.1	0	304	6.53267	34	34	6.53267	FN26662.1	0	304	9.33693	20.2174	125	125	20.2174	FN26662.1	0	304	21.3133	127	127	21.3133	FN26662.1	0	304	25.6805	150
FN11954.1	putative protein kinase	AT3G15220	160.818	89.0924	121.846	3.30003	121.846	3.30003	21.7108	0.000336597	0.00255875	52.9187	276	276	52.9187	FN11954.1	0	383	56.9022	343	343	56.9022	FN11954.1	0	383	49.1069	322	322	49.1069	FN11954.1	0	383	52.9759	77.5404	604	604	77.5404	FN11954.1	0	383	68.734	516	516	68.734	FN11954.1	0	383	80.9904	596
FN25406.1	uncharacterized protein	AT2G12462	17.7003	11.625	14.508	3.29019	14.508	3.29019	32.4338	7.94506e-05	0.000892224	3.98964	64	64	3.98964	FN25406.1	0	1178	7.87484	146	146	7.87484	FN25406.1	0	1178	7.14007	144	144	7.14007	FN25406.1	0	1178	6.33485	12.7722	306	306	12.7722	FN25406.1	0	1178	13.2525	306	306	13.2525	FN25406.1	0	1178	9.27812	210
FN18817.1	uncharacterized protein	AT5G37840	29.1645	17.0787	26.4669	3.28565	26.4669	3.28565	40.7002	3.43072e-05	0.000487033	11.1058	49	49	11.1058	FN18817.1	0	324	11.3741	58	58	11.3741	FN18817.1	0	324	12.2588	68	68	12.2588	FN18817.1	0	324	11.5796	22.3081	147	147	22.3081	FN18817.1	0	324	21.2574	135	135	21.2574	FN18817.1	0	324	19.9188	124
FN30029.1	protein kinase like protein		26.7718	19.2007	24.232	3.39851	24.232	3.39851	124.763	4.67977e-07	3.23318e-05	9.33888	254	256	9.33888	FN30029.1	0	2013	11.3946	359	361	11.3946	FN30029.1	0	2013	9.57537	328	330	9.57537	FN30029.1	0	2013	10.1029	18.71	766	766	18.71	FN30029.1	0	2013	16.7778	658	662	16.7778	FN30029.1	0	2013	15.6163	604
FN20202.1	transcription factor bHLH68	AT4G29100	48.3487	34.7278	41.4391	3.28184	41.4391	3.28184	127.338	4.32065e-07	3.0969e-05	18.9937	157	157	18.9937	FN20202.1	0	607	22.4006	214	214	22.4006	FN20202.1	0	607	13.0869	136	136	13.0869	FN20202.1	0	607	18.1604	24.0579	297	297	24.0579	FN20202.1	0	607	24.2061	288	288	24.2061	FN20202.1	0	607	23.8365	278
FN11820.1	Rac-like GTP-binding protein ARAC1	ARAC1	102.408	71.9907	86.847	3.2805	86.847	3.2805	115.159	6.39813e-07	3.87555e-05	32.5133	553	553	32.5133	FN11820.1	0	1249	45.6314	897	897	45.6314	FN11820.1	0	1249	36.1028	772	772	36.1028	FN11820.1	0	1249	38.0825	53.9715	1371	1371	53.9715	FN11820.1	0	1249	53.6728	1314	1314	53.6728	FN11820.1	0	1249	50.6707	1216
FN37012.1	hypothetical protein		27.0546	2.46419	20.0293	3.2983	20.0293	3.2983	25.272	0.000196286	0.00172387	6.9742	34	34	6.9742	FN37012.1	0	358	13.1336	74	74	13.1336	FN37012.1	0	358	6.03676	37	37	6.03676	FN37012.1	0	358	8.71485	24.7218	180	180	24.7218	FN37012.1	0	358	25.9364	182	182	25.9364	FN37012.1	0	358	27.1859	187
FN19802.1	carbohydrate-binding X8 domain-containing protein	AT1G79480	25.4495	10.199	18.8918	3.26772	18.8918	3.26772	19.9586	0.000451932	0.00318549	9.42014	44	44	9.42014	FN19802.1	0	343	11.485	62	62	11.485	FN19802.1	0	343	4.08698	24	24	4.08698	FN19802.1	0	343	8.33071	15.195	106	106	15.195	FN19802.1	0	343	13.8328	93	93	13.8328	FN19802.1	0	343	20.4845	135
FN11732.1	galacturonic acid kinase	GalAK	40.7765	22.982	31.0702	3.26686	31.0702	3.26686	31.1083	9.25583e-05	0.000996015	21.7703	67	67	21.7703	FN11732.1	0	226	12.3702	44	44	12.3702	FN11732.1	0	226	6.97816	27	27	6.97816	FN11732.1	0	226	13.7062	18.9278	87	87	18.9278	FN11732.1	0	226	21.897	97	97	21.897	FN11732.1	0	226	17.7324	77
FN06430.1	sucrose synthase 6	SUS6	19.3293	9.48497	13.292	3.26675	13.292	3.26675	7.63832	0.00982351	0.0339124	8.01101	30	30	8.01101	FN06430.1	0	275	5.54514	24	24	5.54514	FN06430.1	0	275	4.03558	19	19	4.03558	FN06430.1	0	275	5.86391	7.68822	43	43	7.68822	FN06430.1	0	275	5.75109	31	31	5.75109	FN06430.1	0	275	15.8976	84
FN14392.1	lung seven transmembrane receptor-like protein	AT2G01070	47.1528	36.2183	43.0446	3.53207	43.0446	3.53207	139.143	3.05396e-07	2.58167e-05	16.2313	454	454	16.2313	FN14392.1	0	2054	18.1891	588	588	18.1891	FN14392.1	0	2054	16.5788	583	583	16.5788	FN14392.1	0	2054	16.9997	29.755	1243	1243	29.755	FN14392.1	0	2054	22.0067	886	886	22.0067	FN14392.1	0	2054	25.8962	1022
FN13971.1	Rho GTPase activating protein with PAK-box/P21-Rho-binding domain	AT5G22400	30.524	24.6282	28.9699	3.33298	28.9699	3.33298	855.193	2.29493e-10	6.83761e-07	12.7098	216	216	12.7098	FN13971.1	0	1248	12.9825	255	255	12.9825	FN13971.1	0	1248	11.5603	247	247	11.5603	FN13971.1	0	1248	12.4175	17.8867	454	454	17.8867	FN13971.1	0	1248	17.8644	437	437	17.8644	FN13971.1	0	1248	16.6814	400
FN10644.1	guanylate kinase	AGK2	58.309	27.7898	53.024	3.33016	53.024	3.33016	266.268	2.36951e-08	7.01596e-06	23.691	612	612	23.691	FN10644.1	0	1897	22.7759	680	680	22.7759	FN10644.1	0	1897	21.7997	708	708	21.7997	FN10644.1	0	1897	22.7555	47.0175	1814	1814	47.0175	FN10644.1	0	1897	50.2109	1867	1867	50.2109	FN10644.1	0	1897	47.0799	1716
FN13196.1	BCL-2-associated athanogene 7	BAG7	183.427	101.566	156.682	3.26103	156.682	3.26103	69.9295	4.4141e-06	0.000124396	74.0272	1623	1623	74.0272	FN13196.1	0	1610	75.4169	1911	1911	75.4169	FN13196.1	0	1610	58.4461	1611	1611	58.4461	FN13196.1	0	1610	69.2967	111.317	3645	3645	111.317	FN13196.1	0	1610	111.193	3509	3509	111.193	FN13196.1	0	1610	128.951	3989
FN00897.1	uncharacterized protein	AT5G11890	206.811	148.931	143.367	3.62573	143.367	3.62573	17.1177	0.000767139	0.00474015	39.6007	309	309	39.6007	FN00897.1	0	573	66.1994	597	597	66.1994	FN00897.1	0	573	58.002	569	569	58.002	FN00897.1	0	573	54.6007	62.9841	734	734	62.9841	FN00897.1	0	573	56.9831	640	640	56.9831	FN00897.1	0	573	51.2284	564
FN01837.1	putative leucine-rich repeat disease resistance protein		53.4071	43.0239	44.8664	3.2576	44.8664	3.2576	30.7191	9.69126e-05	0.00102871	19.9724	361	362	19.9724	FN01837.1	0	1331	19.2858	400	404	19.2858	FN01837.1	0	1331	20.3622	463	464	20.3622	FN01837.1	0	1331	19.8735	27.5212	739	745	27.5212	FN01837.1	0	1331	21.12	551	551	21.12	FN01837.1	0	1331	25.7296	655
FN34803.1	putative kinesin-like protein		87.3799	54.7676	70.6625	3.64848	70.6625	3.64848	49.3057	1.67025e-05	0.000302484	34.9687	110	110	34.9687	FN34803.1	0	231	25.8553	94	94	25.8553	FN34803.1	0	231	19.2171	76	76	19.2171	FN34803.1	0	231	26.6804	44.9118	211	211	44.9118	FN34803.1	0	231	45.938	208	208	45.938	FN34803.1	0	231	42.8083	190
FN15035.1	unnamed protein product		32.203	13.5649	19.2089	3.25498	19.2089	3.25498	9.82407	0.00465437	0.0189159	10.2481	166	169	10.2481	FN15035.1	0	1211	9.1818	164	175	9.1818	FN15035.1	0	1211	6.12555	115	127	6.12555	FN15035.1	0	1211	8.51847	9.98805	233	246	9.98805	FN15035.1	0	1211	8.67849	195	206	8.67849	FN15035.1	0	1211	8.59551	194
FN08389.1	hypothetical protein		62.3337	41.9234	57.5471	3.85478	57.5471	3.85478	180.811	1.09169e-07	1.54297e-05	20.6166	420	420	20.6166	FN08389.1	0	1496	20.7263	488	488	20.7263	FN08389.1	0	1496	19.1315	490	490	19.1315	FN08389.1	0	1496	20.1581	34.6417	1054	1054	34.6417	FN08389.1	0	1496	32.9774	967	967	32.9774	FN08389.1	0	1496	29.9542	861
FN19158.1	Leucine-rich repeat protein kinase family protein	AT2G23300	21.8537	15.4982	18.491	4.73262	18.491	4.73262	57.3841	9.39819e-06	0.000201448	6.30496	34	34	6.30496	FN19158.1	0	396	7.22024	45	45	7.22024	FN19158.1	0	396	8.11247	55	55	8.11247	FN19158.1	0	396	7.21256	4.96655	40	40	4.96655	FN19158.1	0	396	4.63797	36	36	4.63797	FN19158.1	0	396	5.25715	40
FN20019.1	Di-glucose binding protein with Kinesin motor domain	AT1G72250	16.9473	11.3827	12.4827	3.24981	12.4827	3.24981	11.7553	0.00265488	0.0122293	4.86857	12	12	4.86857	FN20019.1	0	181	5.96766	17	17	5.96766	FN20019.1	0	181	5.80871	18	18	5.80871	FN20019.1	0	181	5.54831	11.1377	41	41	11.1377	FN20019.1	0	181	11.2746	40	40	11.2746	FN20019.1	0	181	7.4762	26
FN36326.1	kinesin-like protein 1	KP1	18.8293	13.041	16.4826	3.99367	16.4826	3.99367	32.7594	7.65929e-05	0.000868728	6.08054	13	13	6.08054	FN36326.1	0	157	4.85641	12	12	4.85641	FN36326.1	0	157	5.58055	15	15	5.58055	FN36326.1	0	157	5.50584	10.0217	32	32	10.0217	FN36326.1	0	157	8.77375	27	27	8.77375	FN36326.1	0	157	12.2656	37
FN26893.1	putative unconventional myosin		23.444	7.20019	17.465	3.26206	17.465	3.26206	18.6471	0.000572009	0.00380363	8.90112	16	16	8.90112	FN26893.1	0	132	6.73889	14	14	6.73889	FN26893.1	0	132	7.52247	17	17	7.52247	FN26893.1	0	132	7.72083	24.9569	67	67	24.9569	FN26893.1	0	132	18.9384	49	49	18.9384	FN26893.1	0	132	23.6572	60
FN13545.1	ANT, partial		64.2328	34.9658	46.7202	3.43598	46.7202	3.43598	13.7993	0.00157922	0.00819898	19.2059	51	51	19.2059	FN13545.1	0	195	22.1569	68	68	22.1569	FN13545.1	0	195	16.175	54	54	16.175	FN13545.1	0	195	19.1793	40.3436	160	160	40.3436	FN13545.1	0	195	25.9013	99	99	25.9013	FN13545.1	0	195	37.6331	141
FN17957.1	unnamed protein product		19.2806	6.62168	14.4352	3.22891	14.4352	3.22891	17.7344	0.000679748	0.00432715	6.50389	196	196	6.50389	FN17957.1	0	2213	6.1155	213	213	6.1155	FN17957.1	0	2213	6.80963	258	258	6.80963	FN17957.1	0	2213	6.47634	11.5979	522	522	11.5979	FN17957.1	0	2213	10.2589	445	445	10.2589	FN17957.1	0	2213	11.8767	505
FN13405.1	actin-related protein C2B	arpc2b	30.5155	17.4325	23.3076	3.53152	23.3076	3.53152	10.0727	0.0043102	0.0178237	12.811	56	56	12.811	FN13405.1	0	321	9.8969	50	50	9.8969	FN13405.1	0	321	4.91297	27	27	4.91297	FN13405.1	0	321	9.20694	29.7157	194	194	29.7157	FN13405.1	0	321	17.8006	112	112	17.8006	FN13405.1	0	321	31.9409	197
FN03220.1	LOB domain-containing protein 11	LBD11	21.3877	12.0223	16.2883	3.25736	16.2883	3.25736	34.32	6.45486e-05	0.000771782	7.00385	33	33	7.00385	FN03220.1	0	346	9.91635	54	54	9.91635	FN03220.1	0	346	4.7268	28	28	4.7268	FN03220.1	0	346	7.21567	16.058	113	113	16.058	FN03220.1	0	346	11.5011	78	78	11.5011	FN03220.1	0	346	11.1312	74
FN26294.1	glutathione S-transferase TAU 8	GSTU8	126.784	95.3592	122.516	3.21162	122.516	3.21162	100.933	1.0691e-06	5.28272e-05	54.4649	379	379	54.4649	FN26294.1	0	511	55.829	449	449	55.829	FN26294.1	0	511	55.8951	489	489	55.8951	FN26294.1	0	511	55.3963	95.3548	991	991	95.3548	FN26294.1	0	511	104.531	1046	1047	104.531	FN26294.1	0	511	78.2215	767
FN00784.1	auxin efflux carrier component 4	PIN4	12.4008	8.55133	10.1415	3.43762	10.1415	3.43762	44.2518	2.50893e-05	0.000396064	4.02993	18	18	4.02993	FN00784.1	0	328	5.42398	28	28	5.42398	FN00784.1	0	328	3.02734	17	17	3.02734	FN00784.1	0	328	4.16042	7.34534	49	49	7.34534	FN00784.1	0	328	3.57746	23	23	3.57746	FN00784.1	0	328	6.6644	42
FN03145.1	4-coumarate-CoA ligase-like protein		18.772	12.0031	16.292	3.20292	16.292	3.20292	51.1065	1.45854e-05	0.000274605	8.44255	53	53	8.44255	FN03145.1	0	461	7.02916	51	51	7.02916	FN03145.1	0	461	6.71522	53	53	6.71522	FN03145.1	0	461	7.39564	8.74586	82	82	8.74586	FN03145.1	0	461	9.40674	85	85	9.40674	FN03145.1	0	461	12.1929	108
FN04978.1	protein KINESIN LIGHT CHAIN-RELATED 1	AT4G10840	85.6065	47.28	73.3746	3.91596	73.3746	3.91596	52.2078	1.34549e-05	0.000258941	25.1538	819	819	25.1538	FN04978.1	0	2391	26.1752	985	985	26.1752	FN04978.1	0	2391	24.1603	989	989	24.1603	FN04978.1	0	2391	25.1631	56.4897	2747	2747	56.4897	FN04978.1	0	2391	44.2324	2073	2073	44.2324	FN04978.1	0	2391	53.0471	2437
FN31543.1	serine/threonine-protein kinase BRI1-like 2	BRL2	32.3252	13.6653	20.366	3.19579	20.366	3.19579	9.36325	0.00538807	0.0212084	10.5264	42	42	10.5264	FN31543.1	0	293	9.3247	43	43	9.3247	FN31543.1	0	293	7.97403	40	40	7.97403	FN31543.1	0	293	9.27505	14.4318	86	86	14.4318	FN31543.1	0	293	14.6262	84	84	14.6262	FN31543.1	0	293	16.8749	95
FN27458.1	tetratricopeptide repeat domain-containing protein	AT5G20190	32.5368	17.131	29.8107	3.19545	29.8107	3.19545	192.397	8.54841e-08	1.37673e-05	14.9441	244	244	14.9441	FN27458.1	0	1199	12.9302	244	244	12.9302	FN27458.1	0	1199	12.8609	264	264	12.8609	FN27458.1	0	1199	13.5784	27.1884	663	663	27.1884	FN27458.1	0	1199	24.7217	581	581	24.7217	FN27458.1	0	1199	24.2649	559
FN20915.1	pyrophosphate--fructose-6-phosphate 1-phosphotransferase subunit beta 1	AT1G12000	195.259	154.84	176.712	3.19409	176.712	3.19409	263.7	2.4621e-08	7.07054e-06	84.8826	2469	2469	84.8826	FN20915.1	0	2136	87.6623	2947	2947	87.6623	FN20915.1	0	2136	69.0745	2526	2526	69.0745	FN20915.1	0	2136	80.5398	120.39	5230	5230	120.39	FN20915.1	0	2136	98.4527	4122	4122	98.4527	FN20915.1	0	2136	113.107	4642
FN04510.1	basic leucine zipper 9	BZIP9	12.8418	7.50787	10.5373	3.19393	10.5373	3.19393	20.4916	0.00041223	0.0029802	4.14057	34	34	4.14057	FN04510.1	0	603	6.00609	57	57	6.00609	FN04510.1	0	603	4.26207	44	44	4.26207	FN04510.1	0	603	4.80291	6.60477	81	81	6.60477	FN04510.1	0	603	9.1375	108	108	9.1375	FN04510.1	0	603	5.265	61
FN07561.1	S-locus lectin protein kinase family protein	AT1G61370	18.927	7.19531	15.8074	4.88261	15.8074	4.88261	31.5248	8.81671e-05	0.000960166	2.92673	32	33	2.92673	FN07561.1	0	828	4.06705	53	53	4.06705	FN07561.1	0	828	5.2202	72	74	5.2202	FN07561.1	0	828	4.07133	9.61999	154	162	9.61999	FN07561.1	0	828	12.8777	193	209	12.8777	FN07561.1	0	828	11.5029	174
FN20769.2	Phosphoglycerate dehydrogenase - like protein		89.5844	61.8669	71.1858	4.3672	71.1858	4.3672	16.0302	0.000958409	0.00559769	27.3103	45	45	27.3103	FN20769.2	0	121	16.8035	32	32	16.8035	FN20769.2	0	121	19.309	40	40	19.309	FN20769.2	0	121	21.1409	46.7307	115	115	46.7307	FN20769.2	0	121	26.5629	63	63	26.5629	FN20769.2	0	121	37.8515	88
FN07586.1	kinesin-like protein 1	KP1	121.399	85.2036	97.055	3.34428	97.055	3.34428	61.4196	7.25373e-06	0.000170006	45.3465	134	134	45.3465	FN07586.1	0	217	46.5555	159	159	46.5555	FN07586.1	0	217	32.3003	120	120	32.3003	FN07586.1	0	217	41.4008	70.9209	313	313	70.9209	FN07586.1	0	217	50.3124	214	214	50.3124	FN07586.1	0	217	57.3224	239
FN32949.1	adenosine kinase 2	ADK2	879.535	649.787	790.103	3.17949	790.103	3.17949	111.195	7.33432e-07	4.20302e-05	345.968	6902	6902	345.968	FN32949.1	0	1465	412.976	9522	9522	412.976	FN32949.1	0	1465	328.61	8242	8242	328.61	FN32949.1	0	1465	362.518	654.533	19502	19502	654.533	FN32949.1	0	1465	505.58	14518	14518	505.58	FN32949.1	0	1465	554.173	15599
FN23464.2	Heavy metal transport/detoxification superfamily protein	AT5G05365	21.741	13.6456	16.8405	3.51997	16.8405	3.51997	21.6192	0.000341646	0.00258724	9.66594	71	72	9.66594	FN23464.2	0	547	5.80787	47	50	5.80787	FN23464.2	0	547	6.72727	62	63	6.72727	FN23464.2	0	547	7.40036	5.39329	60	60	5.39329	FN23464.2	0	547	9.32682	91	100	9.32682	FN23464.2	0	547	5.32827	56
FN06375.1	protein trichome berefringence-like 7	TBL7	23.0727	14.113	18.0202	3.80714	18.0202	3.80714	25.8128	0.00018194	0.0016297	6.61815	73	73	6.61815	FN06375.1	0	810	6.51069	83	83	6.51069	FN06375.1	0	810	6.12942	85	85	6.12942	FN06375.1	0	810	6.41942	12.7475	210	210	12.7475	FN06375.1	0	810	9.69966	154	154	9.69966	FN06375.1	0	810	7.45348	116
FN10784.3	probable xyloglucan endotransglucosylase/hydrolase protein 15	XTH15	113.786	89.5305	95.9585	3.53478	95.9585	3.53478	75.0795	3.35905e-06	0.000105836	31.1361	356	477	31.1361	FN10784.3	0	1125	24.9069	312	441	24.9069	FN10784.3	0	1125	57.5271	687	1108	57.5271	FN10784.3	0	1125	37.8567	33.6096	645	769	33.6096	FN10784.3	0	1125	39.6351	655	874	39.6351	FN10784.3	0	1125	41.3591	737
FN27129.1	Sulfite exporter TauE/SafE family protein	AT2G25737	62.8441	13.1706	54.3317	3.73543	54.3317	3.73543	158.06	1.85237e-07	1.96872e-05	20.3085	552	552	20.3085	FN27129.1	0	1996	21.8372	686	686	21.8372	FN27129.1	0	1996	17.441	596	596	17.441	FN27129.1	0	1996	19.8622	72.6201	2948	2948	72.6201	FN27129.1	0	1996	69.6765	2726	2726	69.6765	FN27129.1	0	1996	80.2851	3079
FN10638.1	AC009325_20unknown protein		145.307	76.4295	100.959	3.17403	100.959	3.17403	11.9062	0.00254891	0.0118637	57.2787	117	117	57.2787	FN10638.1	0	150	56.3371	133	133	56.3371	FN10638.1	0	150	25.7003	66	66	25.7003	FN10638.1	0	150	46.4387	78.0145	238	238	78.0145	FN10638.1	0	150	47.9566	141	141	47.9566	FN10638.1	0	150	114.501	330
FN33900.1	leucine-rich repeat-containing protein	AT5G23400	62.8778	47.8847	55.3495	3.15993	55.3495	3.15993	74.3765	3.48288e-06	0.000107395	27.0647	286	286	27.0647	FN33900.1	0	776	24.9731	305	305	24.9731	FN33900.1	0	776	24.8392	330	330	24.8392	FN33900.1	0	776	25.6257	41.2486	651	651	41.2486	FN33900.1	0	776	35.8965	546	546	35.8965	FN33900.1	0	776	39.5709	590
FN30626.1	tetratricopeptide repeat (TPR)-containing protein	AT5G65160	13.5777	8.74249	11.0471	3.1589	11.0471	3.1589	45.9923	2.17062e-05	0.000360041	6.11952	20	20	6.11952	FN30626.1	0	240	5.82432	22	22	5.82432	FN30626.1	0	240	3.40724	14	14	3.40724	FN30626.1	0	240	5.11703	6.96558	34	34	6.96558	FN30626.1	0	240	7.01493	33	33	7.01493	FN30626.1	0	240	9.54174	44
FN25123.1	beta-galactosidase like protein		122.192	60.8217	87.0082	3.15196	87.0082	3.15196	21.4595	0.000350671	0.00263589	36.3002	1567	1567	36.3002	FN25123.1	0	3170	38.7843	1935	1935	38.7843	FN25123.1	0	3170	46.2119	2508	2508	46.2119	FN25123.1	0	3170	40.4321	61.8566	3988	3988	61.8566	FN25123.1	0	3170	47.2195	2934	2934	47.2195	FN25123.1	0	3170	58.6952	3575
FN04879.1	Fe superoxide dismutase 2	FSD2	29.65	16.2283	24.9412	7.05311	24.9412	7.05311	50.9039	1.48061e-05	0.000277609	9.13331	149	149	9.13331	FN04879.1	0	1198	10.7134	202	202	10.7134	FN04879.1	0	1198	7.84973	161	161	7.84973	FN04879.1	0	1198	9.23216	4.0632	99	99	4.0632	FN04879.1	0	1198	4.30116	101	101	4.30116	FN04879.1	0	1198	3.99684	92
FN10819.4	GDSL lipase 1	GLIP1	30.0186	10.0328	19.2667	3.35135	19.2667	3.35135	8.86282	0.00635612	0.0241131	6.58603	40	40	6.58603	FN10819.4	0	446	10.3997	73	73	10.3997	FN10819.4	0	446	7.59589	58	58	7.59589	FN10819.4	0	446	8.19388	23.3717	212	212	23.3717	FN10819.4	0	446	36.6046	320	320	36.6046	FN10819.4	0	446	22.4054	192
FN10884.1	nodulin MtN21 /EamA-like transporter family protein	AT4G08300	87.2405	39.5777	68.5228	5.03692	68.5228	5.03692	15.8865	0.000987967	0.00573031	15.6592	289	306	15.6592	FN10884.1	0	1435	19.8363	441	448	19.8363	FN10884.1	0	1435	15.4267	361	379	15.4267	FN10884.1	0	1435	16.974	67.2259	1882	1962	67.2259	FN10884.1	0	1435	41.703	1116	1173	41.703	FN10884.1	0	1435	31.699	858
FN17379.1	ovate family protein 17	OFP17	36.0142	24.2052	27.2725	3.54071	27.2725	3.54071	21.1195	0.000370894	0.00274548	13.0334	134	134	13.0334	FN17379.1	0	755	8.41564	100	100	8.41564	FN17379.1	0	755	10.7536	139	139	10.7536	FN17379.1	0	755	10.7342	18.6255	286	286	18.6255	FN17379.1	0	755	23.11	342	342	23.11	FN17379.1	0	755	11.8568	172
FN03767.1	putative beta-1,3-galactosyltransferase 11	AT5G53340	75.8801	36.4044	66.3709	3.67127	66.3709	3.67127	63.2332	6.49066e-06	0.000158028	22.2989	495	498	22.2989	FN03767.1	0	1640	26.81	685	692	26.81	FN03767.1	0	1640	25.4296	707	714	25.4296	FN03767.1	0	1640	24.8462	50.3681	1677	1680	50.3681	FN03767.1	0	1640	47.5958	1514	1530	47.5958	FN03767.1	0	1640	46.9365	1465
FN26332.1	contains MCM2/3/5 family signature; PROSITE; PS00847; disruption leads to early lethal phenotype; similar to MCM2/3/5 family, most similar to YBR1441		18.5793	10.5018	16.9642	3.14141	16.9642	3.14141	91.7231	1.54993e-06	6.6289e-05	7.55756	240	240	7.55756	FN26332.1	0	2332	9.34544	343	343	9.34544	FN26332.1	0	2332	6.8629	274	274	6.8629	FN26332.1	0	2332	7.92196	16.9729	805	805	16.9729	FN26332.1	0	2332	14.1108	645	645	14.1108	FN26332.1	0	2332	17.2073	771
FN22422.5	polygalacturonase QRT2	QRT2	14.0945	8.23043	10.1899	4.03052	10.1899	4.03052	20.8246	0.00038963	0.00285272	4.84315	24	80	4.84315	FN22422.5	0	1213	4.13809	19	79	4.13809	FN22422.5	0	1213	2.11874	16	44	2.11874	FN22422.5	0	1213	3.69999	4.13456	27	102	4.13456	FN22422.5	0	1213	2.69178	21	64	2.69178	FN22422.5	0	1213	3.26091	28
FN35539.1	At5g39320		71.5093	24.0663	44.0771	3.13428	44.0771	3.13428	9.30656	0.00548802	0.0215077	18.5368	26	26	18.5368	FN35539.1	0	103	32.0775	52	52	32.0775	FN35539.1	0	103	11.3417	20	20	11.3417	FN35539.1	0	103	20.652	38.6667	81	81	38.6667	FN35539.1	0	103	31.205	63	63	31.205	FN35539.1	0	103	27.7915	55
FN04326.1	polygalacturonase-like protein	AT3G61490	194.874	125.217	166.407	4.1288	166.407	4.1288	53.9257	1.19014e-05	0.000239793	70.5316	1627	1628	70.5316	FN04326.1	0	1695	80.5565	2147	2149	80.5565	FN04326.1	0	1695	59.478	1724	1726	59.478	FN04326.1	0	1695	70.1887	57.3201	1976	1976	57.3201	FN04326.1	0	1695	41.7773	1388	1388	41.7773	FN04326.1	0	1695	60.4591	1969
FN28063.1	protein ENHANCED DISEASE RESISTANCE 2	EDR2	39.917	18.5198	29.7515	3.12789	29.7515	3.12789	27.0348	0.000154052	0.00144125	14.564	569	569	14.564	FN28063.1	0	2869	14.8602	671	671	14.8602	FN28063.1	0	2869	12.5207	615	615	12.5207	FN28063.1	0	2869	13.9817	21.6453	1263	1263	21.6453	FN28063.1	0	2869	19.6318	1104	1104	19.6318	FN28063.1	0	2869	22.9481	1265
FN37218.1	Rho GDP-dissociation inhibitor 1	SCN1	59.133	43.1031	47.9199	3.12376	47.9199	3.12376	65.9304	5.5321e-06	0.000143639	26.6191	402	402	26.6191	FN37218.1	0	1109	20.1099	351	351	20.1099	FN37218.1	0	1109	20.9622	398	398	20.9622	FN37218.1	0	1109	22.5637	27.7544	626	626	27.7544	FN37218.1	0	1109	20.0575	436	436	20.0575	FN37218.1	0	1109	22.6205	482
FN18631.1	probable beta-1,4-xylosyltransferase IRX10L	GUT1	55.2335	40.7555	46.0314	3.12265	46.0314	3.12265	108.547	8.0563e-07	4.49184e-05	19.3178	433	433	19.3178	FN18631.1	0	1646	21.9643	569	569	21.9643	FN18631.1	0	1646	23.7755	670	670	23.7755	FN18631.1	0	1646	21.6859	27.5118	921	921	27.5118	FN18631.1	0	1646	25.8498	834	834	25.8498	FN18631.1	0	1646	29.0268	918
FN06186.1	Nuf2 domain-containing protein	AT1G61000	15.9616	10.8641	12.8586	3.12195	12.8586	3.12195	34.3005	6.46839e-05	0.000772469	4.05918	11	11	4.05918	FN06186.1	0	199	7.66288	24	24	7.66288	FN06186.1	0	199	6.45736	22	22	6.45736	FN06186.1	0	199	6.05981	10.3773	42	42	10.3773	FN06186.1	0	199	8.71659	34	34	8.71659	FN06186.1	0	199	12.0307	46
FN16714.1	SKU5-like 5 protein	sks5	15.1922	8.7679	11.7479	3.12023	11.7479	3.12023	36.2152	5.29332e-05	0.000668267	6.55139	201	201	6.55139	FN16714.1	0	2253	5.61211	199	199	5.61211	FN16714.1	0	2253	4.45916	172	172	4.45916	FN16714.1	0	2253	5.54089	8.33666	382	382	8.33666	FN16714.1	0	2253	6.43099	284	284	6.43099	FN16714.1	0	2253	9.97949	432
FN02746.1	CAP (Cysteine-rich secretory proteins, Antigen 5, and Pathogenesis-related 1 protein) superfamily protein	AT4G30320	27.2225	18.5352	22.2361	3.11652	22.2361	3.11652	17.329	0.000735705	0.00459898	11.5501	95	95	11.5501	FN02746.1	0	604	11.3611	108	108	11.3611	FN02746.1	0	604	8.60674	89	89	8.60674	FN02746.1	0	604	10.506	15.3042	188	188	15.3042	FN02746.1	0	604	25.0865	297	297	25.0865	FN02746.1	0	604	10.2541	119
FN36598.1	Myosin heavy chain-related protein	AT1G63300	77.7089	56.7995	66.4137	4.04566	66.4137	4.04566	102.954	9.89808e-07	5.09009e-05	17.7422	439	439	17.7422	FN36598.1	0	1817	23.5339	673	673	23.5339	FN36598.1	0	1817	24.1418	751	751	24.1418	FN36598.1	0	1817	21.806	33.122	1224	1224	33.122	FN36598.1	0	1817	28.808	1026	1026	28.808	FN36598.1	0	1817	24.0895	841
FN16531.1	bifunctional inhibitor/lipid-transfer protein/seed storage 2S albumin-like protein	AT1G62510	334.154	186.431	296.562	3.46791	296.562	3.46791	79.0859	2.74933e-06	9.37507e-05	116.64	764	764	116.64	FN16531.1	0	481	119.15	902	902	119.15	FN16531.1	0	481	124.713	1027	1027	124.713	FN16531.1	0	481	120.168	280.497	2744	2744	280.497	FN16531.1	0	481	260.286	2454	2454	260.286	FN16531.1	0	481	210.888	1949
FN28054.1	AChain A, Crystal Structure Of Arabidopsis Thaliana Allene Oxide Synthase (aos, Cytochrome P450 74a, Cyp74a) Complexed With 13(s)-hod At 1.85 A Resolution		58.2521	42.0245	48.5721	7.62764	48.5721	7.62764	108.05	8.20148e-07	4.53695e-05	17.603	431	431	17.603	FN28054.1	0	1798	15.6548	443	443	15.6548	FN28054.1	0	1798	20.5961	634	634	20.5961	FN28054.1	0	1798	17.9513	8.7235	319	319	8.7235	FN28054.1	0	1798	10.1014	356	356	10.1014	FN28054.1	0	1798	5.12353	177
FN32708.1	YebC-related protein	AT2G25830	36.1187	29.7686	32.0342	3.38733	32.0342	3.38733	79.5344	2.69001e-06	9.22556e-05	14.472	229	229	14.472	FN32708.1	0	1162	12.4123	227	227	12.4123	FN32708.1	0	1162	13.3709	266	266	13.3709	FN32708.1	0	1162	13.4184	19.0836	451	451	19.0836	FN32708.1	0	1162	21.4696	489	489	21.4696	FN32708.1	0	1162	16.6618	372
FN36581.1	galacturonic acid kinase	GalAK	27.1728	18.0651	23.784	3.11136	23.784	3.11136	138.694	3.09282e-07	2.6031e-05	10.2884	189	189	10.2884	FN36581.1	0	1349	12.8112	272	272	12.8112	FN36581.1	0	1349	10.6947	247	247	10.6947	FN36581.1	0	1349	11.2648	16.0737	441	441	16.0737	FN36581.1	0	1349	18.3422	485	485	18.3422	FN36581.1	0	1349	16.5898	430
FN11743.1	myosin-like protein XIF	XIF	23.2482	10.542	14.0129	3.11078	14.0129	3.11078	6.81419	0.0135533	0.0435437	8.29097	21	21	8.29097	FN11743.1	0	186	7.85686	23	23	7.85686	FN11743.1	0	186	3.76837	12	12	3.76837	FN11743.1	0	186	6.63873	23.527	89	89	23.527	FN11743.1	0	186	18.3773	67	67	18.3773	FN11743.1	0	186	19.5871	70
FN03037.1	hypothetical protein		35.6529	23.9684	31.5825	3.49348	31.5825	3.49348	137.649	3.18581e-07	2.63664e-05	13.2131	204	208	13.2131	FN03037.1	0	1156	11.5973	211	211	11.5973	FN03037.1	0	1156	13.1877	261	261	13.1877	FN03037.1	0	1156	12.666	22.8405	536	537	22.8405	FN03037.1	0	1156	24.4497	554	554	24.4497	FN03037.1	0	1156	18.4141	409
FN21468.1	minichromosome maintenance protein 6	MCM6	16.8716	6.69477	15.0109	3.38984	15.0109	3.38984	51.2758	1.44041e-05	0.000272376	6.58113	259	259	6.58113	FN21468.1	0	2890	7.18926	327	327	7.18926	FN21468.1	0	2890	5.07296	251	251	5.07296	FN21468.1	0	2890	6.28112	17.3197	1016	1018	17.3197	FN21468.1	0	2890	13.999	793	793	13.999	FN21468.1	0	2890	19.8458	1097
FN13520.1	unknown		158.804	109.969	127.824	3.50874	127.824	3.50874	70.8837	4.19028e-06	0.000120777	38.1545	438	438	38.1545	FN13520.1	0	843	56.1517	745	745	56.1517	FN13520.1	0	843	58.5483	845	845	58.5483	FN13520.1	0	843	50.9515	71.1577	1220	1220	71.1577	FN13520.1	0	843	63.6057	1051	1051	63.6057	FN13520.1	0	843	57.7875	936
FN17711.2	Mog1/PsbP/DUF1795-like photosystem II reaction center PsbP family protein	AT1G69680	34.6531	21.0807	27.9145	4.59031	27.9145	4.59031	34.938	6.04392e-05	0.000735563	6.67584	21	21	6.67584	FN17711.2	0	231	5.77619	21	21	5.77619	FN17711.2	0	231	10.8728	42	43	10.8728	FN17711.2	0	231	7.77495	13.1968	59	62	13.1968	FN17711.2	0	231	9.05509	40	41	9.05509	FN17711.2	0	231	13.969	61
FN00247.1	aspartyl protease family protein	AT2G17760	43.5557	26.7776	41.5626	3.80751	41.5626	3.80751	301.313	1.45233e-08	5.39891e-06	15.6096	314	362	15.6096	FN00247.1	0	1703	14.7746	316	396	14.7746	FN00247.1	0	1703	14.0279	330	409	14.0279	FN00247.1	0	1703	14.804	31.1239	896	1078	31.1239	FN00247.1	0	1703	28.8491	824	963	28.8491	FN00247.1	0	1703	28.6665	837
FN22472.1	UDP-glucose 6-dehydrogenase	AT5G15490	329.687	261.38	287.043	3.09892	287.043	3.09892	119.347	5.56564e-07	3.58056e-05	153.716	3901	3906	153.716	FN22472.1	0	1866	137.734	4043	4045	137.734	FN22472.1	0	1866	118.823	3793	3796	118.823	FN22472.1	0	1866	136.758	221.181	8386	8394	221.181	FN22472.1	0	1866	157.701	5765	5768	157.701	FN22472.1	0	1866	187.041	6702
FN35239.1	uncharacterized protein	AT3G25130	192.944	61.5671	152.021	4.17152	152.021	4.17152	27.8775	0.000137888	0.00133008	51.161	379	379	51.161	FN35239.1	0	544	48.9383	419	419	48.9383	FN35239.1	0	544	43.7	407	407	43.7	FN35239.1	0	544	47.9331	121.476	1344	1344	121.476	FN35239.1	0	544	122.855	1310	1310	122.855	FN35239.1	0	544	110.119	1151
FN12608.1	CBS domain-containing protein	AT5G10860	20.8749	10.1562	15.584	3.09544	15.584	3.09544	15.794	0.00100758	0.00580873	6.94648	14	14	6.94648	FN12608.1	0	148	9.44485	22	22	9.44485	FN12608.1	0	148	5.91991	15	15	5.91991	FN12608.1	0	148	7.43708	19.6011	59	59	19.6011	FN12608.1	0	148	17.2357	50	50	17.2357	FN12608.1	0	148	14.0664	40
FN25050.1	uncharacterized protein	AT3G01670	124.603	74.7781	93.5408	3.09482	93.5408	3.09482	15.9472	0.000975342	0.00567711	51.8729	1073	1073	51.8729	FN25050.1	0	1519	57.0546	1364	1364	57.0546	FN25050.1	0	1519	25.0328	651	651	25.0328	FN25050.1	0	1519	44.6534	66.7129	2061	2061	66.7129	FN25050.1	0	1519	38.3556	1142	1142	38.3556	FN25050.1	0	1519	95.286	2781
FN17589.1	OPT3_ARATHRecName: Full=Oligopeptide transporter 3; Short=AtOPT3		30.1657	13.8076	19.3975	3.0932	19.3975	3.0932	8.14819	0.00814792	0.0292882	12.6145	112	112	12.6145	FN17589.1	0	652	9.45275	97	97	9.45275	FN17589.1	0	652	5.73347	64	64	5.73347	FN17589.1	0	652	9.2669	25.8664	343	343	25.8664	FN17589.1	0	652	23.3179	298	298	23.3179	FN17589.1	0	652	26.422	331
FN05197.1	putative protein kinase	AT3G15220	132.702	75.9573	101.44	3.09254	101.44	3.09254	30.913	9.47118e-05	0.00101216	55.7329	318	318	55.7329	FN05197.1	0	419	49.1321	324	324	49.1321	FN05197.1	0	419	40.5662	291	291	40.5662	FN05197.1	0	419	48.4771	61.021	520	520	61.021	FN05197.1	0	419	50.1654	412	412	50.1654	FN05197.1	0	419	59.0018	475
FN06724.2	AChain A, C2 Domain-Containing Protein From Putative Elicitor- Responsive Gene		94.8897	63.329	75.7985	3.37615	75.7985	3.37615	16.6183	0.000848421	0.00510992	36.033	70	158	36.033	FN06724.2	0	322	33.5449	68	170	33.5449	FN06724.2	0	322	26.1211	62	144	26.1211	FN06724.2	0	322	31.8997	60.4685	176	396	60.4685	FN06724.2	0	322	78.111	216	493	78.111	FN06724.2	0	322	53.8238	185
FN27854.1	peroxidase 52	AT5G05340	180.137	70.6884	147.248	6.40829	147.248	6.40829	49.6704	1.62442e-05	0.000297037	19.4473	326	326	19.4473	FN27854.1	0	1231	28.5431	553	553	28.5431	FN27854.1	0	1231	33.6888	710	710	33.6888	FN27854.1	0	1231	27.2264	100.455	2515	2515	100.455	FN27854.1	0	1231	88.0688	2125	2125	88.0688	FN27854.1	0	1231	79.4851	1880
FN35751.1	leucine-rich repeat receptor-like protein kinase TDR	PXY	30.2922	11.5344	23.1997	3.08549	23.1997	3.08549	13.5141	0.00169132	0.00863153	15.2308	28	28	15.2308	FN35751.1	0	135	10.3544	22	22	10.3544	FN35751.1	0	135	7.78797	18	18	7.78797	FN35751.1	0	135	11.1244	27.6802	76	76	27.6802	FN35751.1	0	135	22.6745	60	60	22.6745	FN35751.1	0	135	28.1433	73
FN37291.1	UDP-arabinopyranose mutase 3	RGP3	297.728	211.657	258.613	3.08429	258.613	3.08429	168.664	1.43521e-07	1.77199e-05	112.248	2247	2302	112.248	FN37291.1	0	1506	125.051	2937	2964	125.051	FN37291.1	0	1506	134.932	3440	3479	134.932	FN37291.1	0	1506	124.077	180.253	5434	5521	180.253	FN37291.1	0	1506	157.22	4549	4641	157.22	FN37291.1	0	1506	174.281	4981
FN04275.1	cellulose synthase-like protein D5	CSLD5	24.2165	18.3709	19.0444	3.16092	19.0444	3.16092	59.7422	8.06183e-06	0.000182054	10.3813	95	95	10.3813	FN04275.1	0	672	10.4951	111	111	10.4951	FN04275.1	0	672	5.56284	64	64	5.56284	FN04275.1	0	672	8.8131	10.0972	138	138	10.0972	FN04275.1	0	672	6.90865	91	91	6.90865	FN04275.1	0	672	9.99094	129
FN35667.1	uncharacterized protein	AT1G12380	50.5511	9.45838	40.7248	4.07188	40.7248	4.07188	49.8493	1.60252e-05	0.000294222	9.68677	124	136	9.68677	FN35667.1	0	1031	15.4685	214	251	15.4685	FN35667.1	0	1031	14.6166	237	258	14.6166	FN35667.1	0	1031	13.2573	45.0198	887	944	45.0198	FN35667.1	0	1031	39.587	745	800	39.587	FN35667.1	0	1031	44.3727	857
FN21113.3	uncharacterized protein	AT2G32980	26.5264	12.7629	19.6055	3.13721	19.6055	3.13721	12.2357	0.00233529	0.0111026	8.76827	14	16	8.76827	FN21113.3	0	134	10.9058	19	23	10.9058	FN21113.3	0	134	7.84609	11	18	7.84609	FN21113.3	0	134	9.17338	19.4474	30	53	19.4474	FN21113.3	0	134	22.8438	35	60	22.8438	FN21113.3	0	134	19.8085	32
FN17366.1	Rho GTPase activating protein with PAK-box/P21-Rho-binding domain	AT4G03100	53.4671	29.8183	44.6639	3.0748	44.6639	3.0748	72.652	3.81174e-06	0.000113996	22.1027	366	366	22.1027	FN17366.1	0	1216	25.1853	482	482	25.1853	FN17366.1	0	1216	17.2924	360	360	17.2924	FN17366.1	0	1216	21.5268	36.2297	896	896	36.2297	FN17366.1	0	1216	34.8649	831	831	34.8649	FN17366.1	0	1216	38.6064	902
FN07571.1	3-hydroxyisobutyryl-CoA hydrolase-like protein 5	AT1G06550	33.7813	28.3083	30.413	3.24927	30.413	3.24927	370.058	6.42946e-09	3.69276e-06	15.8334	169	348	15.8334	FN07571.1	0	1614	14.1327	178	359	14.1327	FN07571.1	0	1614	12.9558	145	358	12.9558	FN07571.1	0	1614	14.3073	12.1247	228	398	12.1247	FN07571.1	0	1614	14.5088	237	459	14.5088	FN07571.1	0	1614	13.9305	263
FN23585.1	unnamed protein product		192.064	171.306	176.525	3.06233	176.525	3.06233	322.465	1.10997e-08	4.78092e-06	95.5709	2517	2517	95.5709	FN23585.1	0	1934	80.0632	2437	2437	80.0632	FN23585.1	0	1934	81.1515	2687	2687	81.1515	FN23585.1	0	1934	85.5952	97.3716	3830	3830	97.3716	FN23585.1	0	1934	79.4019	3010	3010	79.4019	FN23585.1	0	1934	83.8277	3115
FN25173.1	AT3G45650		28.4961	14.7935	20.4396	3.39355	20.4396	3.39355	20.1575	0.000436579	0.00310662	11.4028	75	75	11.4028	FN25173.1	0	483	11.3132	86	86	11.3132	FN25173.1	0	483	2.90235	24	24	2.90235	FN25173.1	0	483	8.53946	18.4256	181	181	18.4256	FN25173.1	0	483	13.2033	125	125	13.2033	FN25173.1	0	483	20.4735	190
FN19012.1	unknown		334.371	160.99	301.594	3.6093	301.594	3.6093	112.718	6.95558e-07	4.09357e-05	113.85	2155	2155	113.85	FN19012.1	0	1390	127.808	2796	2796	127.808	FN19012.1	0	1390	105.096	2501	2501	105.096	FN19012.1	0	1390	115.584	248.108	7014	7014	248.108	FN19012.1	0	1390	243.747	6641	6641	243.747	FN19012.1	0	1390	227.616	6079
FN19392.1	pathogenesis-related thaumatin-like protein	AT4G38660	68.4593	53.0892	54.784	3.0675	54.784	3.0675	74.3457	3.48844e-06	0.000107497	27.1949	337	337	27.1949	FN19392.1	0	910	29.2554	418	419	29.2554	FN19392.1	0	910	23.043	359	359	23.043	FN19392.1	0	910	26.4978	31.7706	588	588	31.7706	FN19392.1	0	910	25.9013	462	462	25.9013	FN19392.1	0	910	34.0872	596
FN22091.1	2-oxoglutarate-dependent dioxygenase-like protein	AT1G06650	22.8413	14.4374	17.9187	3.56006	17.9187	3.56006	8.14562	0.00815543	0.0293098	9.11929	152	152	9.11929	FN22091.1	0	1224	5.86585	112	113	5.86585	FN22091.1	0	1224	6.01277	122	126	6.01277	FN22091.1	0	1224	6.9993	22.9374	569	571	22.9374	FN22091.1	0	1224	28.2598	676	678	28.2598	FN22091.1	0	1224	23.5567	552
FN31455.1	glycine cleavage system H protein 2	AT2G35120	388.054	329.608	342.025	3.05094	342.025	3.05094	49.4006	1.65817e-05	0.000300878	148.605	1455	1455	148.605	FN31455.1	0	719	194.414	2200	2200	194.414	FN31455.1	0	719	157.276	1936	1936	157.276	FN31455.1	0	719	166.765	260.273	3806	3806	260.273	FN31455.1	0	719	274.247	3865	3865	274.247	FN31455.1	0	719	202.827	2802
FN03432.1	patellin-3	AT1G72160	504.108	262.051	460.859	3.37563	460.859	3.37563	152.569	2.12814e-07	2.06214e-05	213.978	5548	5548	213.978	FN03432.1	0	1904	209.035	6264	6264	209.035	FN03432.1	0	1904	158.97	5182	5182	158.97	FN03432.1	0	1904	193.994	463.463	17947	17947	463.463	FN03432.1	0	1904	384.669	14356	14356	384.669	FN03432.1	0	1904	470.599	17216
FN11731.1	uncharacterized protein	AT5G59790	18.3043	8.23286	14.5734	3.04667	14.5734	3.04667	44.9238	2.371e-05	0.000381465	5.95413	30	30	5.95413	FN11731.1	0	370	7.04071	41	41	7.04071	FN11731.1	0	370	8.36681	53	53	8.36681	FN11731.1	0	370	7.12055	14.4849	109	109	14.4849	FN11731.1	0	370	15.1674	110	110	15.1674	FN11731.1	0	370	12.8005	91
FN04705.1	delta-1-pyrroline-5-carboxylate dehydrogenase precursor		14.4351	2.87634	11.5866	3.04545	11.5866	3.04545	48.0979	1.83403e-05	0.000320726	6.2328	188	188	6.2328	FN04705.1	0	2215	6.88449	240	240	6.88449	FN04705.1	0	2215	3.8764	147	147	3.8764	FN04705.1	0	2215	5.66456	13.1635	593	593	13.1635	FN04705.1	0	2215	14.7871	642	642	14.7871	FN04705.1	0	2215	15.978	680
FN30820.1	DEAD-box ATP-dependent RNA helicase 28	AT4G16630	21.6083	10.2977	19.1481	3.77657	19.1481	3.77657	33.8611	6.78277e-05	0.000796015	6.26453	18	18	6.26453	FN30820.1	0	211	7.22708	24	24	7.22708	FN30820.1	0	211	7.19741	26	26	7.19741	FN30820.1	0	211	6.89634	26.5651	114	114	26.5651	FN30820.1	0	211	23.6954	98	98	23.6954	FN30820.1	0	211	27.8729	113
FN29402.1	UDP-glucuronic acid decarboxylase	AUD1	112.094	74.0498	94.601	3.43972	94.601	3.43972	135.675	3.3712e-07	2.71282e-05	37.8492	1003	1003	37.8492	FN29402.1	0	1946	35.1647	1077	1077	35.1647	FN29402.1	0	1946	43.3121	1443	1443	43.3121	FN29402.1	0	1946	38.7753	49.3962	1955	1955	49.3962	FN29402.1	0	1946	47.9241	1828	1828	47.9241	FN29402.1	0	1946	46.2154	1728
FN08409.1	P-loop containing nucleoside triphosphate hydrolases superfamily protein	AT5G17760	34.2676	22.6652	28.1999	3.76757	28.1999	3.76757	28.576	0.000126071	0.00124998	12.6762	58	58	12.6762	FN08409.1	0	336	16.83	89	89	16.83	FN08409.1	0	336	8.51809	49	49	8.51809	FN08409.1	0	336	12.6748	8.1948	56	56	8.1948	FN08409.1	0	336	11.9952	79	79	11.9952	FN08409.1	0	336	10.3782	67
FN30409.1	MLO-like protein 1	MLO1	57.4156	20.9456	43.6307	3.09965	43.6307	3.09965	31.626	8.71393e-05	0.000953656	24.0248	53	53	24.0248	FN30409.1	0	162	23.5326	60	60	23.5326	FN30409.1	0	162	14.7827	41	41	14.7827	FN30409.1	0	162	20.78	54.025	178	178	54.025	FN30409.1	0	162	49.4431	157	157	49.4431	FN30409.1	0	162	43.0503	134
FN33137.1	CDPKT_ARATHRecName: Full=Calcium-dependent protein kinase 29		34.424	15.4301	25.6711	3.02735	25.6711	3.02735	16.7964	0.000818259	0.00497224	12.2903	80	80	12.2903	FN33137.1	0	478	18.6095	140	140	18.6095	FN33137.1	0	478	7.08738	58	58	7.08738	FN33137.1	0	478	12.6624	22.8357	222	222	22.8357	FN33137.1	0	478	20.0655	188	188	20.0655	FN33137.1	0	478	31.5759	290
FN23089.1	RING/U-box superfamily protein	AT3G61180	28.5283	15.4704	18.4221	3.19979	18.4221	3.19979	12.742	0.00204878	0.00999185	10.1289	24	24	10.1289	FN23089.1	0	174	6.93807	19	19	6.93807	FN23089.1	0	174	8.05652	24	24	8.05652	FN23089.1	0	174	8.37448	12.9987	46	46	12.9987	FN23089.1	0	174	11.7282	40	40	11.7282	FN23089.1	0	174	11.3663	38
FN03856.1	putative galacturonosyltransferase-like 2	GATL2	30.919	20.1509	27.0811	3.68343	27.0811	3.68343	46.9978	2.00102e-05	0.000341291	8.23227	132	138	8.23227	FN03856.1	0	1231	8.56809	161	166	8.56809	FN03856.1	0	1231	13.4755	275	284	13.4755	FN03856.1	0	1231	10.092	21.5288	520	539	21.5288	FN03856.1	0	1231	12.9306	305	312	12.9306	FN03856.1	0	1231	14.1213	328
FN14121.1	histone H4		79.5789	50.5941	64.9723	3.03222	64.9723	3.03222	77.221	3.01424e-06	9.95096e-05	26.8159	56	65	26.8159	FN14121.1	0	178	38.9081	95	109	38.9081	FN14121.1	0	178	30.1893	76	92	30.1893	FN14121.1	0	178	31.9711	53.8647	167	195	53.8647	FN14121.1	0	178	51.8776	154	181	51.8776	FN14121.1	0	178	44.4436	129
FN03519.1	Lysine histidine transporter-like 8	AT1G47670	52.6436	37.1778	43.5868	3.02011	43.5868	3.02011	69.689	4.47286e-06	0.000125575	26.4666	312	315	26.4666	FN03519.1	0	874	23.6269	323	325	23.6269	FN03519.1	0	874	14.6359	219	219	14.6359	FN03519.1	0	874	21.5764	33.6981	596	599	33.6981	FN03519.1	0	874	23.4658	398	402	23.4658	FN03519.1	0	874	30.9655	518
FN36221.1	AF385705_1At2g33620/F4P9.39		38.2632	22.6795	33.3576	3.43032	33.3576	3.43032	83.3934	2.24035e-06	8.22803e-05	13.6081	275	275	13.6081	FN36221.1	0	1484	15.3279	358	358	15.3279	FN36221.1	0	1484	12.2409	311	311	12.2409	FN36221.1	0	1484	13.7256	30.1507	909	910	30.1507	FN36221.1	0	1484	22.4835	653	654	22.4835	FN36221.1	0	1484	25.8125	735
FN34303.1	AC006577_28F15I1.28, partial		14.8873	10.1206	10.8936	3.01536	10.8936	3.01536	6.71545	0.0141112	0.0448942	7.19356	24	24	7.19356	FN34303.1	0	245	5.44612	21	21	5.44612	FN34303.1	0	245	3.57611	15	15	3.57611	FN34303.1	0	245	5.40526	18.4634	92	92	18.4634	FN34303.1	0	245	7.49648	36	36	7.49648	FN34303.1	0	245	14.6578	69
FN28584.1	putative Ckc2		63.5873	39.3648	55.2516	5.61807	55.2516	5.61807	46.3889	2.10167e-05	0.000352529	31.1143	547	547	31.1143	FN28584.1	0	1291	16.7335	340	340	16.7335	FN28584.1	0	1291	19.0476	421	421	19.0476	FN28584.1	0	1291	22.2985	11.3115	297	297	11.3115	FN28584.1	0	1291	12.5272	317	317	12.5272	FN28584.1	0	1291	12.054	299
FN19056.1	Flavonoid 3'-monooxygenase	TT7	258.351	228.903	235.274	3.08337	235.274	3.08337	192.688	8.49756e-08	1.37534e-05	126.888	1232	1232	126.888	FN19056.1	0	713	109.253	1226	1226	109.253	FN19056.1	0	713	102.647	1253	1253	102.647	FN19056.1	0	713	112.929	158.816	2303	2303	158.816	FN19056.1	0	713	125.791	1758	1758	125.791	FN19056.1	0	713	124.238	1702
FN30860.1	haloacid dehalogenase-like hydrolase domain-containing protein	AT5G44730	54.1009	30.0532	41.3268	3.00774	41.3268	3.00774	18.567	0.00058057	0.00384501	17.3584	269	269	17.3584	FN30860.1	0	1138	22.8357	409	409	22.8357	FN30860.1	0	1138	21.5572	420	420	21.5572	FN30860.1	0	1138	20.5838	22.2513	515	515	22.2513	FN30860.1	0	1138	26.4055	589	589	26.4055	FN30860.1	0	1138	17.9736	393
FN19513.1	RNI-like superfamily protein		15.7806	6.82176	12.9302	3.00526	12.9302	3.00526	58.033	9.00448e-06	0.000195203	5.84342	97	97	5.84342	FN19513.1	0	1219	6.9845	134	134	6.9845	FN19513.1	0	1219	6.51659	136	136	6.51659	FN19513.1	0	1219	6.44817	12.0603	299	299	12.0603	FN19513.1	0	1219	11.593	277	277	11.593	FN19513.1	0	1219	11.5705	271
FN05292.1	high-mobility group B6 protein	HMGB6	75.5354	37.8095	67.567	3.32682	67.567	3.32682	161.841	1.68809e-07	1.91147e-05	26.5201	335	342	26.5201	FN05292.1	0	947	33.9496	499	506	33.9496	FN05292.1	0	947	26.6452	418	432	26.6452	FN05292.1	0	947	29.0383	53.2186	1016	1025	53.2186	FN05292.1	0	947	58.3444	1065	1083	58.3444	FN05292.1	0	947	55.4533	997
FN11482.1	cinnamyl alcohol dehydrogenase		357.711	230.834	292.233	3.00351	292.233	3.00351	65.2567	5.75396e-06	0.000146967	178.1	2704	3393	178.1	FN11482.1	0	1399	164.999	2728	3633	164.999	FN11482.1	0	1399	94.4827	1657	2263	94.4827	FN11482.1	0	1399	145.861	260.781	6004	7420	260.781	FN11482.1	0	1399	189.229	4020	5189	189.229	FN11482.1	0	1399	232.551	5391
FN36236.1	formin-like protein 6	FH6	15.3933	9.9072	12.1935	3.00266	12.1935	3.00266	25.513	0.000189725	0.00168424	7.51795	56	56	7.51795	FN36236.1	0	547	6.15634	53	53	6.15634	FN36236.1	0	547	4.59163	43	43	4.59163	FN36236.1	0	547	6.08864	8.44949	94	94	8.44949	FN36236.1	0	547	5.96917	64	64	5.96917	FN36236.1	0	547	9.80022	103
FN09652.1	probable glucuronoxylan glucuronosyltransferase IRX7	FRA8	101.03	86.663	88.0272	3.15824	88.0272	3.15824	73.2167	3.69994e-06	0.000111774	41.8142	1128	1128	41.8142	FN09652.1	0	1981	38.264	1193	1193	38.264	FN09652.1	0	1981	42.2815	1434	1434	42.2815	FN09652.1	0	1981	40.7865	55.0016	2216	2216	55.0016	FN09652.1	0	1981	47.6955	1852	1852	47.6955	FN09652.1	0	1981	55.2248	2102
FN01035.1	Quinone reductase family protein	AT4G36750	81.1854	20.144	73.5381	3.78134	73.5381	3.78134	64.5778	5.98887e-06	0.000150261	26.5059	244	244	26.5059	FN01035.1	0	676	25.9416	276	276	25.9416	FN01035.1	0	676	26.872	311	311	26.872	FN01035.1	0	676	26.4398	80.8813	1112	1112	80.8813	FN01035.1	0	676	77.5831	1028	1028	77.5831	FN01035.1	0	676	80.3015	1043
FN23528.1	calcium-dependent protein kinase 29	CPK29	38.1479	28.4321	34.0819	2.99526	34.0819	2.99526	17.2793	0.000742957	0.00463095	16.1804	52	52	16.1804	FN23528.1	0	236	20.4614	76	76	20.4614	FN23528.1	0	236	14.6024	59	59	14.6024	FN23528.1	0	236	17.0814	21.2509	102	102	21.2509	FN23528.1	0	236	31.5618	146	146	31.5618	FN23528.1	0	236	30.8746	140
FN23894.1	putative polygalacuronase isoenzyme 1 beta subunit		22.7137	13.3581	17.5988	2.99517	17.5988	2.99517	20.3191	0.000424584	0.00304412	10.7301	32	32	10.7301	FN23894.1	0	219	9.86436	34	34	9.86436	FN23894.1	0	219	5.86765	22	22	5.86765	FN23894.1	0	219	8.82071	12.3483	55	55	12.3483	FN23894.1	0	219	6.75577	29	29	6.75577	FN23894.1	0	219	15.4474	65
FN22120.1	transcription factor bHLH62	AT3G07340	113.12	51.1169	99.4442	3.39323	99.4442	3.39323	94.5056	1.38034e-06	6.14398e-05	46.0951	725	725	46.0951	FN22120.1	0	1155	42.9088	780	780	42.9088	FN22120.1	0	1155	35.6527	705	705	35.6527	FN22120.1	0	1155	41.5522	87.3971	2053	2053	87.3971	FN22120.1	0	1155	81.5842	1847	1847	81.5842	FN22120.1	0	1155	101.343	2249
FN14442.1	sucrose synthase 6	SUS6	39.1541	19.47	27.4418	2.99236	27.4418	2.99236	7.03798	0.0123873	0.0405491	14.9823	71	71	14.9823	FN14442.1	0	348	20.6316	113	113	20.6316	FN14442.1	0	348	5.7067	34	34	5.7067	FN14442.1	0	348	13.7735	16.9548	120	120	16.9548	FN14442.1	0	348	12.901	88	88	12.901	FN14442.1	0	348	33.9494	227
FN03975.1	DnaJ-domain-containing protein	AT3G06778	14.2053	8.61076	11.1057	2.98808	11.1057	2.98808	45.2747	2.30273e-05	0.000373761	7.36669	95	95	7.36669	FN03975.1	0	947	4.02564	60	60	4.02564	FN03975.1	0	947	5.36605	87	87	5.36605	FN03975.1	0	947	5.58613	7.16504	138	138	7.16504	FN03975.1	0	947	6.19539	115	115	6.19539	FN03975.1	0	947	8.29875	151
FN13614.1	AC007258_6Similar to nitrate and oligopeptide transporters		35.2121	16.7483	25.4384	4.6325	25.4384	4.6325	7.21112	0.0115701	0.0384682	10.0955	73	73	10.0955	FN13614.1	0	531	5.74355	48	48	5.74355	FN13614.1	0	531	5.16998	47	47	5.16998	FN13614.1	0	531	7.00301	34.0756	368	368	34.0756	FN13614.1	0	531	22.8667	238	238	22.8667	FN13614.1	0	531	40.3821	412
FN29477.1	AF488595_1putative bHLH transcription factor		55.2406	35.4772	47.8179	3.83965	47.8179	3.83965	57.6821	9.21473e-06	0.000198229	15.3176	68	68	15.3176	FN29477.1	0	326	16.5667	85	85	16.5667	FN29477.1	0	326	18.6338	104	104	18.6338	FN29477.1	0	326	16.8393	28.8075	191	191	28.8075	FN29477.1	0	326	38.3415	245	245	38.3415	FN29477.1	0	326	25.3843	159
FN11728.1	remorin-like protein	AT1G45207	31.1486	22.3499	29.7341	2.98151	29.7341	2.98151	174.309	1.26091e-07	1.66507e-05	14.8778	168	452	14.8778	FN11728.1	0	2231	15.6353	152	549	15.6353	FN11728.1	0	2231	14.5043	194	554	14.5043	FN11728.1	0	2231	15.0058	25.9398	389	1177	25.9398	FN11728.1	0	2231	22.3874	267	979	22.3874	FN11728.1	0	2231	21.5322	335
FN03953.1	putative protein		57.2625	41.8368	44.8305	3.18769	44.8305	3.18769	39.9066	3.69198e-05	0.000514922	17.7689	113	113	17.7689	FN03953.1	0	467	23.9458	176	176	23.9458	FN03953.1	0	467	19.7618	158	158	19.7618	FN03953.1	0	467	20.4922	24.2159	230	230	24.2159	FN03953.1	0	467	24.1433	221	221	24.1433	FN03953.1	0	467	26.413	237
FN14464.2	AF372930_1AT5g66310/K1L20_9		30.0203	16.2957	18.9509	2.97789	18.9509	2.97789	8.94248	0.00618828	0.0236417	8.10129	53	62	8.10129	FN14464.2	0	562	7.23565	63	64	7.23565	FN14464.2	0	562	13.4072	111	129	13.4072	FN14464.2	0	562	9.58139	14.6982	149	168	14.6982	FN14464.2	0	562	10.4396	93	115	10.4396	FN14464.2	0	562	12.5947	115
FN06997.3	ribonucleoside-diphosphate reductase small chain A	RNR2A	31.1598	17.8532	22.5391	3.08255	22.5391	3.08255	13.4962	0.00169869	0.00865431	12.4888	25	25	12.4888	FN06997.3	0	147	11.238	26	26	11.238	FN06997.3	0	147	8.7416	22	22	8.7416	FN06997.3	0	147	10.8228	20.4034	61	61	20.4034	FN06997.3	0	147	15.2706	44	44	15.2706	FN06997.3	0	147	19.827	56
FN07899.2	kinesin-like protein		33.8284	15.6422	27.3848	3.4422	27.3848	3.4422	20.4427	0.000415686	0.00299882	15.4352	25	33	15.4352	FN07899.2	0	157	8.90342	17	22	8.90342	FN07899.2	0	157	9.30092	20	25	9.30092	FN07899.2	0	157	11.2132	27.8728	86	89	27.8728	FN07899.2	0	157	19.1723	50	59	19.1723	FN07899.2	0	157	22.2106	61
FN18641.1	minichromosome maintenance protein 4	MCM4	16.0972	7.08525	13.3336	2.96648	13.3336	2.96648	40.5791	3.46906e-05	0.000489705	7.4108	220	220	7.4108	FN18641.1	0	2180	7.16989	246	246	7.16989	FN18641.1	0	2180	5.7606	215	215	5.7606	FN18641.1	0	2180	6.78043	14.4349	640	640	14.4349	FN18641.1	0	2180	11.3269	484	484	11.3269	FN18641.1	0	2180	11.9371	500
FN09537.1	putative trehalose phosphatase/synthase 5	TPS5	20.7902	11.59	15.3876	2.96455	15.3876	2.96455	7.13374	0.0119267	0.0393875	7.94214	63	65	7.94214	FN09537.1	0	601	7.29472	69	69	7.29472	FN09537.1	0	601	8.26095	84	85	8.26095	FN09537.1	0	601	7.8326	20.862	253	255	20.862	FN09537.1	0	601	11.6297	136	137	11.6297	FN09537.1	0	601	12.3836	142
FN12232.1	putative transmembrane protein	AT2G32380	13.5541	4.55875	12.1503	3.33741	12.1503	3.33741	80.9248	2.51601e-06	8.79331e-05	4.34187	46	46	4.34187	FN12232.1	0	778	5.47179	67	67	5.47179	FN12232.1	0	778	5.78092	77	77	5.78092	FN12232.1	0	778	5.19819	12.5134	198	198	12.5134	FN12232.1	0	778	15.2135	232	232	15.2135	FN12232.1	0	778	12.4428	186
FN03037.3	protein trichome birefringence-like 39	TBL39	24.4582	14.6642	20.6753	3.43741	20.6753	3.43741	23.8185	0.0002425	0.00200073	9.57838	18	18	9.57838	FN03037.3	0	138	7.82715	17	17	7.82715	FN03037.3	0	138	8.04193	19	19	8.04193	FN03037.3	0	138	8.48249	19.24	53	54	19.24	FN03037.3	0	138	15.8968	43	43	15.8968	FN03037.3	0	138	13.5772	36
FN04029.1	bifunctional inhibitor/lipid-transfer protein/seed storage 2S albumin superfamily protein	AT2G44300	17.0465	13.391	15.8408	7.94846	15.8408	7.94846	40.6321	3.4522e-05	0.000488357	3.53753	29	29	3.53753	FN04029.1	0	602	6.43824	61	61	6.43824	FN04029.1	0	602	8.44128	87	87	8.44128	FN04029.1	0	602	6.13902	1.71519	21	21	1.71519	FN04029.1	0	602	3.13564	37	37	3.13564	FN04029.1	0	602	1.98846	23
FN18986.1	pathogenesis-related 4	PR4	213.545	184.73	176.308	2.9506	176.308	2.9506	18.0353	0.000641626	0.00413896	66.6052	727	751	66.6052	FN18986.1	0	828	79.2691	1000	1033	79.2691	FN18986.1	0	828	125.285	1715	1776	125.285	FN18986.1	0	828	90.3864	75.4753	1243	1271	75.4753	FN18986.1	0	828	154.963	2433	2515	154.963	FN18986.1	0	828	66.8801	1036
FN17444.1	germin-like protein		146.198	80.6707	129.574	2.94267	129.574	2.94267	17.9323	0.000654367	0.00420154	70.6031	792	798	70.6031	FN17444.1	0	830	68.9733	896	901	68.9733	FN17444.1	0	830	60.521	856	860	60.521	FN17444.1	0	830	66.6991	153.371	2582	2589	153.371	FN17444.1	0	830	116.91	1892	1902	116.91	FN17444.1	0	830	202.979	3224
FN08316.1	formin-like protein 6	FH6	17.8666	8.40686	13.3318	2.94057	13.3318	2.94057	16.7733	0.000822089	0.00498852	6.4255	21	21	6.4255	FN08316.1	0	240	6.88329	26	26	6.88329	FN08316.1	0	240	7.30122	30	30	7.30122	FN08316.1	0	240	6.87	7.58019	37	37	7.58019	FN08316.1	0	240	6.37721	30	30	6.37721	FN08316.1	0	240	10.4092	48
FN13022.1	H(+)-ATPase 4	HA4	28.029	10.6767	17.1018	2.93567	17.1018	2.93567	7.0474	0.0123411	0.0404448	8.0256	20	20	8.0256	FN13022.1	0	183	11.4577	33	33	11.4577	FN13022.1	0	183	7.02194	22	22	7.02194	FN13022.1	0	183	8.83508	12.0907	45	45	12.0907	FN13022.1	0	183	12.5453	45	45	12.5453	FN13022.1	0	183	14.789	52
FN01354.1	OPT3_ARATHRecName: Full=Oligopeptide transporter 3; Short=AtOPT3		18.5566	6.46969	14.6422	2.93392	14.6422	2.93392	25.5797	0.000187956	0.00167134	6.95546	188	199	6.95546	FN01354.1	0	2101	7.86287	243	260	7.86287	FN01354.1	0	2101	7.89547	276	284	7.89547	FN01354.1	0	2101	7.57127	17.9264	724	766	17.9264	FN01354.1	0	2101	18.479	727	761	18.479	FN01354.1	0	2101	19.1735	760
FN11898.1	GDP-mannose 3,5-epimerase	GME	45.1613	16.2669	34.4645	3.95887	34.4645	3.95887	20.734	0.000395621	0.00288493	6.78247	113	133	6.78247	FN11898.1	0	1440	11.6928	220	265	11.6928	FN11898.1	0	1440	16.4683	341	406	16.4683	FN11898.1	0	1440	11.6479	30.9012	767	905	30.9012	FN11898.1	0	1440	41.8416	980	1181	41.8416	FN11898.1	0	1440	26.7819	641
FN28763.1	protein OCTOPUS	AT3G09070	74.7299	42.2526	65.4834	2.9238	65.4834	2.9238	31.179	9.17945e-05	0.000989359	40.7299	203	203	40.7299	FN28763.1	0	366	34.8939	201	201	34.8939	FN28763.1	0	366	26.4919	166	166	26.4919	FN28763.1	0	366	34.0386	71.0664	529	529	71.0664	FN28763.1	0	366	57.5692	413	413	57.5692	FN28763.1	0	366	83.6146	588
FN20071.1	uncharacterized protein	AT3G25590	15.1196	11.4036	11.7342	2.91916	11.7342	2.91916	12.4721	0.00219567	0.010562	5.2453	29	29	5.2453	FN20071.1	0	406	7.1989	46	46	7.1989	FN20071.1	0	406	5.89852	41	41	5.89852	FN20071.1	0	406	6.11424	8.35628	69	69	8.35628	FN20071.1	0	406	8.92182	71	71	8.92182	FN20071.1	0	406	9.2298	72
FN04315.1	putative kinesin		80.2662	43.3626	64.0452	3.62415	64.0452	3.62415	60.1956	7.83276e-06	0.000178573	27.4315	709	709	27.4315	FN04315.1	0	1898	27.3836	818	818	27.3836	FN04315.1	0	1898	18.4031	598	598	18.4031	FN04315.1	0	1898	24.4061	47.9513	1851	1851	47.9513	FN04315.1	0	1898	37.5778	1398	1398	37.5778	FN04315.1	0	1898	44.2307	1613
FN12908.1	uncharacterized protein	AT2G40480	459.335	132.427	380.818	2.91605	380.818	2.91605	48.5542	1.76988e-05	0.000314235	279.115	1718	1718	279.115	FN12908.1	0	452	189.209	1346	1346	189.209	FN12908.1	0	452	127.933	990	990	127.933	FN12908.1	0	452	198.752	473.087	4349	4349	473.087	FN12908.1	0	452	460.965	4084	4084	460.965	FN12908.1	0	452	439.741	3819
FN23167.1	uncharacterized protein	AT2G41830	16.8979	12.3009	14.7809	3.07535	14.7809	3.07535	228.694	4.32324e-08	9.86091e-06	7.60885	128	129	7.60885	FN23167.1	0	1245	6.53243	128	128	6.53243	FN23167.1	0	1245	7.22498	154	154	7.22498	FN23167.1	0	1245	7.12209	9.95224	252	252	9.95224	FN23167.1	0	1245	9.54789	232	233	9.54789	FN23167.1	0	1245	8.98783	212
FN06856.1	lysophospholipase 2	LysoPL2	160.971	104.553	130.399	3.42064	130.399	3.42064	22.3023	0.000306167	0.00238351	59.8551	302	1124	59.8551	FN06856.1	0	1379	57.364	316	1245	57.364	FN06856.1	0	1379	44.3897	256	1048	44.3897	FN06856.1	0	1379	53.8696	99.443	766	2789	99.443	FN06856.1	0	1379	85.5721	651	2313	85.5721	FN06856.1	0	1379	103.224	879
FN09629.1	phosphoinositide phospholipase C 6	AT2G40116	14.5251	8.23686	11.9715	2.91182	11.9715	2.91182	51.3735	1.43007e-05	0.000271066	6.70292	176	180	6.70292	FN09629.1	0	1972	5.47742	166	170	5.47742	FN09629.1	0	1972	6.60516	217	223	6.60516	FN09629.1	0	1972	6.26184	8.20312	325	329	8.20312	FN09629.1	0	1972	8.71854	335	337	8.71854	FN09629.1	0	1972	7.52184	283
FN20382.1	abscisic acid 8'-hydroxylase 1	CYP707A1	49.4044	36.7123	39.5901	4.04561	39.5901	4.04561	22.1043	0.000315957	0.00244077	17.3267	89	403	17.3267	FN20382.1	0	1708	7.06805	50	190	7.06805	FN20382.1	0	1708	14.6024	128	427	14.6024	FN20382.1	0	1708	12.9991	11.8316	100	411	11.8316	FN20382.1	0	1708	14.9947	141	502	14.9947	FN20382.1	0	1708	12.6153	124
FN15809.1	serine protease inhibitor, Kazal-type family protein	AT4G01575	13.4731	9.96034	10.1165	2.90598	10.1165	2.90598	23.5179	0.000253703	0.0020693	4.77516	14	37	4.77516	FN15809.1	0	569	4.57831	23	41	4.57831	FN15809.1	0	569	6.56982	26	64	6.56982	FN15809.1	0	569	5.30776	7.08584	33	82	7.08584	FN15809.1	0	569	4.03479	25	45	4.03479	FN15809.1	0	569	5.21373	28
FN31026.1	protein walls are thin 1	WAT1	238.791	160.784	193.611	2.90548	193.611	2.90548	28.6766	0.000124474	0.00123646	96.7441	1180	1187	96.7441	FN31026.1	0	901	117.838	1667	1671	117.838	FN31026.1	0	901	90.2402	1390	1392	90.2402	FN31026.1	0	901	101.607	199.786	3643	3661	199.786	FN31026.1	0	901	137.482	2413	2428	137.482	FN31026.1	0	901	183.864	3175
FN25800.1	hydroxyproline-rich glycoprotein-like protein	AT1G48280	41.3737	23.622	31.6776	2.90254	31.6776	2.90254	9.5965	0.00499997	0.0199961	18.8092	217	240	18.8092	FN25800.1	0	937	17.4272	244	257	17.4272	FN25800.1	0	937	13.7141	212	220	13.7141	FN25800.1	0	937	16.6502	26.7621	474	510	26.7621	FN25800.1	0	937	30.7631	528	565	30.7631	FN25800.1	0	937	36.8265	617
FN14178.1	O-fucosyltransferase family protein	AT5G50420	22.9083	17.4103	18.1966	2.90142	18.1966	2.90142	46.3363	2.11066e-05	0.000353415	6.94449	94	94	6.94449	FN14178.1	0	994	10.4831	164	164	10.4831	FN14178.1	0	994	11.2824	192	192	11.2824	FN14178.1	0	994	9.57	10.5856	214	214	10.5856	FN14178.1	0	994	8.31476	162	162	8.31476	FN14178.1	0	994	10.4196	199
FN15847.1	calcium-transporting ATPase 2		14.9219	7.50951	12.9293	2.89566	12.9293	2.89566	38.096	4.3878e-05	0.00058281	7.72154	387	388	7.72154	FN15847.1	0	3690	6.4399	374	374	6.4399	FN15847.1	0	3690	6.30002	396	398	6.30002	FN15847.1	0	3690	6.82049	14.8173	1112	1112	14.8173	FN15847.1	0	3690	11.6276	840	841	11.6276	FN15847.1	0	3690	14.3302	1016
FN08448.1	uncharacterized protein	AT5G52180	21.6399	9.89852	19.373	2.89147	19.373	2.89147	87.31	1.87605e-06	7.428e-05	10.1799	180	234	10.1799	FN08448.1	0	1688	10.2007	207	271	10.2007	FN08448.1	0	1688	10.3463	208	299	10.3463	FN08448.1	0	1688	10.2423	19.5161	539	670	19.5161	FN08448.1	0	1688	20.0081	529	662	20.0081	FN08448.1	0	1688	22.4463	615
FN22495.1	S-methyl-5-thioribose kinase	MTK	34.6319	21.1176	29.3723	2.88889	29.3723	2.88889	91.8915	1.53895e-06	6.5974e-05	16.9343	431	431	16.9343	FN22495.1	0	1869	18.5277	545	545	18.5277	FN22495.1	0	1869	11.1882	358	358	11.1882	FN22495.1	0	1869	15.55	26.9652	1025	1025	26.9652	FN22495.1	0	1869	23.2842	853	853	23.2842	FN22495.1	0	1869	23.1129	830
FN35201.1	AC012329_4hypothetical protein; 45165-40041		38.0647	6.94703	28.0114	3.59471	28.0114	3.59471	21.458	0.000350757	0.00263589	9.80485	96	96	9.80485	FN35201.1	0	719	11.0463	125	125	11.0463	FN35201.1	0	719	11.5357	142	142	11.5357	FN35201.1	0	719	10.7956	47.8695	700	700	47.8695	FN35201.1	0	719	35.833	505	505	35.833	FN35201.1	0	719	32.7187	452
FN05036.1	receptor-like kinase STRUBBELIG	SUB	15.5958	8.9669	11.8291	2.8836	11.8291	2.8836	27.5906	0.000143143	0.00136721	9.63759	92	92	9.63759	FN05036.1	0	701	5.61963	62	62	5.61963	FN05036.1	0	701	3.58291	43	43	3.58291	FN05036.1	0	701	6.28004	8.13635	116	116	8.13635	FN05036.1	0	701	6.62284	91	91	6.62284	FN05036.1	0	701	8.98366	121
FN30469.1	GDP-mannose 3,5-epimerase	GME	127.394	24.8682	105.331	2.88133	105.331	2.88133	48.7391	1.74469e-05	0.000311386	51.7958	1137	1137	51.7958	FN30469.1	0	1612	63.7352	1617	1617	63.7352	FN30469.1	0	1612	52.4311	1447	1447	52.4311	FN30469.1	0	1612	55.9873	131.341	4306	4306	131.341	FN30469.1	0	1612	118.714	3751	3751	118.714	FN30469.1	0	1612	132.149	4093
FN10920.2	6-phosphofructokinase 6	PFK6	12.1197	5.40485	10.1419	2.88055	10.1419	2.88055	19.445	0.000494802	0.00341702	5.29574	15	15	5.29574	FN10920.2	0	208	6.10943	20	20	6.10943	FN10920.2	0	208	4.77388	17	17	4.77388	FN10920.2	0	208	5.39302	7.56443	30	32	7.56443	FN10920.2	0	208	8.58471	32	35	8.58471	FN10920.2	0	208	11.0097	44
FN21457.1	homeodomain-like protein		67.2404	46.5657	55.2206	7.55756	55.2206	7.55756	17.6095	0.000696409	0.00440406	21.804	106	106	21.804	FN21457.1	0	357	11.0346	62	62	11.0346	FN21457.1	0	357	33.5406	205	205	33.5406	FN21457.1	0	357	22.1264	10.7428	78	78	10.7428	FN21457.1	0	357	10.1464	71	71	10.1464	FN21457.1	0	357	4.3736	30
FN22127.1	squamosa promoter-binding-like protein 7	SPL7	29.1035	13.2208	25.5372	2.9553	25.5372	2.9553	128.844	4.12649e-07	3.00785e-05	13.6372	584	608	13.6372	FN22127.1	0	3274	14.7686	742	761	14.7686	FN22127.1	0	3274	10.7757	596	604	10.7757	FN22127.1	0	3274	13.0605	27.7232	1800	1846	27.7232	FN22127.1	0	3274	24.9167	1569	1599	24.9167	FN22127.1	0	3274	27.0562	1682
FN08310.1	glucomannan 4-beta-mannosyltransferase 9	ATCSLA09	92.8554	71.5647	79.7376	2.87271	79.7376	2.87271	118.719	5.68143e-07	3.60638e-05	44.5234	1124	1135	44.5234	FN08310.1	0	1872	48.8076	1436	1438	48.8076	FN08310.1	0	1872	34.5404	1104	1107	34.5404	FN08310.1	0	1872	42.6238	48.8799	1855	1861	48.8799	FN08310.1	0	1872	32.6492	1192	1198	32.6492	FN08310.1	0	1872	46.2074	1661
FN27028.1	senescence-associated protein (SAG29)		32.5755	15.8164	22.4657	2.86724	22.4657	2.86724	10.3802	0.00392731	0.0165652	18.4073	189	189	18.4073	FN27028.1	0	754	6.0673	72	72	6.0673	FN27028.1	0	754	11.62	150	150	11.62	FN27028.1	0	754	12.0315	25.1713	386	386	25.1713	FN27028.1	0	754	14.2092	210	210	14.2092	FN27028.1	0	754	12.4938	181
FN11829.6	alpha/beta-Hydrolases superfamily protein	AT2G36290	16.0689	6.82033	12.035	2.86275	12.035	2.86275	34.2954	6.47194e-05	0.000772469	4.70269	13	13	4.70269	FN11829.6	0	203	7.1989	23	23	7.1989	FN11829.6	0	203	7.48105	26	26	7.48105	FN11829.6	0	203	6.46088	11.8683	49	49	11.8683	FN11829.6	0	203	10.8067	43	43	10.8067	FN11829.6	0	203	10.7681	42
FN06724.1	calcium-dependent lipid-binding domain-containing protein	AT1G63220	100.014	44.114	82.1267	3.2382	82.1267	3.2382	34.8223	6.11829e-05	0.000740585	33.2951	235	360	33.2951	FN06724.1	0	794	40.8116	302	510	40.8116	FN06724.1	0	794	35.9728	313	489	35.9728	FN06724.1	0	794	36.6932	79.0169	847	1276	79.0169	FN06724.1	0	794	64.8323	692	1009	64.8323	FN06724.1	0	794	75.5779	914
FN14229.1	RNI-like superfamily protein	AT5G23340	12.6187	9.54785	10.5836	3.25823	10.5836	3.25823	23.7269	0.000245846	0.00202029	4.50798	61	69	4.50798	FN14229.1	0	1124	5.03104	80	89	5.03104	FN14229.1	0	1124	4.52104	78	87	4.52104	FN14229.1	0	1124	4.68669	6.56168	130	150	6.56168	FN14229.1	0	1124	8.03393	165	177	8.03393	FN14229.1	0	1124	6.48258	133
FN35507.1	uncharacterized protein	AT1G18720	15.626	7.21043	12.8668	3.41698	12.8668	3.41698	32.3007	8.06574e-05	0.000902712	4.44264	34	34	4.44264	FN35507.1	0	562	6.3312	56	56	6.3312	FN35507.1	0	562	5.1966	50	50	5.1966	FN35507.1	0	562	5.32348	9.5363	109	109	9.5363	FN35507.1	0	562	13.526	149	149	13.526	FN35507.1	0	562	12.9652	140
FN02154.2	invertase/pectin methylesterase inhibitor-like protein	AT2G01610	80.4158	43.8479	64.0309	3.31421	64.0309	3.31421	13.1939	0.0018293	0.00916687	31.1699	59	59	31.1699	FN02154.2	0	139	27.8836	61	61	27.8836	FN02154.2	0	139	23.9522	57	57	23.9522	FN02154.2	0	139	27.6686	63.6719	178	180	63.6719	FN02154.2	0	139	45.5122	123	124	45.5122	FN02154.2	0	139	52.0458	139
FN22401.1	minichromosome maintenance protein 2	MCM2	28.2201	7.76577	21.7449	2.85716	21.7449	2.85716	25.7618	0.000183235	0.00163791	12.9388	527	527	12.9388	FN22401.1	0	2991	13.8293	651	651	13.8293	FN22401.1	0	2991	8.3582	428	428	8.3582	FN22401.1	0	2991	11.7087	27.0585	1646	1646	27.0585	FN22401.1	0	2991	22.0548	1293	1293	22.0548	FN22401.1	0	2991	29.3552	1687
FN27550.1	cyclin-D5-1	CYCD5;1	11.7885	6.21184	10.2643	2.92561	10.2643	2.92561	61.2014	7.35293e-06	0.000171572	5.2704	30	30	5.2704	FN27550.1	0	418	4.71215	31	31	4.71215	FN27550.1	0	418	6.00866	43	43	6.00866	FN27550.1	0	418	5.33041	11.8805	101	101	11.8805	FN27550.1	0	418	9.52005	78	78	9.52005	FN27550.1	0	418	9.7119	78
FN21717.1	NAC transcription factor-like 9	NTL9	27.1812	13.7336	20.4168	2.85174	20.4168	2.85174	34.2967	6.47104e-05	0.000772469	12.4154	176	176	12.4154	FN21717.1	0	1041	11.2916	185	185	11.2916	FN21717.1	0	1041	9.37025	167	167	9.37025	FN21717.1	0	1041	11.0257	15.9645	338	338	15.9645	FN21717.1	0	1041	19.2113	392	392	19.2113	FN21717.1	0	1041	14.7988	296
FN24825.1	transcription factor bHLH68	AT4G29100	58.8351	40.1194	47.735	2.91128	47.735	2.91128	88.3234	1.7941e-06	7.20038e-05	19.5586	201	273	19.5586	FN24825.1	0	1025	29.3825	308	474	29.3825	FN24825.1	0	1025	25.9852	298	456	25.9852	FN24825.1	0	1025	24.9754	34.7779	477	725	34.7779	FN24825.1	0	1025	34.6423	431	696	34.6423	FN24825.1	0	1025	31.5829	437
FN32002.1	leucine-rich repeat protein kinase family protein	AT5G58300	75.4262	39.1369	68.87	3.01277	68.87	3.01277	119.076	5.61521e-07	3.58293e-05	31.7064	1120	1120	31.7064	FN32002.1	0	2594	35.3207	1442	1442	35.3207	FN32002.1	0	2594	35.6223	1582	1582	35.6223	FN32002.1	0	2594	34.2165	74.1513	3912	3912	74.1513	FN32002.1	0	2594	60.6745	3085	3085	60.6745	FN32002.1	0	2594	75.34	3755
FN33406.1	phototropic-responsive NPH3 family protein	AT3G44820	13.9653	4.73354	10.6369	3.30476	10.6369	3.30476	24.2257	0.000228294	0.00191602	6.19778	33	33	6.19778	FN33406.1	0	391	4.06254	25	25	4.06254	FN33406.1	0	391	3.58525	24	24	3.58525	FN33406.1	0	391	4.61519	11.1919	89	89	11.1919	FN33406.1	0	391	10.1774	78	78	10.1774	FN33406.1	0	391	9.58389	72
FN31321.1	auxin efflux carrier component 1	PIN1	36.1808	25.1455	26.021	2.90154	26.021	2.90154	28.7642	0.000123105	0.00122644	11.8649	37	37	11.8649	FN31321.1	0	229	13.8729	50	50	13.8729	FN31321.1	0	229	16.0691	63	63	16.0691	FN31321.1	0	229	13.9356	17.1769	80	80	17.1769	FN31321.1	0	229	10.6937	48	48	10.6937	FN31321.1	0	229	13.1819	58
FN11656.1	UDP-glucuronosyltransferase		49.3362	17.9945	34.505	2.84823	34.505	2.84823	16.4471	0.00087873	0.0052477	20.874	139	139	20.874	FN11656.1	0	489	20.9195	161	161	20.9195	FN11656.1	0	489	14.2142	119	119	14.2142	FN11656.1	0	489	18.6692	40.2199	400	400	40.2199	FN11656.1	0	489	45.6968	438	438	45.6968	FN11656.1	0	489	56.9418	535
FN01705.2	2-oxoglutarate (2OG) and Fe(II)-dependent oxygenase superfamily protein	AT3G19010	15.1339	7.89634	11.1416	3.00325	11.1416	3.00325	26.0728	0.000175509	0.001584	5.53606	18	34	5.53606	FN01705.2	0	451	6.76237	26	48	6.76237	FN01705.2	0	451	5.30998	18	41	5.30998	FN01705.2	0	451	5.86947	6.21424	33	57	6.21424	FN01705.2	0	451	7.23976	33	64	7.23976	FN01705.2	0	451	3.23123	18
FN25032.1	RING-H2 finger protein RHF1a		76.3599	56.8629	64.6529	3.69145	64.6529	3.69145	109.81	7.70142e-07	4.36027e-05	21.6364	401	401	21.6364	FN25032.1	0	1361	25.5366	547	547	25.5366	FN25032.1	0	1361	24.8917	580	580	24.8917	FN25032.1	0	1361	24.0216	26.0114	720	720	26.0114	FN25032.1	0	1361	25.0403	668	668	25.0403	FN25032.1	0	1361	24.0917	630
FN35752.1	leucine-rich repeat receptor-like protein kinase TDR	PXY	83.8644	36.8343	66.4053	3.30312	66.4053	3.30312	17.8673	0.000662577	0.00423969	32.1275	70	70	32.1275	FN35752.1	0	160	31.3719	79	79	31.3719	FN35752.1	0	160	22.9988	63	63	22.9988	FN35752.1	0	160	28.8328	69.451	226	226	69.451	FN35752.1	0	160	55.8006	175	175	55.8006	FN35752.1	0	160	83.5986	257
FN33031.1	phosphoenolpyruvate/phosphate translocator 1	CUE1	75.317	54.885	68.4814	2.84101	68.4814	2.84101	157.223	1.89139e-07	1.98008e-05	34.5344	799	799	34.5344	FN33031.1	0	1699	43.6427	1167	1167	43.6427	FN33031.1	0	1699	33.4163	972	972	33.4163	FN33031.1	0	1699	37.1978	57.3009	1980	1980	57.3009	FN33031.1	0	1699	47.8047	1592	1592	47.8047	FN33031.1	0	1699	55.6605	1817
FN04708.1	Leucine-rich repeat protein kinase family protein	AT1G67510	31.9987	18.1124	27.7546	3.68856	27.7546	3.68856	51.2497	1.44319e-05	0.000272577	9.88326	179	179	9.88326	FN04708.1	0	1330	10.4145	218	218	10.4145	FN04708.1	0	1330	10.6719	243	243	10.6719	FN04708.1	0	1330	10.3232	17.4124	471	471	17.4124	FN04708.1	0	1330	15.6122	407	407	15.6122	FN04708.1	0	1330	20.0748	513
FN27379.1	ATP binding microtubule motor family protein	AT2G21300	153.223	82.9306	124.153	3.19733	124.153	3.19733	65.4804	5.67907e-06	0.000145787	68.6752	1039	1039	68.6752	FN27379.1	0	1111	61.1361	1069	1069	61.1361	FN27379.1	0	1111	39.6934	755	755	39.6934	FN27379.1	0	1111	56.5016	114.004	2576	2576	114.004	FN27379.1	0	1111	90.1879	1964	1964	90.1879	FN27379.1	0	1111	115.522	2466
FN16595.3	pyruvate decarboxylase-2	PDC2	18.1883	6.9263	12.0805	2.83732	12.0805	2.83732	8.01387	0.00855226	0.0304409	10.0378	19	19	10.0378	FN16595.3	0	139	5.4853	12	12	5.4853	FN16595.3	0	139	4.20214	10	10	4.20214	FN16595.3	0	139	6.57507	9.55078	27	27	9.55078	FN16595.3	0	139	9.90991	27	27	9.90991	FN16595.3	0	139	7.48861	20
FN06874.1	high chlorophyll fluorescence 243	AT3G15095	26.3702	8.91958	24.2219	2.83665	24.2219	2.83665	217.945	5.22819e-08	1.07187e-05	14.1694	230	230	14.1694	FN06874.1	0	1192	12.8995	242	242	12.8995	FN06874.1	0	1192	12.4954	255	255	12.4954	FN06874.1	0	1192	13.1881	28.9568	702	702	28.9568	FN06874.1	0	1192	28.0341	655	655	28.0341	FN06874.1	0	1192	28.0751	643
FN00085.1	-		30.5371	19.4192	25.2836	3.0427	25.2836	3.0427	31.3546	8.99294e-05	0.000974545	13.2352	31	31	13.2352	FN00085.1	0	172	9.974	27	27	9.974	FN00085.1	0	172	13.9233	41	41	13.9233	FN00085.1	0	172	12.3775	24.5844	86	86	24.5844	FN00085.1	0	172	26.9919	91	91	26.9919	FN00085.1	0	172	16.9452	56
FN17928.1	NADH--cytochrome B5 reductase 1	CBR	209.118	160.009	179.454	2.83081	179.454	2.83081	73.0144	3.73952e-06	0.000112397	89.0909	1525	1525	89.0909	FN17928.1	0	1257	101.297	2004	2004	101.297	FN17928.1	0	1257	103.669	2231	2231	103.669	FN17928.1	0	1257	98.019	154.274	3944	3944	154.274	FN17928.1	0	1257	124.236	3061	3061	124.236	FN17928.1	0	1257	143.592	3468
FN10076.1	putative homeobox protein		31.315	17.6935	25.811	3.15805	25.811	3.15805	14.4333	0.0013615	0.00731724	11.0003	37	37	11.0003	FN10076.1	0	247	12.3475	48	48	12.3475	FN10076.1	0	247	12.5333	53	53	12.5333	FN10076.1	0	247	11.9603	33.0446	166	166	33.0446	FN10076.1	0	247	27.058	131	131	27.058	FN10076.1	0	247	22.5462	107
FN34254.1	AC074025_3hypothetical protein		21.8846	9.89633	17.5686	2.83	17.5686	2.83	46.4918	2.08422e-05	0.000350563	11.36	56	56	11.36	FN34254.1	0	362	10.1801	58	58	10.1801	FN34254.1	0	362	7.26088	45	45	7.26088	FN34254.1	0	362	9.60034	15.0766	111	111	15.0766	FN34254.1	0	362	14.0933	100	100	14.0933	FN34254.1	0	362	16.2463	113
FN20554.1	pathogenesis-related thaumatin-like protein	AT5G40020	36.9055	9.24371	29.5204	2.82433	29.5204	2.82433	44.7174	2.41234e-05	0.000385256	18.7185	78	78	18.7185	FN20554.1	0	306	19.5182	94	94	19.5182	FN20554.1	0	306	10.3076	54	54	10.3076	FN20554.1	0	306	16.1815	42.4202	264	264	42.4202	FN20554.1	0	306	37.0128	222	222	37.0128	FN20554.1	0	306	43.3715	255
FN08045.1	probable serine/threonine-protein kinase	AT1G09600	15.9908	9.61973	14.6507	2.82411	14.6507	2.82411	117.4	5.93463e-07	3.7274e-05	7.04164	147	147	7.04164	FN08045.1	0	1533	9.24266	223	223	9.24266	FN08045.1	0	1533	7.81083	205	205	7.81083	FN08045.1	0	1533	8.03171	12.7011	396	396	12.7011	FN08045.1	0	1533	12.6795	381	381	12.6795	FN08045.1	0	1533	14.6665	432
FN19240.1	CKC		130.919	74.5616	108.871	3.36335	108.871	3.36335	66.7772	5.26819e-06	0.00013929	47.6679	74	74	47.6679	FN19240.1	0	114	55.1778	99	99	55.1778	FN19240.1	0	114	35.3533	69	69	35.3533	FN19240.1	0	114	46.0663	77.2037	177	179	77.2037	FN19240.1	0	114	68.0236	151	152	68.0236	FN19240.1	0	114	82.1776	180
FN13511.1	E3 ubiquitin ligase FLY1	AT4G28370	33.6764	23.3307	30.1281	3.26639	30.1281	3.26639	84.0489	2.17359e-06	8.11349e-05	14.3115	305	305	14.3115	FN13511.1	0	1565	12.058	297	297	12.058	FN13511.1	0	1565	13.5108	362	362	13.5108	FN13511.1	0	1565	13.2934	24.7572	788	788	24.7572	FN13511.1	0	1565	18.2229	559	559	18.2229	FN13511.1	0	1565	22.3814	673
FN06168.1	uncharacterized protein	AT1G61065	26.8859	10.9579	24.0717	3.95737	24.0717	3.95737	40.4705	3.50388e-05	0.000493737	8.46633	95	95	8.46633	FN06168.1	0	824	7.94226	103	103	7.94226	FN06168.1	0	824	8.01008	113	113	8.01008	FN06168.1	0	824	8.13956	18.9753	318	318	18.9753	FN06168.1	0	824	24.1467	390	390	24.1467	FN06168.1	0	824	17.117	271
FN26879.1	putative protein		42.39	26.5543	33.2911	3.93988	33.2911	3.93988	30.8158	9.58077e-05	0.00101993	10.2635	71	71	10.2635	FN26879.1	0	508	15.1341	121	121	15.1341	FN26879.1	0	508	9.77329	85	85	9.77329	FN26879.1	0	508	11.7236	14.8087	153	153	14.8087	FN26879.1	0	508	9.94243	99	99	9.94243	FN26879.1	0	508	9.22072	90
FN36063.1	protein SMAX1-like 6	AT1G07200	142.389	57.298	119.533	3.70784	119.533	3.70784	51.489	1.41797e-05	0.000269522	49.5125	623	623	49.5125	FN36063.1	0	924	46.7596	680	680	46.7596	FN36063.1	0	924	36.1584	572	572	36.1584	FN36063.1	0	924	44.1435	126.434	2376	2376	126.434	FN36063.1	0	924	94.1398	1705	1705	94.1398	FN36063.1	0	924	101.726	1806
FN29626.1	Dof zinc finger protein DOF3.7	DAG1	14.049	10.6401	11.7413	2.82389	11.7413	2.82389	45.8352	2.19871e-05	0.000363174	8.30791	87	87	8.30791	FN29626.1	0	769	5.53583	67	67	5.53583	FN29626.1	0	769	5.4688	72	72	5.4688	FN29626.1	0	769	6.43751	9.65474	151	151	9.65474	FN29626.1	0	769	8.69092	131	131	8.69092	FN29626.1	0	769	9.94894	147
FN02601.1	putative kinesin heavy chain		115.742	39.0454	81.6753	3.25936	81.6753	3.25936	26.7875	0.000159239	0.00147773	49.437	377	377	49.437	FN02601.1	0	560	34.6056	305	305	34.6056	FN02601.1	0	560	24.4069	234	234	24.4069	FN02601.1	0	560	36.1498	73.9288	842	842	73.9288	FN02601.1	0	560	65.9586	724	724	65.9586	FN02601.1	0	560	74.8159	805
FN27210.1	Aldolase-type TIM barrel family protein	AT5G13420	140.636	94.1049	126.909	2.85684	126.909	2.85684	148.374	2.37416e-07	2.21919e-05	72.7415	1785	1785	72.7415	FN27210.1	0	1802	66.8878	1897	1897	66.8878	FN27210.1	0	1802	65.4112	2018	2018	65.4112	FN27210.1	0	1802	68.3468	113.563	4162	4162	113.563	FN27210.1	0	1802	105.461	3725	3725	105.461	FN27210.1	0	1802	116.511	4034
FN15237.1	G-type lectin S-receptor-like serine/threonine-protein kinase	AT1G61500	28.5645	13.9762	23.9541	3.97848	23.9541	3.97848	48.8213	1.73365e-05	0.000309879	8.8899	96	96	8.8899	FN15237.1	0	793	8.09249	101	101	8.09249	FN15237.1	0	793	7.1447	97	97	7.1447	FN15237.1	0	793	8.04236	15.9969	258	258	15.9969	FN15237.1	0	793	18.3998	286	286	18.3998	FN15237.1	0	793	19.6895	300
FN20734.1	LRX2_ARATHRecName: Full=Leucine-rich repeat extensin-like protein 2; Short=AtLRX2; Short=LRR/EXTENSIN2; AltName: Full=Cell wall hydroxyproline-rich glycoprotein; Flags: Precursor		46.0961	34.0279	40.4134	4.26532	40.4134	4.26532	74.2221	3.51084e-06	0.000107978	23.9112	456	464	23.9112	FN20734.1	0	1425	17.2556	380	387	17.2556	FN20734.1	0	1425	15.453	375	377	15.453	FN20734.1	0	1425	18.8733	10.6274	304	308	10.6274	FN20734.1	0	1425	9.73812	271	272	9.73812	FN20734.1	0	1425	16.7642	454
FN24156.1	uncharacterized protein	AT1G62520	13.7523	5.74624	11.1297	4.43963	11.1297	4.43963	15.8044	0.00100536	0.00580153	3.03743	17	17	3.03743	FN24156.1	0	411	3.40106	22	22	3.40106	FN24156.1	0	411	3.26867	23	23	3.26867	FN24156.1	0	411	3.23572	7.0583	59	59	7.0583	FN24156.1	0	411	4.4687	36	36	4.4687	FN24156.1	0	411	7.72456	61
FN24577.1	dynein light chain type 1-like protein	AT1G23220	47.0356	19.0266	35.7822	4.03519	35.7822	4.03519	40.3968	3.52777e-05	0.000496084	16.1855	54	54	16.1855	FN24577.1	0	245	7.26149	28	28	7.26149	FN24577.1	0	245	11.9204	50	50	11.9204	FN24577.1	0	245	11.7891	23.2799	116	116	23.2799	FN24577.1	0	245	23.1141	111	111	23.1141	FN24577.1	0	245	24.8545	117
FN12422.2	leucine-rich repeat protein kinase family protein	AT2G26730	30.4308	18.0921	22.4386	3.94933	22.4386	3.94933	16.254	0.000914573	0.0053972	8.06743	24	39	8.06743	FN12422.2	0	355	7.51718	29	42	7.51718	FN12422.2	0	355	7.23952	32	44	7.23952	FN12422.2	0	355	7.60804	13.4349	60	97	13.4349	FN12422.2	0	355	7.04188	32	49	7.04188	FN12422.2	0	355	8.79648	50
FN32270.1	protein SMAX1-like 8	AT2G40130	76.5622	22.3468	43.6895	2.99509	43.6895	2.99509	6.50569	0.0153945	0.0481511	28.6853	200	200	28.6853	FN32270.1	0	512	23.2063	187	187	23.2063	FN32270.1	0	512	13.8039	121	121	13.8039	FN32270.1	0	512	21.8985	57.5237	599	599	57.5237	FN32270.1	0	512	43.1458	433	433	43.1458	FN32270.1	0	512	48.9963	482
FN05727.1	Lysine histidine transporter-like 8	AT1G47670	20.9785	16.1004	17.0772	2.84652	17.0772	2.84652	48.4891	1.77886e-05	0.000315359	8.66393	145	145	8.66393	FN05727.1	0	1229	8.53034	163	165	8.53034	FN05727.1	0	1229	10.5508	222	222	10.5508	FN05727.1	0	1229	9.24836	12.7623	316	319	12.7623	FN05727.1	0	1229	10.71	258	258	10.71	FN05727.1	0	1229	11.8998	280
FN21635.1	uncharacterized protein	AT2G41770	67.1739	48.8814	62.2333	3.07487	62.2333	3.07487	111.845	7.16963e-07	4.1529e-05	29.6319	739	987	29.6319	FN21635.1	0	2446	31.4313	941	1210	31.4313	FN21635.1	0	2446	28.9183	936	1211	28.9183	FN21635.1	0	2446	29.9939	50.5558	1960	2515	50.5558	FN21635.1	0	2446	38.8577	1472	1863	38.8577	FN21635.1	0	2446	48.7903	1913
FN01079.1	annexin 2	ANNAT2	189.939	125.614	174.594	2.78206	174.594	2.78206	162.89	1.64577e-07	1.90589e-05	102.335	989	995	102.335	FN01079.1	0	714	93.1714	1039	1047	93.1714	FN01079.1	0	714	98.4131	1202	1203	98.4131	FN01079.1	0	714	97.9731	152.534	2210	2215	152.534	FN01079.1	0	714	140.692	1967	1969	140.692	FN01079.1	0	714	129.313	1769
FN12954.1	kunitz family trypsin and protease inhibitor protein	AT1G17860	30.8219	17.0641	23.8113	2.78173	23.8113	2.78173	9.19316	0.00569501	0.0221676	14.853	143	143	14.853	FN12954.1	0	707	11.773	131	131	11.773	FN12954.1	0	707	13.4665	163	163	13.4665	FN12954.1	0	707	13.3642	12.1705	175	175	12.1705	FN12954.1	0	707	24.6068	341	341	24.6068	FN12954.1	0	707	10.895	148
FN36420.1	uncharacterized protein	AT4G14746	34.1578	20.8636	25.9007	2.78034	25.9007	2.78034	11.3309	0.00298395	0.0133944	14.1271	106	106	14.1271	FN36420.1	0	551	13.7224	119	119	13.7224	FN36420.1	0	551	15.795	149	149	15.795	FN36420.1	0	551	14.5482	14.2777	160	160	14.2777	FN36420.1	0	551	25.7403	278	278	25.7403	FN36420.1	0	551	13.6018	144
FN09440.1	uncharacterized protein	LSH10	52.3143	32.5804	42.5669	2.7798	42.5669	2.7798	43.7098	2.62757e-05	0.000408009	28.5578	147	147	28.5578	FN09440.1	0	378	25.8859	154	154	25.8859	FN09440.1	0	378	17.3066	112	112	17.3066	FN09440.1	0	378	23.9168	38.2424	294	294	38.2424	FN09440.1	0	378	31.3125	232	232	31.3125	FN09440.1	0	378	33.1827	241
FN21898.1	cytochrome P450, family 76, subfamily C, polypeptide 5	CYP76C5	28.8111	25.4077	26.8473	2.77904	26.8473	2.77904	46.2702	2.12201e-05	0.000354444	13.9548	122	122	13.9548	FN21898.1	0	642	16.033	162	162	16.033	FN21898.1	0	642	15.2848	168	168	15.2848	FN21898.1	0	642	15.0909	22.1336	289	289	22.1336	FN21898.1	0	642	24.6347	310	310	24.6347	FN21898.1	0	642	14.5923	180
FN24137.1	putative inactive purple acid phosphatase 2	AT1G13900	48.6809	29.1425	46.7883	2.97414	46.7883	2.97414	436.106	3.34934e-09	2.80117e-06	24.8268	818	878	24.8268	FN24137.1	0	2597	23.5362	882	962	23.5362	FN24137.1	0	2597	22.7387	927	1011	22.7387	FN24137.1	0	2597	23.7006	44.7007	2222	2361	44.7007	FN24137.1	0	2597	39.8398	1892	2028	39.8398	FN24137.1	0	2597	44.4103	2137
FN24470.1	uncharacterized protein	AT3G01680	195.215	94.6452	125.682	2.77747	125.682	2.77747	8.87508	0.00632991	0.0240421	88.296	303	303	88.296	FN24470.1	0	252	98.3327	390	390	98.3327	FN24470.1	0	252	25.4963	110	110	25.4963	FN24470.1	0	252	70.7083	102.045	523	523	102.045	FN24470.1	0	252	64.177	317	317	64.177	FN24470.1	0	252	140.028	678
FN35313.1	peptidoglycan-binding LysM domain-containing protein	AT5G62150	27.0317	8.86987	23.7688	3.31203	23.7688	3.31203	99.7917	1.11742e-06	5.41897e-05	9.757	95	95	9.757	FN35313.1	0	715	10.2194	115	115	10.2194	FN35313.1	0	715	10.865	133	133	10.865	FN35313.1	0	715	10.2805	26.4068	384	384	26.4068	FN35313.1	0	715	25.4732	357	357	25.4732	FN35313.1	0	715	22.7109	312
FN10795.1	glycosyltransferase, partial		26.2931	15.6225	18.9555	2.77144	18.9555	2.77144	6.63074	0.0146127	0.0461755	9.98706	34	34	9.98706	FN10795.1	0	250	13.4701	53	53	13.4701	FN10795.1	0	250	8.64465	37	37	8.64465	FN10795.1	0	250	10.7006	16.324	83	83	16.324	FN10795.1	0	250	11.2239	55	55	11.2239	FN10795.1	0	250	29.1457	140
FN19011.1	serine carboxypeptidase-like 35	scpl35	60.202	50.4008	55.6422	4.33865	55.6422	4.33865	136.369	3.30452e-07	2.68364e-05	23.3986	513	513	23.3986	FN19011.1	0	1610	23.2841	590	590	23.2841	FN19011.1	0	1610	17.7769	490	490	17.7769	FN19011.1	0	1610	21.4865	17.9573	588	588	17.9573	FN19011.1	0	1610	15.7806	498	498	15.7806	FN19011.1	0	1610	16.2603	503
FN18250.1	protein trichome birefringence-like 41	TBL41	105.732	69.3951	73.661	3.38749	73.661	3.38749	20.3998	0.000418748	0.00301256	26.9923	501	501	26.9923	FN18250.1	0	1363	35.7081	766	766	35.7081	FN18250.1	0	1363	50.6532	1182	1182	50.6532	FN18250.1	0	1363	37.7846	42.2065	1170	1170	42.2065	FN18250.1	0	1363	30.9924	828	828	30.9924	FN18250.1	0	1363	19.3597	507
FN32757.1	auxin-responsive family protein	AT2G04850	51.5644	28.2357	43.1108	3.5637	43.1108	3.5637	34.3036	6.46623e-05	0.000772469	17.6194	292	292	17.6194	FN32757.1	0	1217	18.4297	353	353	18.4297	FN32757.1	0	1217	14.3985	300	300	14.3985	FN32757.1	0	1217	16.8159	31.9981	792	792	31.9981	FN32757.1	0	1217	25.1106	599	599	25.1106	FN32757.1	0	1217	35.1106	821
FN29005.1	arginine methyltransferase 11	PRMT11	30.3425	6.37721	28.4019	3.03486	28.4019	3.03486	132.079	3.74497e-07	2.85775e-05	15.7325	331	331	15.7325	FN29005.1	0	1545	13.3245	323	324	13.3245	FN29005.1	0	1545	12.8161	338	339	12.8161	FN29005.1	0	1545	13.9577	42.4857	1333	1335	42.4857	FN29005.1	0	1545	43.1587	1305	1307	43.1587	FN29005.1	0	1545	41.4345	1230
FN07545.1	S-adenosylmethionine synthetase 1	SAM1	667.345	532.008	627.503	2.76141	627.503	2.76141	142.223	2.80284e-07	2.46521e-05	386.646	9507	9530	386.646	FN07545.1	0	1810	344.299	9768	9808	344.299	FN07545.1	0	1810	337.809	10439	10468	337.809	FN07545.1	0	1810	356.251	595.459	21869	21920	595.459	FN07545.1	0	1810	463.387	16400	16440	463.387	FN07545.1	0	1810	547.631	19028
FN18360.1	PXY/TDR-correlated protein PXC1	AT2G36570	181.363	115.186	153.618	3.10118	153.618	3.10118	92.085	1.52645e-06	6.55757e-05	87.7824	2851	2851	87.7824	FN18360.1	0	2385	70.8376	2659	2659	70.8376	FN18360.1	0	2385	60.7119	2478	2479	60.7119	FN18360.1	0	2385	73.1106	121.489	5893	5893	121.489	FN18360.1	0	2385	99.1048	4633	4633	99.1048	FN18360.1	0	2385	129.733	5945
FN00223.3	AC009894_10Similar to serine/threonine kinases		20.2204	8.00423	14.6626	3.89823	14.6626	3.89823	14.2969	0.001405	0.00749694	4.79571	16	16	4.79571	FN00223.3	0	245	7.52083	28	29	7.52083	FN00223.3	0	245	2.86089	12	12	2.86089	FN00223.3	0	245	5.05914	10.4358	51	52	10.4358	FN00223.3	0	245	11.2447	53	54	11.2447	FN00223.3	0	245	12.9583	60
FN06997.1	RI2BL_ARATHRecName: Full=Ribonucleoside-diphosphate reductase small chain B; AltName: Full=Ribonucleoside-diphosphate reductase R2B subunit; AltName: Full=Ribonucleotide reductase small subunit B		49.9262	22.9928	40.0875	2.75728	40.0875	2.75728	66.3177	5.4094e-06	0.00014161	26.6432	441	443	26.6432	FN06997.1	0	1221	27.0596	520	520	27.0596	FN06997.1	0	1221	14.734	308	308	14.734	FN06997.1	0	1221	22.8123	41.0344	1018	1019	41.0344	FN06997.1	0	1221	37.6888	901	902	37.6888	FN06997.1	0	1221	38.4483	902
FN21042.1	putative methyltransferase PMT15	AT4G00750	17.7837	11.6867	15.2739	2.78395	15.2739	2.78395	58.2403	8.88303e-06	0.000193805	8.58733	272	272	8.58733	FN21042.1	0	2326	8.98711	328	329	8.98711	FN21042.1	0	2326	8.11107	322	323	8.11107	FN21042.1	0	2326	8.56184	13.5711	640	642	13.5711	FN21042.1	0	2326	12.0635	549	550	12.0635	FN21042.1	0	2326	17.2516	771
FN11848.1	beta-D-xylosidase 4	XYL4	242.217	116.96	181.665	2.9672	181.665	2.9672	13.7799	0.00158654	0.00822892	81.9212	2667	2973	81.9212	FN11848.1	0	2665	110.935	4119	4653	110.935	FN11848.1	0	2665	84.1846	3504	3841	84.1846	FN11848.1	0	2665	92.3471	168.429	8206	9129	168.429	FN11848.1	0	2665	150.239	6954	7848	150.239	FN11848.1	0	2665	195.645	9274
FN07850.1	catalytic/ pyridoxal phosphate binding protein	AT5G51920	17.2525	6.42624	11.3319	3.1765	11.3319	3.1765	13.2501	0.00180407	0.00907289	7.49967	24	24	7.49967	FN07850.1	0	235	5.13712	19	19	5.13712	FN07850.1	0	235	2.98263	12	12	2.98263	FN07850.1	0	235	5.20647	8.36916	40	40	8.36916	FN07850.1	0	235	10.2035	47	47	10.2035	FN07850.1	0	235	12.4024	56
FN15196.1	protein kinase family protein	AT5G65530	14.3173	7.62646	11.5447	2.74693	11.5447	2.74693	22.848	0.000281083	0.00223355	7.06923	165	165	7.06923	FN15196.1	0	1714	6.89503	186	186	6.89503	FN15196.1	0	1714	5.86142	172	172	5.86142	FN15196.1	0	1714	6.60856	11.7902	411	411	11.7902	FN15196.1	0	1714	16.0733	540	540	16.0733	FN15196.1	0	1714	14.97	493
FN30604.1	pinoresinol reductase 2	PRR2	54.3439	22.5322	37.8195	3.07468	37.8195	3.07468	14.5521	0.00132496	0.00716288	19.917	131	131	19.917	FN30604.1	0	483	20.2585	154	154	20.2585	FN30604.1	0	483	14.5117	120	120	14.5117	FN30604.1	0	483	18.2291	53.3426	524	524	53.3426	FN30604.1	0	483	45.9476	435	435	45.9476	FN30604.1	0	483	68.8557	639
FN24336.1	argonaute 5	AGO5	16.8143	7.35063	11.9642	2.74229	11.9642	2.74229	21.9934	0.00032161	0.00247322	9.37243	370	370	9.37243	FN24336.1	0	2899	7.56145	344	345	7.56145	FN24336.1	0	2899	3.66698	181	182	3.66698	FN24336.1	0	2899	6.86695	9.05697	533	534	9.05697	FN24336.1	0	2899	9.41513	534	535	9.41513	FN24336.1	0	2899	10.7898	601
FN21951.1	putative receptor-like protein kinase		13.7545	8.29061	10.1107	3.37415	10.1107	3.37415	26.3839	0.000168182	0.00153649	3.39076	35	35	3.39076	FN21951.1	0	758	5.53234	66	66	5.53234	FN21951.1	0	758	3.85289	50	50	3.85289	FN21951.1	0	758	4.25866	5.18932	80	80	5.18932	FN21951.1	0	758	4.44218	66	66	4.44218	FN21951.1	0	758	3.9824	58
FN25952.1	UDP-galactose transporter 1	AT1G77610	42.5318	23.9531	34.6753	3.03693	34.6753	3.03693	75.709	3.25279e-06	0.000103722	16.7806	327	327	16.7806	FN25952.1	0	1431	19.7585	445	445	19.7585	FN25952.1	0	1431	14.531	356	356	14.531	FN25952.1	0	1431	17.0234	27.3847	797	797	27.3847	FN25952.1	0	1431	28.3788	796	796	28.3788	FN25952.1	0	1431	25.6047	704
FN29234.1	RNA polymerase I subunit 43	RPAC43	15.1972	6.51413	11.1954	2.73692	11.1954	2.73692	14.7321	0.00127191	0.00694695	6.49541	36	36	6.49541	FN29234.1	0	407	7.96177	51	51	7.96177	FN29234.1	0	407	4.87944	34	34	4.87944	FN29234.1	0	407	6.44554	18.1212	150	150	18.1212	FN29234.1	0	407	14.29	113	114	14.29	FN29234.1	0	407	20.0766	157
FN36428.1	probable serine/threonine-protein kinase	AT1G09600	24.8368	11.0915	19.1633	2.73593	19.1633	2.73593	26.9424	0.000155964	0.00145455	12.0448	186	186	12.0448	FN36428.1	0	1134	10.9259	195	195	10.9259	FN36428.1	0	1134	10.147	197	197	10.147	FN36428.1	0	1134	11.0392	20.9423	483	483	20.9423	FN36428.1	0	1134	16.556	368	368	16.556	FN36428.1	0	1134	20.699	451
FN05459.1	mitochondrial glycoprotein family protein	AT5G02050	28.4322	12.7971	24.9955	2.7359	24.9955	2.7359	85.893	1.99865e-06	7.73356e-05	12.5656	186	186	12.5656	FN05459.1	0	1087	16.016	274	274	16.016	FN05459.1	0	1087	14.6159	272	272	14.6159	FN05459.1	0	1087	14.3992	24.5166	542	542	24.5166	FN05459.1	0	1087	29.9442	638	638	29.9442	FN05459.1	0	1087	26.2863	549
FN24658.1	BEL1-like homeodomain 1	BLH1	18.0601	5.00088	14.8372	3.12826	14.8372	3.12826	30.0301	0.000105268	0.00108832	10.3537	52	54	10.3537	FN24658.1	0	383	6.13814	35	37	6.13814	FN24658.1	0	383	4.42267	28	29	4.42267	FN24658.1	0	383	6.97149	19.6419	149	153	19.6419	FN24658.1	0	383	17.7163	133	133	17.7163	FN24658.1	0	383	18.2092	129
FN25441.1	uncharacterized protein	AT3G22550	27.3699	15.2255	23.7409	2.72778	23.7409	2.72778	42.1408	3.01284e-05	0.000446318	15.3412	208	211	15.3412	FN25441.1	0	1010	13.2738	200	211	13.2738	FN25441.1	0	1010	12.6073	213	218	12.6073	FN25441.1	0	1010	13.7408	30.621	623	629	30.621	FN25441.1	0	1010	31.4693	611	623	31.4693	FN25441.1	0	1010	22.3127	430
FN03184.1	actin-related protein C2B	arpc2b	39.9983	17.2495	33.9811	3.17171	33.9811	3.17171	78.3197	2.85449e-06	9.61672e-05	16.7522	214	219	16.7522	FN03184.1	0	960	17.473	261	264	17.473	FN03184.1	0	960	12.7163	207	209	12.7163	FN03184.1	0	960	15.6472	34.8279	673	680	34.8279	FN03184.1	0	960	28.8037	537	542	28.8037	FN03184.1	0	960	32.9624	604
FN12794.1	AT4G35920		58.7873	50.455	53.1567	2.75845	53.1567	2.75845	393.515	5.03764e-09	3.28972e-06	30.6751	825	825	30.6751	FN12794.1	0	1975	32.7181	1017	1017	32.7181	FN12794.1	0	1975	28.5986	967	967	28.5986	FN12794.1	0	1975	30.6639	31.3934	1261	1261	31.3934	FN12794.1	0	1975	28.6732	1110	1110	28.6732	FN12794.1	0	1975	30.6214	1162
FN16171.1	alcohol dehydrogenase-like 6	AT5G24760	18.9352	9.27579	17.7411	3.29868	17.7411	3.29868	201.138	7.17522e-08	1.24836e-05	7.60261	88	88	7.60261	FN16171.1	0	850	7.92357	106	106	7.92357	FN16171.1	0	850	7.62763	111	111	7.62763	FN16171.1	0	850	7.71794	16.1968	280	280	16.1968	FN16171.1	0	850	14.7651	246	246	14.7651	FN16171.1	0	850	16.9608	277
FN09961.1	C2 calcium/lipid-binding and phosphoribosyltransferase C-terminal domain-containing protein	AT5G17980	18.1497	8.47786	12.2541	2.71263	12.2541	2.71263	8.0695	0.00838184	0.0299477	11.8809	94	94	11.8809	FN09961.1	0	581	4.15567	38	38	4.15567	FN09961.1	0	581	5.42879	54	54	5.42879	FN09961.1	0	581	7.15513	9.13982	108	108	9.13982	FN09961.1	0	581	6.23452	71	71	6.23452	FN09961.1	0	581	10.9287	122
FN02001.1	uncharacterized protein	AT1G22060	21.2602	14.2345	17.5312	2.70921	17.5312	2.70921	28.0457	0.00013492	0.00131047	11.7208	49	49	11.7208	FN02001.1	0	307	9.72733	47	47	9.72733	FN02001.1	0	307	9.32273	49	49	9.32273	FN02001.1	0	307	10.2569	18.4183	115	115	18.4183	FN02001.1	0	307	13.4607	81	81	13.4607	FN02001.1	0	307	11.6976	69
FN14723.1	MATE efflux family protein	AT4G21910	19.8299	7.46627	12.0638	3.79793	12.0638	3.79793	8.89442	0.00628888	0.0239263	7.66271	36	36	7.66271	FN14723.1	0	345	2.39419	13	13	2.39419	FN14723.1	0	345	2.87816	17	17	2.87816	FN14723.1	0	345	4.31169	7.12592	50	50	7.12592	FN14723.1	0	345	6.21085	42	42	6.21085	FN14723.1	0	345	5.28001	35
FN16505.1	myb-like HTH transcriptional regulator family protein	AT3G13040	46.9898	19.4478	41.8868	3.99894	41.8868	3.99894	64.1845	6.13048e-06	0.000152135	12.449	247	247	12.449	FN16505.1	0	1457	14.7398	338	338	14.7398	FN16505.1	0	1457	14.7127	367	367	14.7127	FN16505.1	0	1457	13.9672	58.9553	1747	1747	58.9553	FN16505.1	0	1457	48.7067	1391	1391	48.7067	FN16505.1	0	1457	45.4374	1272
FN32181.1	L-ascorbate oxidase	AT5G21105	49.5817	11.8245	34.2173	2.90603	34.2173	2.90603	15.0662	0.00118027	0.00657068	18.4144	165	165	18.4144	FN32181.1	0	658	20.085	208	208	20.085	FN32181.1	0	658	15.357	173	173	15.357	FN32181.1	0	658	17.9521	43.2656	579	579	43.2656	FN32181.1	0	658	48.304	623	623	48.304	FN32181.1	0	658	64.9386	821
FN22472.2	UDP-glucose 6-dehydrogenase	AT5G15490	66.7412	26.238	43.7432	2.70453	43.7432	2.70453	7.2285	0.0114918	0.0382746	26.4787	75	75	26.4787	FN22472.2	0	208	30.8526	101	101	30.8526	FN22472.2	0	208	19.6571	70	70	19.6571	FN22472.2	0	208	25.6628	38.0586	160	161	38.0586	FN22472.2	0	208	33.1125	135	135	33.1125	FN22472.2	0	208	45.5401	182
FN13231.1	putative protein		48.1949	37.4469	38.1315	2.74706	38.1315	2.74706	47.5379	1.91677e-05	0.000330229	17.898	68	68	17.898	FN13231.1	0	279	26.645	117	117	26.645	FN13231.1	0	279	20.9354	100	100	20.9354	FN13231.1	0	279	21.8261	25.2012	143	143	25.2012	FN13231.1	0	279	24.3203	133	133	24.3203	FN13231.1	0	279	25.5566	137
FN34913.1	uncharacterized protein	AT2G47010	75.7986	54.5782	67.6253	3.47543	67.6253	3.47543	74.7352	3.419e-06	0.000106446	25.3945	545	545	25.3945	FN34913.1	0	1576	28.9872	719	719	28.9872	FN34913.1	0	1576	27.5742	744	744	27.5742	FN34913.1	0	1576	27.3186	38.8733	1246	1246	38.8733	FN34913.1	0	1576	38.9755	1204	1204	38.9755	FN34913.1	0	1576	36.0952	1093
FN28635.2	ATP-citrate lyase A-3	ACLA-3	204.402	102.079	148.561	2.70124	148.561	2.70124	15.9277	0.00097937	0.00569291	83.8697	201	217	83.8697	FN28635.2	0	190	108.015	306	323	108.015	FN28635.2	0	190	70.0917	213	228	70.0917	FN28635.2	0	190	87.3254	129.133	465	499	129.133	FN28635.2	0	190	131.035	463	488	131.035	FN28635.2	0	190	104.64	354
FN16613.1	unnamed protein product		14.6046	9.71484	10.1385	2.69922	10.1385	2.69922	18.0035	0.000645528	0.00415851	6.06124	26	26	6.06124	FN16613.1	0	315	4.23587	21	21	4.23587	FN16613.1	0	315	7.60254	41	41	7.60254	FN16613.1	0	315	5.96655	9.05331	58	58	9.05331	FN16613.1	0	315	5.18275	32	32	5.18275	FN16613.1	0	315	4.29585	26
FN34156.1	uncharacterized protein	AT3G48660	18.7295	11.7792	14.9808	2.69851	14.9808	2.69851	27.2354	0.000149998	0.00141427	11.8442	75	75	11.8442	FN34156.1	0	465	8.3351	61	61	8.3351	FN34156.1	0	465	6.28062	50	50	6.28062	FN34156.1	0	465	8.81999	12.6887	120	120	12.6887	FN34156.1	0	465	10.9716	100	100	10.9716	FN34156.1	0	465	7.1633	64
FN02760.1	uncharacterized protein	AT1G79420	90.8401	39.9566	80.9955	3.74673	80.9955	3.74673	99.2357	1.14194e-06	5.46677e-05	32.0255	471	471	32.0255	FN02760.1	0	1080	29.1805	495	496	29.1805	FN02760.1	0	1080	27.2579	504	504	27.2579	FN02760.1	0	1080	29.4879	61.9163	1360	1360	61.9163	FN02760.1	0	1080	58.5759	1240	1240	58.5759	FN02760.1	0	1080	67.8041	1407
FN22436.1	Aldolase-type TIM barrel family protein	AT3G14130	21.6816	14.312	18.0832	2.6941	18.0832	2.6941	24.2286	0.000228198	0.00191589	11.854	228	236	11.854	FN22436.1	0	1462	8.82232	201	203	8.82232	FN22436.1	0	1462	11.3464	273	284	11.3464	FN22436.1	0	1462	10.6742	22.0957	649	657	22.0957	FN22436.1	0	1462	23.5198	656	674	23.5198	FN22436.1	0	1462	14.8092	411
FN05474.1	peroxidase ATP27a		82.5099	55.1316	57.8559	2.69339	57.8559	2.69339	19.7004	0.000472881	0.00329956	37.1184	368	370	37.1184	FN05474.1	0	732	38.8867	447	448	38.8867	FN05474.1	0	732	26.4919	332	332	26.4919	FN05474.1	0	732	34.1657	87.6575	1303	1305	87.6575	FN05474.1	0	732	69.5569	998	998	69.5569	FN05474.1	0	732	96.1995	1351
FN28336.1	DNA (cytosine-5)-methyltransferase 1	MET1	13.4373	9.16315	10.9572	2.77585	10.9572	2.77585	51.3212	1.43559e-05	0.000271788	6.73766	109	109	6.73766	FN28336.1	0	1188	6.3645	119	119	6.3645	FN28336.1	0	1188	5.40831	110	110	5.40831	FN28336.1	0	1188	6.17016	10.6367	257	257	10.6367	FN28336.1	0	1188	7.68701	179	179	7.68701	FN28336.1	0	1188	10.9962	251
FN30045.1	uncharacterized protein	AT2G42110	21.5693	16.3408	18.4926	3.26904	18.4926	3.26904	85.8216	2.00508e-06	7.74589e-05	8.78943	62	62	8.78943	FN30045.1	0	518	8.21825	67	67	8.21825	FN30045.1	0	518	7.44217	66	66	7.44217	FN30045.1	0	518	8.14995	9.87173	104	104	9.87173	FN30045.1	0	518	8.47012	86	86	8.47012	FN30045.1	0	518	7.53559	75
FN19796.1	pectin lyase-like superfamily protein	AT1G19170	57.558	43.2216	53.6091	3.44881	53.6091	3.44881	135.615	3.37706e-07	2.71282e-05	23.0674	665	665	23.0674	FN19796.1	0	2117	22.66	755	755	22.66	FN19796.1	0	2117	19.9482	723	723	19.9482	FN19796.1	0	2117	21.8919	36.6734	1579	1579	36.6734	FN19796.1	0	2117	28.6779	1190	1190	28.6779	FN19796.1	0	2117	33.8777	1378
FN28635.1	ATP-citrate lyase A-1	ACLA-1	205.585	140.706	189.078	2.68958	189.078	2.68958	178.208	1.15582e-07	1.59708e-05	118.153	2647	2658	118.153	FN28635.1	0	1652	112.384	2915	2922	112.384	FN28635.1	0	1652	105.187	2967	2975	105.187	FN28635.1	0	1652	111.908	165.097	5533	5547	165.097	FN28635.1	0	1652	155.616	5029	5039	155.616	FN28635.1	0	1652	145.93	4631
FN02932.1	carnitine/acylcarnitine translocase-like protein		37.9105	23.4	32.5547	2.68492	32.5547	2.68492	58.6538	8.64691e-06	0.000190441	20.6951	367	372	20.6951	FN02932.1	0	1320	20.4092	420	424	20.4092	FN02932.1	0	1320	16.8592	380	381	16.8592	FN02932.1	0	1320	19.3212	31.1403	822	836	31.1403	FN02932.1	0	1320	27.6346	707	715	27.6346	FN02932.1	0	1320	29.0983	736
FN37216.1	putative polyol transporter 4	AT2G20780	25.6113	9.70808	17.636	2.68449	17.636	2.68449	12.2122	0.00234978	0.0111548	14.2868	45	50	14.2868	FN37216.1	0	257	9.39474	36	38	9.39474	FN37216.1	0	257	7.72736	31	34	7.72736	FN37216.1	0	257	10.4696	18.7492	95	98	18.7492	FN37216.1	0	257	26.6007	134	134	26.6007	FN37216.1	0	257	23.8965	116
FN08116.1	polygalacturonase isoenzyme 1 beta subunit homolog		13.4255	8.27516	10.5952	2.68302	10.5952	2.68302	24.766	0.000211014	0.00181313	7.61854	108	108	7.61854	FN08116.1	0	1041	5.43217	89	89	5.43217	FN08116.1	0	1041	5.83537	104	104	5.83537	FN08116.1	0	1041	6.29536	8.45458	179	179	8.45458	FN08116.1	0	1041	4.75381	97	97	4.75381	FN08116.1	0	1041	8.39933	168
FN34898.1	PATATIN-like protein 9	PLP9	28.9591	19.0334	21.2353	2.72941	21.2353	2.72941	35.2637	5.8405e-05	0.000716292	11.0691	246	246	11.0691	FN34898.1	0	1632	14.6387	376	376	14.6387	FN34898.1	0	1632	11.775	329	329	11.775	FN34898.1	0	1632	12.4943	11.78	391	391	11.78	FN34898.1	0	1632	13.1296	420	420	13.1296	FN34898.1	0	1632	11.9272	374
FN18360.2	PXY/TDR-correlated protein PXC1	AT2G36570	216.297	167.021	191.919	2.95492	191.919	2.95492	53.1288	1.25925e-05	0.000247443	96.2584	194	194	96.2584	FN18360.2	0	148	89.7261	209	209	89.7261	FN18360.2	0	148	108.532	275	275	108.532	FN18360.2	0	148	98.1721	171.759	515	517	171.759	FN18360.2	0	148	117.548	339	341	117.548	FN18360.2	0	148	158.599	451
FN33426.1	putative stearoyl-acyl carrier protein desaturase		66.1514	52.0519	59.4813	2.68075	59.4813	2.68075	165.463	1.54749e-07	1.84586e-05	33.7475	719	733	33.7475	FN33426.1	0	1595	37.4855	919	941	37.4855	FN33426.1	0	1595	34.936	946	954	34.936	FN33426.1	0	1595	35.3897	39.1501	1235	1270	39.1501	FN33426.1	0	1595	34.6409	1055	1083	34.6409	FN33426.1	0	1595	35.6653	1071
FN08345.1	uncharacterized protein	AT5G26910	16.4592	8.12569	11.6007	2.68	11.6007	2.68	21.5589	0.000345018	0.00260367	9.84751	70	70	9.84751	FN08345.1	0	522	5.72086	47	47	5.72086	FN08345.1	0	522	5.14722	46	46	5.14722	FN08345.1	0	522	6.9052	10.9264	116	116	10.9264	FN08345.1	0	522	8.40522	86	86	8.40522	FN08345.1	0	522	10.3693	104
FN07277.1	phosphoenolpyruvate carboxylase kinase 1	PPCK1	31.5831	15.4295	27.5285	4.58815	27.5285	4.58815	65.0139	5.83664e-06	0.000147874	8.56821	163	163	8.56821	FN07277.1	0	1397	6.5039	143	143	6.5039	FN07277.1	0	1397	7.94406	190	190	7.94406	FN07277.1	0	1397	7.67206	33.6474	956	956	33.6474	FN07277.1	0	1397	30.4207	833	833	30.4207	FN07277.1	0	1397	32.8593	882
FN14564.1	Serine/threonine-protein kinase-like protein	AT5G53900	30.97	17.5062	26.9606	3.02829	26.9606	3.02829	26.4616	0.000166413	0.00152618	13.0949	101	102	13.0949	FN14564.1	0	572	12.9964	117	117	12.9964	FN14564.1	0	572	13.7855	134	135	13.7855	FN14564.1	0	572	13.2923	33.0944	384	385	33.0944	FN14564.1	0	572	31.4847	350	353	31.4847	FN14564.1	0	572	21.5644	237
FN01451.1	uncharacterized protein	AT2G39870	55.387	31.9608	48.0189	3.38605	48.0189	3.38605	40.6567	3.4444e-05	0.00048807	24.3461	369	369	24.3461	FN01451.1	0	1113	20.4943	359	359	20.4943	FN01451.1	0	1113	15.534	296	296	15.534	FN01451.1	0	1113	20.1248	42.8074	969	969	42.8074	FN01451.1	0	1113	30.8031	672	672	30.8031	FN01451.1	0	1113	40.4022	864
FN00638.1	minichromosome maintenance protein 5	MCM5	23.2963	11.9652	18.9196	2.67688	18.9196	2.67688	38.4833	4.22603e-05	0.000568452	13.0175	428	432	13.0175	FN00638.1	0	2437	12.2018	467	468	12.2018	FN00638.1	0	2437	8.62844	357	360	8.62844	FN00638.1	0	2437	11.2826	21.0234	1030	1042	21.0234	FN00638.1	0	2437	16.643	788	795	16.643	FN00638.1	0	2437	22.9369	1071
FN09231.1	hydroxyproline-rich glycoprotein-like protein	AT1G48280	36.9442	26.2708	34.0896	2.67625	34.0896	2.67625	121.979	5.1111e-07	3.39347e-05	18.7304	329	340	18.7304	FN09231.1	0	1333	21.1158	435	443	21.1158	FN09231.1	0	1333	21.1642	474	483	21.1642	FN09231.1	0	1333	20.3368	27.3324	735	741	27.3324	FN09231.1	0	1333	29.5849	754	773	29.5849	FN09231.1	0	1333	35.6082	894
FN13813.1	truncated structural maintenance of chromosomes family protein 6A		16.3555	4.6782	10.8621	2.67564	10.8621	2.67564	9.90389	0.00454026	0.0185485	8.92266	113	113	8.92266	FN13813.1	0	930	7.44694	109	109	7.44694	FN13813.1	0	930	3.0775	49	49	3.0775	FN13813.1	0	930	6.48237	10.151	192	192	10.151	FN13813.1	0	930	7.13151	130	130	7.13151	FN13813.1	0	930	11.6404	208
FN23497.1	Nucleotide-sugar transporter family protein	AT4G09810	45.5127	18.6224	34.8659	2.67348	34.8659	2.67348	42.9089	2.816e-05	0.000427477	17.736	341	349	17.736	FN23497.1	0	1445	21.282	473	484	21.282	FN23497.1	0	1445	23.4852	568	581	23.4852	FN23497.1	0	1445	20.8344	38.2802	1099	1125	38.2802	FN23497.1	0	1445	39.296	1096	1113	39.296	FN23497.1	0	1445	39.8358	1072
FN24747.1	uncharacterized protein	AT3G01680	131.686	69.1007	97.7841	2.67288	97.7841	2.67288	16.0007	0.000964392	0.00562532	68.1339	1414	1414	68.1339	FN24747.1	0	1524	76.7543	1841	1841	76.7543	FN24747.1	0	1524	30.4697	795	795	30.4697	FN24747.1	0	1524	58.4526	81.5609	2528	2528	81.5609	FN24747.1	0	1524	53.7962	1607	1607	53.7962	FN24747.1	0	1524	104.092	3048
FN15339.1	glycosyl hydrolase family protein 43	AT3G49880	21.9321	16.6011	16.9916	2.67192	16.9916	2.67192	25.5626	0.000188409	0.00167394	10.7465	48	48	10.7465	FN15339.1	0	328	8.5234	44	44	8.5234	FN15339.1	0	328	11.219	63	63	11.219	FN15339.1	0	328	10.1629	14.8406	99	99	14.8406	FN15339.1	0	328	13.2211	85	85	13.2211	FN15339.1	0	328	10.1553	64
FN04920.1	Rho GTPase activating protein with PAK-box/P21-Rho-binding domain	AT5G22400	54.2972	28.7297	47.7568	2.75877	47.7568	2.75877	123.155	4.92317e-07	3.3432e-05	28.3569	753	753	28.3569	FN04920.1	0	1950	28.1523	864	864	28.1523	FN04920.1	0	1950	24.9515	833	833	24.9515	FN04920.1	0	1950	27.1535	47.8577	1898	1898	47.8577	FN04920.1	0	1950	45.6805	1746	1746	45.6805	FN04920.1	0	1950	45.7203	1713
FN33736.1	uncharacterized protein	AT3G48660	22.9828	18.1274	20.2236	2.66877	20.2236	2.66877	48.9366	1.71828e-05	0.000308521	12.1746	63	63	12.1746	FN33736.1	0	380	12.0388	72	72	12.0388	FN33736.1	0	380	12.1431	79	79	12.1431	FN33736.1	0	380	12.1188	12.1628	94	94	12.1628	FN33736.1	0	380	17.0507	127	127	17.0507	FN33736.1	0	380	13.6963	100
FN15323.1	calcium-transporting ATPase 2	ECA2	19.8861	16.805	17.3074	2.7725	17.3074	2.7725	77.557	2.96422e-06	9.86094e-05	10.5844	345	387	10.5844	FN15323.1	0	2685	10.2466	384	433	10.2466	FN15323.1	0	2685	8.46235	359	389	8.46235	FN15323.1	0	2685	9.76443	13.7526	707	751	13.7526	FN15323.1	0	2685	11.0586	542	582	11.0586	FN15323.1	0	2685	14.5379	720
FN07306.1	putative protein kinase	AT3G15220	69.1684	55.4697	58.7887	2.65819	58.7887	2.65819	130.889	3.87999e-07	2.89596e-05	33.5759	232	807	33.5759	FN07306.1	0	1765	36.6469	288	1018	36.6469	FN07306.1	0	1765	36.1379	329	1092	36.1379	FN07306.1	0	1765	35.4536	37.0507	490	1330	37.0507	FN07306.1	0	1765	33.7613	358	1168	33.7613	FN07306.1	0	1765	35.9455	407
FN28656.1	AC007258_6Similar to nitrate and oligopeptide transporters		22.3294	8.83556	16.1884	4.18444	16.1884	4.18444	20.5514	0.000408057	0.00295778	7.1209	16	16	7.1209	FN28656.1	0	165	4.23587	11	11	4.23587	FN28656.1	0	165	3.89398	11	11	3.89398	FN28656.1	0	165	5.08359	18.7736	63	63	18.7736	FN28656.1	0	165	19.7887	64	64	19.7887	FN28656.1	0	165	17.9795	57
FN12159.1	leucine-rich repeat receptor-like serine/threonine-protein kinase BAM1		81.7809	57.0578	68.3171	2.86217	68.3171	2.86217	46.6312	2.06089e-05	0.000347522	38.2381	1946	1961	38.2381	FN12159.1	0	3766	40.1204	2371	2378	40.1204	FN12159.1	0	3766	31.702	2044	2044	31.702	FN12159.1	0	3766	36.6868	61.3892	4694	4702	61.3892	FN12159.1	0	3766	46.4253	3412	3427	46.4253	FN12159.1	0	3766	67.6623	4893
FN17037.2	RNA-binding protein-like		24.375	11.8768	18.07	2.65525	18.07	2.65525	9.9006	0.00454489	0.0185617	13.4457	34	52	13.4457	FN17037.2	0	284	9.84393	32	44	9.84393	FN17037.2	0	284	9.46074	36	46	9.46074	FN17037.2	0	284	10.9168	24.7575	109	143	24.7575	FN17037.2	0	284	19.5807	72	109	19.5807	FN17037.2	0	284	15.5771	64
FN05305.1	AF085279_2hypothetical protein		84.2338	40.6472	66.0425	3.68933	66.0425	3.68933	23.0574	0.000272145	0.0021804	23.5438	126	126	23.5438	FN05305.1	0	393	28.1314	174	174	28.1314	FN05305.1	0	393	21.9966	148	148	21.9966	FN05305.1	0	393	24.5572	50.6702	405	405	50.6702	FN05305.1	0	393	46.0847	355	355	46.0847	FN05305.1	0	393	41.981	317
FN29163.1	protein chromatin remodeling 24	CHR24	28.3764	23.1038	25.0192	3.05936	25.0192	3.05936	129.473	4.04861e-07	2.99002e-05	15.6221	292	304	15.6221	FN29163.1	0	1429	15.2065	314	342	15.2065	FN29163.1	0	1429	11.1996	267	274	11.1996	FN29163.1	0	1429	14.0094	12.4901	355	363	12.4901	FN29163.1	0	1429	11.246	296	315	11.246	FN29163.1	0	1429	12.711	336
FN28025.1	like AUXIN RESISTANT 2	LAX2	19.7398	10.3667	14.6445	3.0004	14.6445	3.0004	21.307	0.000359568	0.00268121	11.4998	70	70	11.4998	FN28025.1	0	447	8.24431	58	58	8.24431	FN28025.1	0	447	5.09615	39	39	5.09615	FN28025.1	0	447	8.28008	9.23978	84	84	9.23978	FN28025.1	0	447	4.22294	37	37	4.22294	FN28025.1	0	447	8.49965	73
FN29830.1	rhomboid-related intramembrane serine protease-like protein	AT5G38510	47.2975	19.0296	40.9037	2.65192	40.9037	2.65192	44.2496	2.5094e-05	0.000396064	18.9713	386	418	18.9713	FN29830.1	0	1618	29.6092	669	754	29.6092	FN29830.1	0	1618	25.7032	662	712	25.7032	FN29830.1	0	1618	24.7612	56.8875	1692	1872	56.8875	FN29830.1	0	1618	46.0673	1327	1461	46.0673	FN29830.1	0	1618	58.5757	1668
FN35896.1	endo-1,4-beta-glucanase	GH9B1	107.913	74.9641	93.2253	3.44316	93.2253	3.44316	47.3376	1.94749e-05	0.00033475	58.4255	1343	1343	58.4255	FN35896.1	0	1688	53.9773	1434	1434	53.9773	FN35896.1	0	1688	36.2293	1047	1047	36.2293	FN35896.1	0	1688	49.544	45.9938	1579	1579	45.9938	FN35896.1	0	1688	33.6995	1115	1115	33.6995	FN35896.1	0	1688	34.7794	1128
FN29522.1	adenosine deaminase-like protein	AT4G04880	20.0231	8.17441	18.697	3.8736	18.697	3.8736	74.6624	3.43184e-06	0.000106446	6.4626	135	135	6.4626	FN29522.1	0	1534	6.08872	147	147	6.08872	FN29522.1	0	1534	6.96805	183	183	6.96805	FN29522.1	0	1534	6.50646	15.4173	481	481	15.4173	FN29522.1	0	1534	20.2541	609	609	20.2541	FN29522.1	0	1534	17.6766	521
FN25525.1	putative plastidic glucose transporter 2	AT1G67300	88.2672	71.4695	80.7262	3.17175	80.7262	3.17175	361.647	7.04367e-09	3.9044e-06	47.056	1329	1329	47.056	FN25525.1	0	2074	43.1348	1408	1408	43.1348	FN25525.1	0	2074	43.3426	1539	1539	43.3426	FN25525.1	0	2074	44.5112	39.4726	1665	1665	39.4726	FN25525.1	0	2074	35.1515	1429	1429	35.1515	FN25525.1	0	2074	36.8888	1470
FN04507.1	SNARE associated Golgi protein	AT4G17790	24.5059	13.4044	20.5318	3.90656	20.5318	3.90656	38.7226	4.12979e-05	0.000559453	6.818	109	109	6.818	FN04507.1	0	1174	7.95579	147	147	7.95579	FN04507.1	0	1174	6.41811	129	129	6.41811	FN04507.1	0	1174	7.06397	13.6115	325	325	13.6115	FN04507.1	0	1174	13.5149	311	311	13.5149	FN04507.1	0	1174	12.1026	273
FN25652.1	putative serine/threonine kinase	AT1G74330	62.3878	42.8193	54.2054	2.90573	54.2054	2.90573	37.5602	4.62455e-05	0.000605957	37.9523	169	169	37.9523	FN25652.1	0	327	24.8712	128	128	24.8712	FN25652.1	0	327	22.5065	126	126	22.5065	FN25652.1	0	327	28.4433	45.4097	302	302	45.4097	FN25652.1	0	327	38.8483	249	249	38.8483	FN25652.1	0	327	50.9317	320
FN11545.1	leucine-rich repeat receptor-like protein kinase TDR	PXY	59.3247	27.947	39.3156	2.65256	39.3156	2.65256	11.2772	0.00302908	0.0135561	29.9732	160	160	29.9732	FN11545.1	0	392	27.3927	169	169	27.3927	FN11545.1	0	392	14.0064	94	94	14.0064	FN11545.1	0	392	23.7908	55.3149	441	441	55.3149	FN11545.1	0	392	37.3523	287	287	37.3523	FN11545.1	0	392	60.9414	459
FN02254.1	hypothetical protein		19.5433	13.87	16.8597	3.64029	16.8597	3.64029	75.4264	3.29997e-06	0.000104527	7.68304	123	138	7.68304	FN02254.1	0	1319	5.53971	104	115	5.53971	FN02254.1	0	1319	5.93397	125	134	5.93397	FN02254.1	0	1319	6.38557	6.29987	155	169	6.29987	FN02254.1	0	1319	7.34903	181	190	7.34903	FN02254.1	0	1319	6.78687	165
FN12061.1	3-phosphoshikimate 1-carboxyvinyltransferase / 5-enolpyruvylshikimate-3-phosphate / EPSP synthase	AT2G45300	80.2644	32.5329	68.0397	3.02223	68.0397	3.02223	91.4714	1.56652e-06	6.66168e-05	34.907	1051	1051	34.907	FN12061.1	0	2211	38.4505	1338	1338	38.4505	FN12061.1	0	2211	27.5802	1044	1044	27.5802	FN12061.1	0	2211	33.6459	74.5649	3353	3353	74.5649	FN12061.1	0	2211	65.9008	2856	2856	65.9008	FN12061.1	0	2211	74.479	3164
FN22973.1	uncharacterized protein	AT5G66600	20.2655	10.0076	16.5608	2.89764	16.5608	2.89764	37.7056	4.55874e-05	0.000599669	8.8475	110	110	8.8475	FN22973.1	0	913	9.4646	136	136	9.4646	FN22973.1	0	913	7.86901	123	123	7.86901	FN22973.1	0	913	8.72704	18.9028	351	351	18.9028	FN22973.1	0	913	18.8872	338	338	18.8872	FN22973.1	0	913	13.9093	244
FN00517.1	leucine-rich repeat receptor-like protein kinase TDR	PXY	58.5933	22.4422	40.1485	2.87399	40.1485	2.87399	9.64044	0.0049308	0.0197659	36.2712	122	122	36.2712	FN00517.1	0	247	18.7785	73	73	18.7785	FN00517.1	0	247	9.2226	39	39	9.2226	FN00517.1	0	247	21.4241	51.7567	260	260	51.7567	FN00517.1	0	247	30.5693	148	148	30.5693	FN00517.1	0	247	53.0994	252
FN23455.1	transducin/WD40 domain-containing protein	AT3G49400	18.7385	7.32236	14.6034	3.80013	14.6034	3.80013	16.3739	0.000892108	0.00531112	3.65865	14	14	3.65865	FN23455.1	0	281	4.29617	19	19	4.29617	FN23455.1	0	281	7.69097	37	37	7.69097	FN23455.1	0	281	5.21526	22.3972	128	128	22.3972	FN23455.1	0	281	17.6111	97	97	17.6111	FN23455.1	0	281	19.4477	105
FN02082.1	DNA replication licensing factor MCM3-like protein	MCM3	20.1951	8.66857	15.6235	2.635	15.6235	2.635	35.9898	5.41691e-05	0.000679016	10.4826	356	374	10.4826	FN02082.1	0	2620	11.7861	474	486	11.7861	FN02082.1	0	2620	6.39832	270	287	6.39832	FN02082.1	0	2620	9.55566	16.9276	885	902	16.9276	FN02082.1	0	2620	15.6948	779	806	15.6948	FN02082.1	0	2620	19.8052	990
FN10971.1	endomembrane family protein 70	AT5G25100	156.922	106.845	138.12	2.63328	138.12	2.63328	93.189	1.45753e-06	6.39297e-05	88.4977	2961	2961	88.4977	FN10971.1	0	2457	88.6999	3430	3430	88.6999	FN10971.1	0	2457	76.5009	3218	3218	76.5009	FN10971.1	0	2457	84.5662	152.129	7602	7602	152.129	FN10971.1	0	2457	114.452	5512	5512	114.452	FN10971.1	0	2457	149.656	7065
FN08638.1	sucrose transporter 4	SUT4	21.6124	12.9903	18.5151	3.61468	18.5151	3.61468	88.3012	1.79584e-06	7.20038e-05	8.05719	184	184	8.05719	FN08638.1	0	1677	7.16082	189	189	7.16082	FN08638.1	0	1677	6.02558	173	173	6.02558	FN08638.1	0	1677	7.08119	9.82204	335	335	9.82204	FN08638.1	0	1677	11.1953	368	368	11.1953	FN08638.1	0	1677	10.583	341
FN02524.1	AC007060_21Strong similarity to F19I3.2 gi		29.8681	24.3851	26.8012	2.63011	26.8012	2.63011	36.1889	5.30754e-05	0.00066911	17.9713	225	232	17.9713	FN02524.1	0	948	16.6888	249	249	16.6888	FN02524.1	0	948	14.6641	236	238	14.6641	FN02524.1	0	948	16.4414	23.184	443	447	23.184	FN02524.1	0	948	18.728	343	348	18.728	FN02524.1	0	948	18.1721	328
FN22283.1	myosin-like protein XIF	XIF	58.2555	14.6908	47.4648	2.77172	47.4648	2.77172	25.8227	0.000181688	0.00162807	26.5982	28	46	26.5982	FN22283.1	0	127	28.0168	39	56	28.0168	FN22283.1	0	127	25.7555	43	56	25.7555	FN22283.1	0	127	26.7902	70.4624	109	182	70.4624	FN22283.1	0	127	68.2914	109	170	68.2914	FN22283.1	0	127	84.011	135
FN13663.1	leucine-rich repeat receptor-like protein kinase TDR	PXY	31.4867	9.58337	22.6348	2.81299	22.6348	2.81299	24.6418	0.000214836	0.00183749	18.2913	136	136	18.2913	FN13663.1	0	546	12.1025	104	104	12.1025	FN13663.1	0	546	7.06052	66	66	7.06052	FN13663.1	0	546	12.4848	28.997	322	322	28.997	FN13663.1	0	546	23.9204	256	256	23.9204	FN13663.1	0	546	28.8826	303
FN17005.1	EMF1-interacting protein 6	BBX32	42.0105	18.8436	35.0669	4.11502	35.0669	4.11502	37.552	4.62831e-05	0.000606143	15.2792	227	227	15.2792	FN17005.1	0	1091	10.8906	187	187	10.8906	FN17005.1	0	1091	7.60237	142	142	7.60237	FN17005.1	0	1091	11.2574	44.8423	995	995	44.8423	FN17005.1	0	1091	44.5177	952	952	44.5177	FN17005.1	0	1091	49.6129	1040
FN01989.1	cellulose synthase-like protein D3	CSLD3	30.7201	18.9209	26.2988	2.6257	26.2988	2.6257	34.2782	6.4839e-05	0.000773315	20.9993	1096	1159	20.9993	FN01989.1	0	4053	14.1718	849	904	14.1718	FN01989.1	0	4053	13.3595	844	927	13.3595	FN01989.1	0	4053	16.1769	25.9977	1981	2143	25.9977	FN01989.1	0	4053	20.0899	1446	1596	20.0899	FN01989.1	0	4053	29.2525	2157
FN17245.1	hypothetical protein		42.2941	26.2123	33.7714	2.62558	33.7714	2.62558	73.6515	3.61665e-06	0.000110194	24.3472	294	310	24.3472	FN17245.1	0	935	19.2993	273	284	19.2993	FN17245.1	0	935	18.6786	290	299	18.6786	FN17245.1	0	935	20.775	25.5047	473	485	25.5047	FN17245.1	0	935	26.4637	467	485	26.4637	FN17245.1	0	935	27.999	492
FN04803.1	transcription factor bHLH51	AT2G40200	21.5627	12.0586	19.4005	4.91858	19.4005	4.91858	39.7193	3.75722e-05	0.000521276	4.91785	59	59	4.91785	FN04803.1	0	881	5.62539	78	78	5.62539	FN04803.1	0	881	4.30946	65	65	4.30946	FN04803.1	0	881	4.9509	19.9801	358	358	19.9801	FN04803.1	0	881	18.9362	327	327	18.9362	FN04803.1	0	881	14.9462	253
FN06856.2	lysophospholipase 2	LysoPL2	114.361	86.832	105.566	2.92365	105.566	2.92365	122.672	4.99923e-07	3.35399e-05	48.0567	209	837	48.0567	FN06856.2	0	1279	53.0064	254	1067	53.0064	FN06856.2	0	1279	63.5703	334	1392	63.5703	FN06856.2	0	1279	54.8778	70.351	488	1830	70.351	FN06856.2	0	1279	86.1198	577	2159	86.1198	FN06856.2	0	1279	73.4501	550
FN06095.1	homeobox-leucine zipper protein ATHB-5	HB5	35.6462	22.7986	29.8687	8.40652	29.8687	8.40652	39.5684	3.81085e-05	0.00052663	11.4249	145	145	11.4249	FN06095.1	0	932	8.58991	126	126	8.58991	FN06095.1	0	932	18.8641	301	301	18.8641	FN06095.1	0	932	12.9596	5.69767	108	108	5.69767	FN06095.1	0	932	3.8318	70	70	3.8318	FN06095.1	0	932	2.56879	46
FN02640.1	CBL-interacting serine/threonine-protein kinase 7	CIPK7	21.11	11.6265	14.9653	2.61539	14.9653	2.61539	13.8957	0.00154344	0.00806417	11.251	93	93	11.251	FN02640.1	0	607	9.4208	90	90	9.4208	FN02640.1	0	607	7.1208	74	74	7.1208	FN02640.1	0	607	9.26422	15.2286	188	188	15.2286	FN02640.1	0	607	13.9521	166	166	13.9521	FN02640.1	0	607	15.3479	179
FN22243.1	uncharacterized protein	AT5G18310	19.5814	14.8063	16.7446	2.61469	16.7446	2.61469	41.5231	3.18374e-05	0.000462729	14.4281	145	145	14.4281	FN22243.1	0	738	8.6095	100	100	8.6095	FN22243.1	0	738	8.0729	102	102	8.0729	FN22243.1	0	738	10.3702	13.125	197	197	13.125	FN22243.1	0	738	11.2681	163	163	11.2681	FN22243.1	0	738	10.2963	146
FN08996.1	uncharacterized protein	AT2G40070	25.8605	14.7907	21.6396	2.61328	21.6396	2.61328	24.5149	0.000218833	0.00185921	18.2068	150	150	18.2068	FN08996.1	0	605	11.0273	105	105	11.0273	FN08996.1	0	605	11.0061	114	114	11.0061	FN08996.1	0	605	13.4134	22.1869	273	273	22.1869	FN08996.1	0	605	18.0459	214	214	18.0459	FN08996.1	0	605	19.9581	232
FN24539.1	pathogenesis-related thaumatin-like protein	AT5G40020	51.1733	19.7736	32.6471	2.61123	32.6471	2.61123	8.97254	0.00612639	0.0234768	26.335	156	156	26.335	FN24539.1	0	435	24.2467	166	166	24.2467	FN24539.1	0	435	10.2049	76	76	10.2049	FN24539.1	0	435	20.2622	48.4906	429	429	48.4906	FN24539.1	0	435	39.6413	338	338	39.6413	FN24539.1	0	435	61.3782	513
FN12532.1	uncharacterized protein	AT2G37195	16.5981	10.0909	12.0644	3.00678	12.0644	3.00678	27.1087	0.000152542	0.00143034	5.86572	52	52	5.86572	FN12532.1	0	651	7.02725	72	72	7.02725	FN12532.1	0	651	7.89564	88	88	7.89564	FN12532.1	0	651	6.92954	6.19331	82	82	6.19331	FN12532.1	0	651	7.44498	95	95	7.44498	FN12532.1	0	651	4.39711	55
FN17930.1	uncharacterized protein	AT5G67210	17.8938	12.2851	14.4579	3.00787	14.4579	3.00787	79.009	2.75966e-06	9.39091e-05	7.3228	71	71	7.3228	FN17930.1	0	712	6.15748	69	69	6.15748	FN17930.1	0	712	8.12158	99	99	8.12158	FN17930.1	0	712	7.20062	9.46086	137	137	9.46086	FN17930.1	0	712	6.44887	90	90	6.44887	FN17930.1	0	712	9.13726	125
FN04034.1	myosin-like protein XIF	XIF	20.7344	9.09886	12.3287	2.61743	12.3287	2.61743	7.44477	0.0105708	0.0358944	10.3007	31	31	10.3007	FN04034.1	0	221	8.33758	29	29	8.33758	FN04034.1	0	221	4.22876	16	16	4.22876	FN04034.1	0	221	7.62236	17.5762	79	79	17.5762	FN04034.1	0	221	17.3137	75	75	17.3137	FN04034.1	0	221	24.9632	106
FN08634.1	uncharacterized protein	AT1G12020	52.8021	28.5291	45.2659	3.10753	45.2659	3.10753	38.1274	4.37437e-05	0.000581838	21.0422	296	296	21.0422	FN08634.1	0	1033	20.6053	335	335	20.6053	FN08634.1	0	1033	22.7872	403	403	22.7872	FN08634.1	0	1033	21.4782	37.6025	790	790	37.6025	FN08634.1	0	1033	38.6213	782	782	38.6213	FN08634.1	0	1033	36.9309	733
FN11028.1	pectinacetylesterase family protein	AT5G23870	19.4486	10.6056	14.0966	2.60368	14.0966	2.60368	16.3182	0.000902452	0.00535218	5.87474	18	18	5.87474	FN11028.1	0	225	12.7076	45	45	12.7076	FN11028.1	0	225	7.78797	30	30	7.78797	FN11028.1	0	225	8.79011	15.5155	71	71	15.5155	FN11028.1	0	225	14.7384	65	65	14.7384	FN11028.1	0	225	10.1779	44
FN25622.1	regulator of ribonuclease-like protein 2	AT5G16450	52.8617	13.373	42.0023	2.60273	42.0023	2.60273	26.4157	0.000167454	0.00153223	23.8987	275	275	23.8987	FN25622.1	0	845	30.5284	406	406	30.5284	FN25622.1	0	845	24.1934	350	350	24.1934	FN25622.1	0	845	26.2068	56.8496	977	977	56.8496	FN25622.1	0	845	63.2137	1047	1047	63.2137	FN25622.1	0	845	53.1545	863
FN26060.1	H+-transporting ATPase-like protein		27.998	10.1592	19.8806	2.60258	19.8806	2.60258	16.0768	0.000949085	0.00555889	16.0637	56	56	16.0637	FN26060.1	0	256	16.1327	65	65	16.1327	FN26060.1	0	256	5.01959	22	22	5.01959	FN26060.1	0	256	12.4054	27.0813	141	141	27.0813	FN26060.1	0	256	21.5231	108	108	21.5231	FN26060.1	0	256	24.8031	122
FN06294.1	DNA polymerase alpha 1		16.1155	5.21595	11.9048	2.60258	11.9048	2.60258	13.3605	0.00175583	0.00887709	10.8653	116	116	10.8653	FN06294.1	0	784	6.72661	83	83	6.72661	FN06294.1	0	784	4.69364	63	63	4.69364	FN06294.1	0	784	7.42851	12.1041	193	193	12.1041	FN06294.1	0	784	11.453	176	176	11.453	FN06294.1	0	784	15.9324	240
FN00468.1	ABC transporter G family member 1	AT2G39350	54.5086	41.5912	49.9656	4.7113	49.9656	4.7113	74.8127	3.40539e-06	0.000106375	23.491	557	706	23.491	FN00468.1	0	2207	17.6767	475	614	17.6767	FN00468.1	0	2207	32.0764	877	1212	32.0764	FN00468.1	0	2207	24.4147	15.3054	533	687	15.3054	FN00468.1	0	2207	13.2456	404	573	13.2456	FN00468.1	0	2207	11.8382	416
FN11510.1	hypothetical protein		21.5096	9.6643	19.5624	3.57032	19.5624	3.57032	179.909	1.1134e-07	1.56109e-05	6.9629	86	86	6.9629	FN11510.1	0	907	6.72509	96	96	6.72509	FN11510.1	0	907	9.14464	142	142	9.14464	FN11510.1	0	907	7.61087	19.1363	353	353	19.1363	FN11510.1	0	907	17.6059	313	313	17.6059	FN11510.1	0	907	16.9278	295
FN33301.1	cytochrome P450 71A24	CYP71A24	60.1893	45.0578	47.7688	2.5963	47.7688	2.5963	24.351	0.000224135	0.00189258	46.3277	94	94	46.3277	FN33301.1	0	149	23.4537	55	55	23.4537	FN33301.1	0	149	19.9926	51	51	19.9926	FN33301.1	0	149	29.9246	39.929	121	121	39.929	FN33301.1	0	149	29.7889	87	87	29.7889	FN33301.1	0	149	26.5469	76
FN11283.1	uncharacterized protein	AT4G28310	48.3609	21.7043	35.7001	2.85387	35.7001	2.85387	34.9654	6.02648e-05	0.000734377	16.1639	232	232	16.1639	FN11283.1	0	1054	23.2089	385	385	23.2089	FN11283.1	0	1054	18.3985	332	332	18.3985	FN11283.1	0	1054	19.2571	34.2409	734	734	34.2409	FN11283.1	0	1054	28.6067	591	591	28.6067	FN11283.1	0	1054	33.8249	685
FN12056.1	polygalacturonase	AT1G48100	140.312	77.2132	119.77	6.35075	119.77	6.35075	108.988	7.93006e-07	4.44223e-05	55.7598	1366	1508	55.7598	FN12056.1	0	1986	51.6687	1475	1615	51.6687	FN12056.1	0	1986	57.0569	1781	1940	57.0569	FN12056.1	0	1986	54.8284	29.8578	1104	1206	29.8578	FN12056.1	0	1986	19.4206	698	756	19.4206	FN12056.1	0	1986	17.8727	657
FN28852.1	Quinone reductase family protein	AT4G36750	54.0095	11.6548	45.1986	3.12815	45.1986	3.12815	79.4823	2.69682e-06	9.23565e-05	25.4572	130	130	25.4572	FN28852.1	0	375	20.5016	121	121	20.5016	FN28852.1	0	375	17.7566	114	114	17.7566	FN28852.1	0	375	21.2385	57.167	436	436	57.167	FN28852.1	0	375	55.3712	407	407	55.3712	FN28852.1	0	375	59.6792	430
FN01989.3	cellulose synthase-like protein D3	CSLD3	21.1105	13.114	13.8602	2.59009	13.8602	2.59009	9.39872	0.00532669	0.0210171	9.07296	45	64	9.07296	FN01989.3	0	518	7.60494	41	62	7.60494	FN01989.3	0	518	9.47185	56	84	9.47185	FN01989.3	0	518	8.71659	12.4346	82	131	12.4346	FN01989.3	0	518	10.4399	66	106	10.4399	FN01989.3	0	518	9.94698	71
FN22303.1	peroxidase		17.215	8.69553	11.336	3.98384	11.336	3.98384	19.7714	0.000466996	0.00326808	5.46252	97	97	5.46252	FN22303.1	0	1304	3.60569	74	74	3.60569	FN22303.1	0	1304	2.32922	52	52	2.32922	FN22303.1	0	1304	3.79914	18.8908	497	501	18.8908	FN22303.1	0	1304	13.2239	336	338	13.2239	FN22303.1	0	1304	13.2908	331
FN03779.1	cyclin-dependent kinase-like protein	IBS1	87.7633	43.865	70.613	3.01889	70.613	3.01889	56.0161	1.03012e-05	0.000215771	31.7316	506	506	31.7316	FN03779.1	0	1171	34.889	643	643	34.889	FN03779.1	0	1171	38.308	768	768	38.308	FN03779.1	0	1171	34.9762	52.36	1247	1247	52.36	FN03779.1	0	1171	49.1879	1129	1129	49.1879	FN03779.1	0	1171	51.1569	1151
FN10087.2	hypothetical protein		19.4545	9.47137	12.4635	3.02503	12.4635	3.02503	7.49238	0.0103806	0.03541	6.75775	15	15	6.75775	FN10087.2	0	163	7.40628	17	19	7.40628	FN10087.2	0	163	4.30011	11	12	4.30011	FN10087.2	0	163	6.15471	8.74783	29	29	8.74783	FN10087.2	0	163	8.13779	26	26	8.13779	FN10087.2	0	163	9.57899	30
FN04956.1	AGC (cAMP-dependent, cGMP-dependent and protein kinase C) kinase family protein	AT2G20470	24.588	13.9202	20.1003	2.58518	20.1003	2.58518	29.7702	0.000108651	0.00111503	14.9325	236	389	14.9325	FN04956.1	0	1913	11.6581	207	351	11.6581	FN04956.1	0	1913	11.4499	232	375	11.4499	FN04956.1	0	1913	12.6802	20.2535	533	788	20.2535	FN04956.1	0	1913	18.8016	431	705	18.8016	FN04956.1	0	1913	20.8129	547
FN06768.1	putative beta-1,3-galactosyltransferase 2	AT1G05170	47.6386	35.3246	41.4056	3.35877	41.4056	3.35877	76.4706	3.1298e-06	0.000101497	18.5074	373	373	18.5074	FN06768.1	0	1480	24.4278	569	569	24.4278	FN06768.1	0	1480	25.4951	646	646	25.4951	FN06768.1	0	1480	22.8101	20.5313	618	618	20.5313	FN06768.1	0	1480	16.2705	472	472	16.2705	FN06768.1	0	1480	15.8599	451
FN36247.1	uncharacterized protein	AT1G22060	19.503	11.5079	16.4037	2.58294	16.4037	2.58294	12.0451	0.002456	0.0115345	12.959	48	48	12.959	FN36247.1	0	272	9.11024	39	39	9.11024	FN36247.1	0	272	9.01916	42	42	9.01916	FN36247.1	0	272	10.3628	13.7383	76	76	13.7383	FN36247.1	0	272	13.6923	73	73	13.6923	FN36247.1	0	272	17.4124	91
FN27403.1	protein HAWAIIAN SKIRT	HWS	26.3466	12.2819	20.3208	2.58116	20.3208	2.58116	39.8712	3.7042e-05	0.000516173	11.5369	178	178	11.5369	FN27403.1	0	1133	14.7489	263	263	14.7489	FN27403.1	0	1133	12.2697	238	238	12.2697	FN27403.1	0	1133	12.8518	19.8758	458	458	19.8758	FN27403.1	0	1133	19.9478	443	443	19.9478	FN27403.1	0	1133	17.3639	378
FN35213.1	cyclin-D5-1	CYCD5;1	24.5918	11.8048	19.6478	2.5771	19.6478	2.5771	27.8799	0.000137845	0.00132993	11.9943	98	98	11.9943	FN35213.1	0	600	12.9194	122	122	12.9194	FN35213.1	0	600	12.4608	128	128	12.4608	FN35213.1	0	600	12.4581	24.2566	295	296	24.2566	FN35213.1	0	600	20.067	236	236	20.067	FN35213.1	0	600	22.1195	255
FN17131.1	ubiquitin-specific protease family C19-related protein	AT1G16860	68.024	46.2308	61.476	2.7491	61.476	2.7491	137.16	3.23054e-07	2.65523e-05	32.4131	857	915	32.4131	FN17131.1	0	2073	39.3856	1193	1285	39.3856	FN17131.1	0	2073	33.6427	1135	1194	33.6427	FN17131.1	0	2073	35.1471	60.1743	2345	2537	60.1743	FN17131.1	0	2073	48.3598	1845	1965	48.3598	FN17131.1	0	2073	53.3765	2022
FN13169.4	3-oxoacyl-[acyl-carrier-protein] reductase	AT1G24360	47.3475	39.2619	39.5727	2.92636	39.5727	2.92636	21.684	0.000338065	0.00256582	20.6534	82	90	20.6534	FN13169.4	0	320	21.4441	97	108	21.4441	FN13169.4	0	320	19.5308	100	107	19.5308	FN13169.4	0	320	20.5428	24.7381	147	161	24.7381	FN13169.4	0	320	30.4512	168	191	30.4512	FN13169.4	0	320	21.9568	127
FN31189.1	protein OCTOPUS	AT3G09070	73.9524	41.3597	62.4711	2.57301	62.4711	2.57301	44.9971	2.35654e-05	0.000380165	44.2573	270	270	44.2573	FN31189.1	0	448	40.9877	289	289	40.9877	FN31189.1	0	448	33.8985	259	260	33.8985	FN31189.1	0	448	39.7145	60.583	552	552	60.583	FN31189.1	0	448	57.6227	506	506	57.6227	FN31189.1	0	448	71.2145	613
FN04594.1	COP1-interacting protein-like protein	AT5G43310	32.1892	9.30645	20.7012	2.57275	20.7012	2.57275	10.189	0.0041601	0.0173435	16.5349	30	34	16.5349	FN04594.1	0	151	15.9897	37	38	15.9897	FN04594.1	0	151	6.96275	18	18	6.96275	FN04594.1	0	151	13.1624	31.9109	91	98	31.9109	FN04594.1	0	151	26.0157	71	77	26.0157	FN04594.1	0	151	38.9482	102
FN33846.1	unknown protein		17.3597	12.2034	14.0332	2.57256	14.0332	2.57256	37.8018	4.51585e-05	0.000596165	10.2109	73	73	10.2109	FN33846.1	0	525	9.43994	78	78	9.43994	FN33846.1	0	525	7.12043	64	64	7.12043	FN33846.1	0	525	8.92374	14.5165	155	155	14.5165	FN33846.1	0	525	11.6612	120	120	11.6612	FN33846.1	0	525	14.9694	151
FN29108.1	DNA (cytosine-5)-methyltransferase 1	MET1	39.8747	22.3125	30.4099	2.57058	30.4099	2.57058	19.3135	0.000506588	0.00347776	20.45	110	110	20.45	FN29108.1	0	395	24.7718	154	154	24.7718	FN29108.1	0	395	12.8649	87	87	12.8649	FN29108.1	0	395	19.3623	33.9825	273	273	33.9825	FN29108.1	0	395	24.9276	193	193	24.9276	FN29108.1	0	395	37.1568	282
FN03482.1	phosphoglucomutase 3	AT1G23190	187.84	143.631	160.362	2.56965	160.362	2.56965	101.589	1.04251e-06	5.23005e-05	111.631	3358	3358	111.631	FN03482.1	0	2209	106.971	3719	3719	106.971	FN03482.1	0	2209	87.8923	3324	3324	87.8923	FN03482.1	0	2209	102.165	134.218	6029	6030	134.218	FN03482.1	0	2209	93.6749	4056	4056	93.6749	FN03482.1	0	2209	113.61	4822
FN31536.1	leucine-rich repeat transmembrane protein kinase-like protein	AT2G01210	23.957	11.3986	20.5821	2.97041	20.5821	2.97041	155.84	1.95814e-07	1.99886e-05	11.6931	282	282	11.6931	FN31536.1	0	1771	10.8707	303	303	10.8707	FN31536.1	0	1771	8.77301	266	266	8.77301	FN31536.1	0	1771	10.4456	20.2395	729	729	20.2395	FN31536.1	0	1771	18.3791	638	638	18.3791	FN31536.1	0	1771	20.3951	694
FN16100.1	transcription factor UNE12	UNE12	37.3166	21.3445	34.1761	2.63706	34.1761	2.63706	223.036	4.77275e-08	1.05763e-05	20.4735	374	409	20.4735	FN16100.1	0	1467	22.0889	486	510	22.0889	FN16100.1	0	1467	20.0672	482	504	20.0672	FN16100.1	0	1467	20.8765	36.0638	1043	1076	36.0638	FN16100.1	0	1467	35.4724	964	1020	35.4724	FN16100.1	0	1467	33.9522	947
FN02704.1	putative protein		47.719	24.3558	27.2851	2.56388	27.2851	2.56388	8.28491	0.00776054	0.0281869	16.1197	45	45	16.1197	FN02704.1	0	205	14.5673	47	47	14.5673	FN02704.1	0	205	21.6544	76	76	21.6544	FN02704.1	0	205	17.4471	19.4277	81	81	19.4277	FN02704.1	0	205	17.6695	71	71	17.6695	FN02704.1	0	205	20.3106	80
FN09715.1	ETTIN		22.7064	7.45807	16.5669	2.93475	16.5669	2.93475	12.9502	0.00194379	0.0096093	11.2141	124	124	11.2141	FN09715.1	0	812	8.21613	105	105	8.21613	FN09715.1	0	812	6.25819	87	87	6.25819	FN09715.1	0	812	8.56281	28.5809	472	472	28.5809	FN09715.1	0	812	21.3621	340	340	21.3621	FN09715.1	0	812	25.4461	396
FN05944.1	AT2G40070		30.6799	19.581	25.4465	2.60825	25.4465	2.60825	109.313	7.83854e-07	4.4065e-05	16.2677	354	354	16.2677	FN05944.1	0	1598	17.0177	428	428	17.0177	FN05944.1	0	1598	14.1821	388	388	14.1821	FN05944.1	0	1598	15.8225	21.969	714	714	21.969	FN05944.1	0	1598	21.0073	658	658	21.0073	FN05944.1	0	1598	22.538	692
FN06032.1	glutamate synthase 1 [NADH]	GLT1	143.702	81.6145	124.852	3.20824	124.852	3.20824	49.3021	1.6707e-05	0.000302484	58.2955	4834	4902	58.2955	FN06032.1	0	6175	65.4828	6300	6364	65.4828	FN06032.1	0	6175	45.8387	4784	4846	45.8387	FN06032.1	0	6175	56.539	125.044	15585	15704	125.044	FN06032.1	0	6175	91.1131	10903	11028	91.1131	FN06032.1	0	6175	96.7757	11420
FN20092.1	plasma membrane intrinsic protein 1;4	PIP1;4	117.32	91.9611	100.715	2.74819	100.715	2.74819	112.483	7.01233e-07	4.11453e-05	59.5023	1072	1072	59.5023	FN20092.1	0	1323	58.5434	1219	1219	58.5434	FN20092.1	0	1323	67.5487	1530	1530	67.5487	FN20092.1	0	1323	61.8648	65.1496	1753	1753	65.1496	FN20092.1	0	1323	48.2027	1250	1250	48.2027	FN20092.1	0	1323	59.4809	1512
FN34277.1	GDSL lipase 1	GLIP1	18.4164	15.8317	16.2209	2.55877	16.2209	2.55877	96.4605	1.27491e-06	5.8721e-05	10.8611	201	201	10.8611	FN34277.1	0	1359	9.39746	201	201	9.39746	FN34277.1	0	1359	10.9599	255	255	10.9599	FN34277.1	0	1359	10.4062	14.3635	397	397	14.3635	FN34277.1	0	1359	11.4499	305	305	11.4499	FN34277.1	0	1359	10.1104	264
FN07393.1	putative S-acyltransferase	AT1G69420	27.4961	23.8064	23.9191	2.65938	23.9191	2.65938	51.1924	1.44931e-05	0.000273407	14.7692	482	502	14.7692	FN07393.1	0	2496	12.9825	494	510	12.9825	FN07393.1	0	2496	15.4917	639	662	15.4917	FN07393.1	0	2496	14.4145	20.9007	1024	1061	20.9007	FN07393.1	0	2496	16.0861	771	787	16.0861	FN07393.1	0	2496	20.7266	980
FN25545.1	B-cell receptor-associated protein 31-like protein	AT5G48660	20.2274	13.3172	16.387	2.60938	16.387	2.60938	61.7699	7.09793e-06	0.000167342	9.64481	101	101	9.64481	FN25545.1	0	769	9.58442	116	116	9.58442	FN25545.1	0	769	11.3174	149	149	11.3174	FN25545.1	0	769	10.1822	14.0026	219	219	14.0026	FN25545.1	0	769	13.733	207	207	13.733	FN25545.1	0	769	13.2653	196
FN36100.1	nucleobase-ascorbate transporter 11	AT4G38050	23.4727	12.2785	18.8948	2.55376	18.8948	2.55376	26.0173	0.000176856	0.0015936	13.0296	217	217	13.0296	FN36100.1	0	1223	14.235	274	274	14.235	FN36100.1	0	1223	9.21757	193	193	9.21757	FN36100.1	0	1223	12.1607	21.2676	529	529	21.2676	FN36100.1	0	1223	18.897	453	453	18.897	FN36100.1	0	1223	18.5118	435
FN30701.1	At5g03870, partial		23.6118	15.8835	16.018	2.76896	16.018	2.76896	14.8771	0.00123108	0.00677679	8.22268	101	101	8.22268	FN30701.1	0	902	10.848	154	154	10.848	FN30701.1	0	902	8.09448	125	125	8.09448	FN30701.1	0	902	9.05504	11.9379	219	219	11.9379	FN30701.1	0	902	8.99314	159	159	8.99314	FN30701.1	0	902	9.05897	157
FN04704.1	nuclear acid binding protein, putative		73.1182	24.413	63.8194	2.65282	63.8194	2.65282	120.941	5.28463e-07	3.47371e-05	39.427	950	953	39.427	FN04704.1	0	1775	42.8121	1194	1196	42.8121	FN04704.1	0	1775	33.598	1018	1021	33.598	FN04704.1	0	1775	38.6124	84.0995	3032	3036	84.0995	FN04704.1	0	1775	76.6846	2667	2668	76.6846	FN04704.1	0	1775	87.7888	2987
FN10582.1	uncharacterized protein	AT4G39900	28.3111	18.86	23.3874	2.55082	23.3874	2.55082	56.1722	1.01929e-05	0.000214113	15.2109	209	209	15.2109	FN10582.1	0	1009	15.6169	248	248	15.6169	FN10582.1	0	1009	14.4143	249	249	14.4143	FN10582.1	0	1009	15.0807	18.8586	387	387	18.8586	FN10582.1	0	1009	19.0116	376	376	19.0116	FN10582.1	0	1009	14.7523	286
FN14694.1	Bifunctional inhibitor/lipid-transfer protein/seed storage 2S albumin superfamily protein	AT3G18280	670.531	473.461	527.063	3.03787	527.063	3.03787	14.6796	0.0012871	0.00701087	211.695	787	787	211.695	FN14694.1	0	273	262.531	1128	1128	262.531	FN14694.1	0	273	301.677	1410	1410	301.677	FN14694.1	0	273	258.634	564.271	3133	3133	564.271	FN14694.1	0	273	371.514	1988	1988	371.514	FN14694.1	0	273	289.588	1519
FN33180.1	unknown		11.7999	7.5426	10.7348	6.3611	10.7348	6.3611	94.4235	1.385e-06	6.15324e-05	4.32844	58	58	4.32844	FN33180.1	0	984	5.94055	92	92	5.94055	FN33180.1	0	984	4.74876	80	80	4.74876	FN33180.1	0	984	5.00592	2.34851	47	47	2.34851	FN33180.1	0	984	2.17759	42	42	2.17759	FN33180.1	0	984	1.48098	28
FN22341.1	F7G19.4		52.3017	20.9259	33.8104	2.54328	33.8104	2.54328	7.91319	0.00887186	0.0313189	26.9553	214	214	26.9553	FN22341.1	0	583	23.5407	216	216	23.5407	FN22341.1	0	583	15.2286	152	152	15.2286	FN22341.1	0	583	21.9082	46.3013	549	549	46.3013	FN22341.1	0	583	47.0798	538	538	47.0798	FN22341.1	0	583	58.4734	655
FN07777.1	AT5G14920		170.818	97.6017	128.094	3.24482	128.094	3.24482	33.2933	7.21788e-05	0.000833536	36.144	445	473	36.144	FN07777.1	0	961	63.8687	936	966	63.8687	FN07777.1	0	961	71.1736	1116	1171	71.1736	FN07777.1	0	961	57.0621	65.6437	1236	1283	65.6437	FN07777.1	0	961	100.708	1832	1897	100.708	FN07777.1	0	961	88.2234	1593
FN31008.1	TPR repeat-containing thioredoxin TTL1	TTL1	18.097	12.2357	14.1019	2.54008	14.1019	2.54008	28.9824	0.000119775	0.00120131	8.52	21	21	8.52	FN31008.1	0	181	10.8822	31	31	10.8822	FN31008.1	0	181	8.06765	25	25	8.06765	FN31008.1	0	181	9.15662	13.3109	49	49	13.3109	FN31008.1	0	181	11.2746	40	40	11.2746	FN31008.1	0	181	13.5147	47
FN04663.1	uncharacterized protein	AT1G12380	19.2425	4.2224	14.4489	2.88071	14.4489	2.88071	24.7957	0.000210111	0.00180863	7.34343	16	16	7.34343	FN04663.1	0	160	9.1336	23	23	9.1336	FN04663.1	0	160	6.5711	18	18	6.5711	FN04663.1	0	160	7.68271	25.8136	84	84	25.8136	FN04663.1	0	160	20.0882	63	63	20.0882	FN04663.1	0	160	20.493	63
FN02908.1	Pyrophosphate-energized vacuolar membrane proton pump 1	AVP1	249.294	169.272	222.155	2.72909	222.155	2.72909	42.8449	2.83177e-05	0.000428823	128.784	2792	4935	128.784	FN02908.1	0	2814	149.181	3814	6607	149.181	FN02908.1	0	2814	107.479	3639	5178	107.479	FN02908.1	0	2814	128.481	243.573	7616	13940	243.573	FN02908.1	0	2814	171.872	5586	9480	171.872	FN02908.1	0	2814	262.671	7751
FN16791.1	uncharacterized protein	AT2G40480	127.435	64.0882	101.506	2.79327	101.506	2.79327	31.3484	8.99947e-05	0.000974809	61.0037	584	584	61.0037	FN16791.1	0	703	57.2114	633	633	57.2114	FN16791.1	0	703	51.5967	621	621	51.5967	FN16791.1	0	703	56.6039	108.409	1550	1550	108.409	FN16791.1	0	703	93.6171	1290	1290	93.6171	FN16791.1	0	703	91.8761	1241
FN18535.1	myosin-like protein XIF	XIF	72.6537	27.304	59.1285	3.11809	59.1285	3.11809	20.3256	0.000424113	0.00304225	32.5037	81	81	32.5037	FN18535.1	0	183	29.8594	86	86	29.8594	FN18535.1	0	183	21.385	67	67	21.385	FN18535.1	0	183	27.916	94.0387	350	350	94.0387	FN18535.1	0	183	77.2235	277	277	77.2235	FN18535.1	0	183	89.8715	316
FN04864.1	4-alphacarboxysterol-dehydrogenase/C4-decarboxylase isoform 3		25.3994	15.7345	21.3776	2.97296	21.3776	2.97296	37.2476	4.77011e-05	0.000619322	10.1607	81	88	10.1607	FN04864.1	0	636	10.5897	96	106	10.5897	FN04864.1	0	636	11.7554	113	128	11.7554	FN04864.1	0	636	10.8353	14.9207	177	193	14.9207	FN04864.1	0	636	15.8829	167	198	15.8829	FN04864.1	0	636	14.239	158
FN30349.1	putative transporter protein		39.774	17.513	32.7216	3.76721	32.7216	3.76721	27.2596	0.000149517	0.00141085	11.3489	51	51	11.3489	FN30349.1	0	330	9.43444	49	49	9.43444	FN30349.1	0	330	14.6909	83	83	14.6909	FN30349.1	0	330	11.8248	20.4125	137	137	20.4125	FN30349.1	0	330	18.7065	121	121	18.7065	FN30349.1	0	330	19.2412	122
FN19499.1	HXXXD-type acyl-transferase-like protein	AT5G67150	12.0666	9.82821	10.8679	3.46233	10.8679	3.46233	27.1138	0.000152438	0.00142965	4.28997	17	17	4.28997	FN19499.1	0	291	4.80357	22	22	4.80357	FN19499.1	0	291	9.03244	43	45	9.03244	FN19499.1	0	291	6.04199	4.56206	27	27	4.56206	FN19499.1	0	291	4.20765	24	24	4.20765	FN19499.1	0	291	4.47129	25
FN09775.1	STRUBBELIG-receptor family 3	SRF3	19.2414	14.0867	16.4927	2.52662	16.4927	2.52662	70.6476	4.24431e-06	0.000121663	12.462	203	326	12.462	FN09775.1	0	1921	10.948	216	331	10.948	FN09775.1	0	1921	9.00015	211	296	9.00015	FN09775.1	0	1921	10.8034	13.5656	365	530	13.5656	FN09775.1	0	1921	10.1186	281	381	10.1186	FN09775.1	0	1921	15.0638	392
FN09947.1	uncharacterized protein	AT3G01670	127.987	63.4836	97.3669	2.52451	97.3669	2.52451	18.4345	0.000595085	0.00391719	69.3771	171	171	69.3771	FN09947.1	0	181	78.9838	225	225	78.9838	FN09947.1	0	181	43.2426	134	134	43.2426	FN09947.1	0	181	63.8678	81.7669	299	301	81.7669	FN09947.1	0	181	59.4737	211	211	59.4737	FN09947.1	0	181	107.255	373
FN05211.1	AT-hook motif nuclear-localized protein 1	AHL1	18.1747	6.10755	12.8088	2.55204	12.8088	2.55204	23.6114	0.00025015	0.00204684	6.75438	86	86	6.75438	FN05211.1	0	935	9.44577	139	139	9.44577	FN05211.1	0	935	8.55844	137	137	8.55844	FN05211.1	0	935	8.25286	14.7769	281	281	14.7769	FN05211.1	0	935	15.0598	276	276	15.0598	FN05211.1	0	935	18.3691	330
FN22595.1	fasciclin-like arabinogalactan protein 16	FLA16	279.872	212.053	242.728	3.14301	242.728	3.14301	252.872	2.90621e-08	7.76976e-06	142.124	2932	3894	142.124	FN22595.1	0	2012	130.518	3132	4133	130.518	FN22595.1	0	2012	150.64	3848	5189	150.64	FN22595.1	0	2012	141.094	133.088	4201	5446	133.088	FN22595.1	0	2012	92.5267	2796	3649	92.5267	FN22595.1	0	2012	114.18	3506
FN23756.1	At5g41620		14.9152	8.66116	11.2516	2.52243	11.2516	2.52243	30.4773	9.97468e-05	0.00105037	6.29437	33	33	6.29437	FN23756.1	0	385	8.7468	53	53	8.7468	FN23756.1	0	385	7.13054	47	47	7.13054	FN23756.1	0	385	7.39057	10.3446	81	81	10.3446	FN23756.1	0	385	12.1912	92	92	12.1912	FN23756.1	0	385	12.5721	93
FN09530.1	kinesin motor protein-related	AT1G55550	25.073	19.2032	20.915	3.41049	20.915	3.41049	38.913	4.05515e-05	0.000551378	6.49611	23	23	6.49611	FN09530.1	0	260	10.997	45	45	10.997	FN09530.1	0	260	8.53681	38	38	8.53681	FN09530.1	0	260	8.67663	13.9942	74	74	13.9942	FN09530.1	0	260	8.24132	42	42	8.24132	FN09530.1	0	260	8.80776	44
FN02524.2	FAD-binding and BBE domain-containing protein	AT5G44400	38.0075	26.7157	32.439	2.52194	32.439	2.52194	14.2098	0.0014337	0.00761586	22.8057	50	50	22.8057	FN02524.2	0	161	19.7323	50	50	19.7323	FN02524.2	0	161	21.4048	57	59	21.4048	FN02524.2	0	161	21.3143	37.8692	114	124	37.8692	FN02524.2	0	161	23.4491	69	74	23.4491	FN02524.2	0	161	18.4262	53
FN12730.1	putative protein kinase		30.413	23.9908	25.4863	2.51589	25.4863	2.51589	122.854	4.97041e-07	3.34557e-05	18.525	167	167	18.525	FN12730.1	0	662	14.9727	156	156	14.9727	FN12730.1	0	662	16.9406	192	192	16.9406	FN12730.1	0	662	16.8128	20.4251	275	275	20.4251	FN12730.1	0	662	14.4113	187	187	14.4113	FN12730.1	0	662	18.3969	234
FN05995.1	putative kinesin heavy chain		112.715	59.4907	96.4361	3.44552	96.4361	3.44552	49.5217	1.64291e-05	0.000299442	39.2876	833	833	39.2876	FN05995.1	0	1557	38.686	948	948	38.686	FN05995.1	0	1557	40.3279	1075	1075	40.3279	FN05995.1	0	1557	39.4338	71.4637	2263	2263	71.4637	FN05995.1	0	1557	56.6208	1728	1728	56.6208	FN05995.1	0	1557	57.3273	1715
FN11676.1	protein SKU5 similar 17	sks17	286.282	140.105	250.12	2.5119	250.12	2.5119	99.1467	1.14593e-06	5.47918e-05	184.36	5001	5001	184.36	FN11676.1	0	1992	148.032	4641	4641	148.032	FN11676.1	0	1992	163.911	5590	5590	163.911	FN11676.1	0	1992	165.434	263.443	10673	10673	263.443	FN11676.1	0	1992	255.063	9959	9959	255.063	FN11676.1	0	1992	293.202	11222
FN00728.2	histone H4		74.4757	43.0089	61.7894	3.03109	61.7894	3.03109	28.3806	0.000129244	0.00127114	23.7249	34	42	23.7249	FN00728.2	0	130	35.1903	54	72	35.1903	FN00728.2	0	130	32.35	55	72	32.35	FN00728.2	0	130	30.4218	51.4382	102	136	51.4382	FN00728.2	0	130	66.323	126	169	66.323	FN00728.2	0	130	40.0353	74
FN35480.1	auxin transporter-like protein 1	LAX1	13.946	10.7702	12.5487	3.0731	12.5487	3.0731	60.5586	7.65521e-06	0.000175871	6.40196	17	17	6.40196	FN35480.1	0	195	7.1684	22	22	7.1684	FN35480.1	0	195	8.68658	29	29	8.68658	FN35480.1	0	195	7.41898	7.06014	28	28	7.06014	FN35480.1	0	195	5.49421	21	21	5.49421	FN35480.1	0	195	5.60494	21
FN12644.1	putative protein		16.8401	11.1069	13.9369	2.50523	13.9369	2.50523	24.8426	0.000208695	0.00179937	8.44819	78	78	8.44819	FN12644.1	0	678	11.0582	118	118	11.0582	FN12644.1	0	678	8.27041	96	96	8.27041	FN12644.1	0	678	9.25895	13.1987	182	182	13.1987	FN12644.1	0	678	12.7921	170	170	12.7921	FN12644.1	0	678	10.5934	138
FN31961.1	unnamed protein product		17.2643	9.09247	13.0275	2.50522	13.0275	2.50522	28.234	0.000131691	0.00128935	7.89337	121	122	7.89337	FN31961.1	0	1135	10.3004	184	184	10.3004	FN31961.1	0	1135	7.77082	151	151	7.77082	FN31961.1	0	1135	8.65488	9.53052	220	220	9.53052	FN31961.1	0	1135	8.63031	192	192	8.63031	FN31961.1	0	1135	8.85008	193
FN08254.1	CKC		93.3227	65.6355	83.7473	3.22078	83.7473	3.22078	78.0101	2.89841e-06	9.7166e-05	37.9912	164	164	37.9912	FN08254.1	0	317	36.0784	180	180	36.0784	FN08254.1	0	317	39.0627	212	212	39.0627	FN08254.1	0	317	37.7108	53.0465	342	342	53.0465	FN08254.1	0	317	48.9255	304	304	48.9255	FN08254.1	0	317	62.061	378
FN23763.1	uncharacterized protein	AT1G22060	37.9763	20.0118	31.9234	2.50335	31.9234	2.50335	43.3385	2.71289e-05	0.000416778	19.9006	171	171	19.9006	FN23763.1	0	631	25.4756	253	253	25.4756	FN23763.1	0	631	18.3283	198	198	18.3283	FN23763.1	0	631	21.2348	31.3247	402	402	31.3247	FN23763.1	0	631	31.2898	387	387	31.2898	FN23763.1	0	631	39.1787	475
FN11276.4	galactose kinase		14.9573	7.93301	11.1672	2.50223	11.1672	2.50223	15.7608	0.00101474	0.00584153	8.8189	133	208	8.8189	FN11276.4	0	1732	7.85055	148	214	7.85055	FN11276.4	0	1732	5.63189	113	167	5.63189	FN11276.4	0	1732	7.43378	11.2418	281	396	11.2418	FN11276.4	0	1732	7.36399	152	250	7.36399	FN11276.4	0	1732	11.8696	289
FN29133.1	Sterile alpha motif (SAM) domain-containing protein	AT1G15760	21.3595	8.21817	16.3656	2.50015	16.3656	2.50015	17.2889	0.00074154	0.00462384	11.1477	143	143	11.1477	FN29133.1	0	942	13.0853	194	194	13.0853	FN29133.1	0	942	8.49484	137	137	8.49484	FN29133.1	0	942	10.9093	16.9116	324	324	16.9116	FN29133.1	0	942	25.1297	464	464	25.1297	FN29133.1	0	942	18.0669	327
FN19251.1	MLO-like protein 1	MLO1	24.8034	12.9213	20.9973	2.91027	20.9973	2.91027	43.7388	2.62104e-05	0.00040752	11.2486	54	212	11.2486	FN19251.1	0	1384	10.8804	55	237	10.8804	FN19251.1	0	1384	10.8463	54	257	10.8463	FN19251.1	0	1384	10.9918	23.2344	190	654	23.2344	FN19251.1	0	1384	17.0305	127	462	17.0305	FN19251.1	0	1384	23.0897	199
FN29969.1	polyadenylate-binding protein 5	PAB5	14.1158	9.34516	11.3293	2.49692	11.3293	2.49692	42.3083	2.96849e-05	0.000441945	8.32986	266	266	8.32986	FN29969.1	0	2345	8.37239	309	309	8.37239	FN29969.1	0	2345	6.00288	241	241	6.00288	FN29969.1	0	2345	7.56838	12.0144	573	573	12.0144	FN29969.1	0	2345	9.39857	432	432	9.39857	FN29969.1	0	2345	11.7852	531
FN05489.1	CDPK-related kinase	CRK	37.0701	12.5467	32.6778	2.94972	32.6778	2.94972	78.1888	2.87296e-06	9.66028e-05	18.5481	611	636	18.5481	FN05489.1	0	2518	17.2345	663	683	17.2345	FN05489.1	0	2518	14.4981	614	625	14.4981	FN05489.1	0	2518	16.7602	43.6036	2192	2233	43.6036	FN05489.1	0	2518	35.0924	1694	1732	35.0924	FN05489.1	0	2518	42.8272	2053
FN20211.1	glycosyl hydrolase 9B18	GH9B18	13.1333	7.41838	10.0473	2.4929	10.0473	2.4929	9.64302	0.00492677	0.0197514	7.35463	197	197	7.35463	FN20211.1	0	1967	7.81709	236	242	7.81709	FN20211.1	0	1967	5.01843	169	169	5.01843	FN20211.1	0	1967	6.73005	10.2487	405	410	10.2487	FN20211.1	0	1967	7.08075	270	273	7.08075	FN20211.1	0	1967	15.1084	570
FN02312.1	40S ribosomal protein S29	AT4G33865	91.7295	56.3814	65.591	2.48896	65.591	2.48896	10.7454	0.00352608	0.0152437	28.5578	40	42	28.5578	FN02312.1	0	108	50.5951	67	86	50.5951	FN02312.1	0	108	53.0015	82	98	53.0015	FN02312.1	0	108	44.0515	77.8506	144	171	77.8506	FN02312.1	0	108	83.14	138	176	83.14	FN02312.1	0	108	51.5639	90
FN00942.1	prolyl oligopeptidase	AT1G76140	39.4294	28.1774	32.6977	2.48853	32.6977	2.48853	34.0191	6.66755e-05	0.000786365	23.227	829	854	23.227	FN00942.1	0	2700	22.1207	902	940	22.1207	FN00942.1	0	2700	20.5516	918	950	20.5516	FN00942.1	0	2700	21.9664	22.9819	1209	1262	22.9819	FN00942.1	0	2700	21.7109	1107	1149	21.7109	FN00942.1	0	2700	22.9773	1137
FN27502.1	ATP binding microtubule motor family protein	AT2G37420	16.4086	11.6942	12.3879	2.57732	12.3879	2.57732	31.3043	9.04588e-05	0.000978947	9.14615	69	69	9.14615	FN27502.1	0	554	10.0927	88	88	10.0927	FN27502.1	0	554	5.16621	49	49	5.16621	FN27502.1	0	554	8.13501	7.89896	89	89	7.89896	FN27502.1	0	554	5.98583	65	65	5.98583	FN27502.1	0	554	9.67639	103
FN30161.1	endo-beta-1,4-glucanase, putative		77.2654	63.7345	67.4459	2.48511	67.4459	2.48511	132.997	3.64484e-07	2.83216e-05	46.6341	1425	1446	46.6341	FN30161.1	0	2277	45.5398	1603	1632	45.5398	FN30161.1	0	2277	44.0703	1689	1718	44.0703	FN30161.1	0	2277	45.4147	56.4675	2585	2615	56.4675	FN30161.1	0	2277	37.3278	1640	1666	37.3278	FN30161.1	0	2277	46.1258	1999
FN18939.1	putative polyol transporter 4	AT2G20780	26.5125	15.7288	20.685	2.48115	20.685	2.48115	10.0886	0.00428922	0.0177662	11.9083	23	24	11.9083	FN18939.1	0	148	14.5966	32	34	14.5966	FN18939.1	0	148	15.3918	35	39	15.3918	FN18939.1	0	148	13.9655	22.2589	61	67	22.2589	FN18939.1	0	148	29.3007	78	85	29.3007	FN18939.1	0	148	32.7045	86
FN28575.1	uncharacterized protein	AT2G38370	163.102	79.126	129.487	2.72751	129.487	2.72751	23.8654	0.000240808	0.00199159	97.5503	449	449	97.5503	FN28575.1	0	338	70.1175	373	373	70.1175	FN28575.1	0	338	57.2001	331	331	57.2001	FN28575.1	0	338	74.9559	151.289	1040	1040	151.289	FN28575.1	0	338	135.695	899	899	135.695	FN28575.1	0	338	147.361	957
FN08333.1	vesicle-associated membrane protein 726	VAMP726	46.3361	32.8636	40.7641	2.48084	40.7641	2.48084	153.352	2.08584e-07	2.04597e-05	25.6001	286	289	25.6001	FN08333.1	0	829	28.5883	368	373	28.5883	FN08333.1	0	829	28.3946	398	403	28.3946	FN08333.1	0	829	27.5277	38.3149	645	646	38.3149	FN08333.1	0	829	37.6017	605	611	37.6017	FN08333.1	0	829	35.4715	565
FN00655.1	protein IQ-domain 32	iqd32	95.2804	55.8238	78.0012	2.48	78.0012	2.48	51.7856	1.38749e-05	0.000264466	58.8789	2442	2508	58.8789	FN00655.1	0	3128	49.5426	2403	2439	49.5426	FN00655.1	0	3128	49.6894	2620	2661	49.6894	FN00655.1	0	3128	52.7036	70.5466	4409	4488	70.5466	FN00655.1	0	3128	73.7212	4427	4520	73.7212	FN00655.1	0	3128	84.4247	4955
FN02056.2	high chlorophyll fluorescence 243	AT3G15095	42.5289	21.3667	33.6988	2.65682	33.6988	2.65682	38.6536	4.15726e-05	0.000562056	23.9553	162	168	23.9553	FN02056.2	0	515	19.3699	155	157	19.3699	FN02056.2	0	515	17.6931	153	156	17.6931	FN02056.2	0	515	20.3394	33.9885	349	356	33.9885	FN02056.2	0	515	34.8704	346	352	34.8704	FN02056.2	0	515	30.1158	295
FN17083.1	AIG2-like (avirulence induced gene) family protein	AT5G46720	18.4492	9.28774	16.2411	4.23146	16.2411	4.23146	94.0998	1.40357e-06	6.22995e-05	5.58144	51	51	5.58144	FN17083.1	0	671	5.49211	58	58	5.49211	FN17083.1	0	671	4.00425	46	46	4.00425	FN17083.1	0	671	5.02593	11.3579	155	155	11.3579	FN17083.1	0	671	12.3933	163	163	12.3933	FN17083.1	0	671	10.161	131
FN00260.1	purple acid phosphatase 10	PAP10	14.0369	7.3322	10.8479	2.47752	10.8479	2.47752	12.8626	0.00198714	0.00976484	5.58514	110	135	5.58514	FN00260.1	0	1775	9.62915	238	269	9.62915	FN00260.1	0	1775	6.81173	180	207	6.81173	FN00260.1	0	1775	7.34201	7.06369	234	255	7.06369	FN00260.1	0	1775	9.68618	307	337	9.68618	FN00260.1	0	1775	14.133	457
FN32357.1	GTPase OBGM	ATOBGM	24.1384	9.42902	19.1117	4.51044	19.1117	4.51044	21.3226	0.000358641	0.00267681	5.23065	51	51	5.23065	FN32357.1	0	716	5.14694	58	58	5.14694	FN32357.1	0	716	5.95519	73	73	5.95519	FN32357.1	0	716	5.44426	19.1594	279	279	19.1594	FN32357.1	0	716	29.2853	411	411	29.2853	FN32357.1	0	716	25.2233	347
FN37133.1	Chaperone DnaJ-domain superfamily protein	AT2G01710	21.929	11.94	18.6292	2.47638	18.6292	2.47638	193.364	8.38119e-08	1.37178e-05	13.9595	238	238	13.9595	FN37133.1	0	1252	13.3978	264	264	13.3978	FN37133.1	0	1252	10.497	225	225	10.497	FN37133.1	0	1252	12.6181	19.1648	488	488	19.1648	FN37133.1	0	1252	18.7038	459	459	18.7038	FN37133.1	0	1252	19.247	463
FN33045.1	asparagine synthetase 3	ASN3	17.3024	9.65448	15.5284	2.79461	15.5284	2.79461	135.3	3.40797e-07	2.7213e-05	10.1355	318	318	10.1355	FN33045.1	0	2304	7.58375	275	275	7.58375	FN33045.1	0	2304	8.23923	325	325	8.23923	FN33045.1	0	2304	8.65281	15.8348	742	742	15.8348	FN33045.1	0	2304	14.1273	638	638	14.1273	FN33045.1	0	2304	13.4407	595
FN06415.1	Respiratory burst oxidase-B	RBOHB	27.1059	9.6589	15.348	2.60035	15.348	2.60035	6.54859	0.0151205	0.047453	10.8862	114	114	10.8862	FN06415.1	0	769	11.7326	142	142	11.7326	FN06415.1	0	769	6.15239	81	81	6.15239	FN06415.1	0	769	9.59042	21.6752	339	339	21.6752	FN06415.1	0	769	20.3673	307	307	20.3673	FN06415.1	0	769	26.2598	388
FN35173.1	ubiquitin-like domain-containing protein	AT1G80060	30.6642	13.7244	23.9704	2.4717	23.9704	2.4717	28.5366	0.000126702	0.00125494	13.259	52	52	13.259	FN35173.1	0	288	18.9732	86	86	18.9732	FN35173.1	0	288	16.6306	82	82	16.6306	FN35173.1	0	288	16.2876	25.6088	150	150	25.6088	FN35173.1	0	288	24.2688	137	137	24.2688	FN35173.1	0	288	31.8058	176
FN12844.1	zinc transporter 4 precursor		31.4639	23.7038	28.7614	2.46615	28.7614	2.46615	14.2094	0.00143384	0.00761586	19.4546	142	142	19.4546	FN12844.1	0	536	18.2553	154	154	18.2553	FN12844.1	0	536	21.1409	194	194	21.1409	FN12844.1	0	536	19.6169	49.7192	542	542	49.7192	FN12844.1	0	536	38.0729	400	400	38.0729	FN12844.1	0	536	44.2778	456
FN00601.1	DNA (cytosine-5-)-methyltransferase family protein	MEE57	15.6803	6.87937	10.848	2.46529	10.848	2.46529	18.1195	0.000631445	0.00409379	7.45917	58	58	7.45917	FN00601.1	0	571	9.12456	82	82	9.12456	FN00601.1	0	571	5.62616	55	55	5.62616	FN00601.1	0	571	7.4033	12.0554	140	140	12.0554	FN00601.1	0	571	9.56024	107	107	9.56024	FN00601.1	0	571	12.6696	139
FN33974.1	G-type lectin S-receptor-like serine/threonine-protein kinase	AT1G61360	15.6654	6.87642	10.1608	3.21035	10.1608	3.21035	8.05969	0.00841157	0.0300186	6.25947	41	41	6.25947	FN33974.1	0	481	3.0382	23	23	3.0382	FN33974.1	0	481	4.49306	37	37	4.49306	FN33974.1	0	481	4.59691	11.04	108	108	11.04	FN33974.1	0	481	5.72756	54	54	5.72756	FN33974.1	0	481	11.2532	104
FN02514.1	annexin 2	ANNAT2	39.0058	23.5248	28.3987	2.46216	28.3987	2.46216	20.3475	0.000422519	0.00303388	17.1094	105	113	17.1094	FN02514.1	0	485	22.0091	159	168	22.0091	FN02514.1	0	485	19.1488	155	159	19.1488	FN02514.1	0	485	19.4224	22.3034	211	220	22.3034	FN02514.1	0	485	27.3497	252	260	27.3497	FN02514.1	0	485	18.4575	164
FN10198.1	arogenate dehydratase 6	ADT6	58.1314	42.4034	50.0525	2.4603	50.0525	2.4603	138.251	3.13186e-07	2.61798e-05	38.656	896	957	38.656	FN10198.1	0	1818	30.3711	817	869	30.3711	FN10198.1	0	1818	33.7993	945	1052	33.7993	FN10198.1	0	1818	34.2754	44.7063	1627	1653	44.7063	FN10198.1	0	1818	39.9611	1386	1424	39.9611	FN10198.1	0	1818	46.6065	1609
FN00745.1	tetratricopeptide repeat (TPR)-containing protein	AT5G65160	27.0743	15.101	20.2906	2.45905	20.2906	2.45905	26.0312	0.000176518	0.0015913	14.6431	67	67	14.6431	FN00745.1	0	336	14.5608	77	77	14.5608	FN00745.1	0	336	12.5164	72	72	12.5164	FN00745.1	0	336	13.9068	15.0726	103	103	15.0726	FN00745.1	0	336	20.0427	132	132	20.0427	FN00745.1	0	336	20.7564	134
FN09379.1	uncharacterized protein	AT3G17350	20.4547	13.6237	15.6929	2.63154	15.6929	2.63154	44.8806	2.37958e-05	0.000382097	6.99374	56	56	6.99374	FN09379.1	0	588	9.94133	92	92	9.94133	FN09379.1	0	588	11.9204	120	120	11.9204	FN09379.1	0	588	9.61848	8.52929	102	102	8.52929	FN09379.1	0	588	13.5353	156	156	13.5353	FN09379.1	0	588	10.6216	120
FN14962.1	putative nitrite transporter	AT1G68570	80.8179	58.6322	72.711	5.22607	72.711	5.22607	46.5691	2.07123e-05	0.000349019	40.0484	1088	1088	40.0484	FN14962.1	0	1995	29.1097	914	914	29.1097	FN14962.1	0	1995	40.8429	1395	1395	40.8429	FN14962.1	0	1995	36.667	21.8364	886	886	21.8364	FN14962.1	0	1995	18.7704	734	734	18.7704	FN14962.1	0	1995	11.0092	422
FN06362.1	protein TRICHOME BIREFRINGENCE-LIKE 16	TBL16	29.4065	17.1136	24.522	2.45218	24.522	2.45218	69.308	4.56794e-06	0.00012727	16.6911	508	508	16.6911	FN06362.1	0	2235	18.0522	635	635	18.0522	FN06362.1	0	2235	15.9157	609	609	15.9157	FN06362.1	0	2235	16.8863	26.1794	1190	1190	26.1794	FN06362.1	0	2235	22.7582	997	997	22.7582	FN06362.1	0	2235	21.5635	926
FN22786.1	uncharacterized protein	AT4G24610	27.9564	16.2996	18.4082	2.50655	18.4082	2.50655	7.60236	0.00995726	0.0342922	12.1984	50	50	12.1984	FN22786.1	0	301	9.71014	46	46	9.71014	FN22786.1	0	301	14.748	76	76	14.748	FN22786.1	0	301	12.2188	16.0085	98	98	16.0085	FN22786.1	0	301	16.1019	95	95	16.1019	FN22786.1	0	301	22.3054	129
FN07668.1	unknown		26.0881	9.9852	21.4048	2.72355	21.4048	2.72355	60.4604	7.70273e-06	0.000176622	11.0603	147	147	11.0603	FN07668.1	0	976	13.1503	201	202	13.1503	FN07668.1	0	976	13.0464	218	218	13.0464	FN07668.1	0	976	12.419	22.0151	437	437	22.0151	FN07668.1	0	976	26.0838	499	499	26.0838	FN07668.1	0	976	22.6101	424
FN03919.1	cellulose synthase-like protein D5	CSLD5	33.0245	20.947	23.565	2.89445	23.565	2.89445	30.9103	9.47427e-05	0.00101216	19.1709	177	177	19.1709	FN03919.1	0	678	17.2434	184	184	17.2434	FN03919.1	0	678	7.66736	89	89	7.66736	FN03919.1	0	678	14.6939	13.7789	190	190	13.7789	FN03919.1	0	678	9.02968	120	120	9.02968	FN03919.1	0	678	14.5084	189
FN31358.1	Arabinanase/levansucrase/invertase	AT5G67540	19.5059	11.7345	15.8854	2.44561	15.8854	2.44561	48.9136	1.72134e-05	0.000308653	12.1691	58	58	12.1691	FN31358.1	0	350	11.6184	64	64	11.6184	FN31358.1	0	350	9.17868	55	55	9.17868	FN31358.1	0	350	10.9887	15.734	112	112	15.734	FN31358.1	0	350	12.2443	84	84	12.2443	FN31358.1	0	350	12.3423	83
FN25355.1	unknown protein		17.16	9.0254	12.731	2.56841	12.731	2.56841	20.7343	0.000395601	0.00288493	9.3873	220	220	9.3873	FN25355.1	0	1721	8.74987	234	237	8.74987	FN25355.1	0	1721	7.46668	213	220	7.46668	FN25355.1	0	1721	8.53461	8.14243	276	285	8.14243	FN25355.1	0	1721	7.52963	247	254	7.52963	FN25355.1	0	1721	8.67934	285
FN31514.1	AC011809_21Putative protein kinase		60.1213	36.2716	47.292	2.76408	47.292	2.76408	25.2642	0.000196502	0.00172481	34.5204	55	55	34.5204	FN31514.1	0	117	24.4377	45	45	24.4377	FN31514.1	0	117	21.4668	43	43	21.4668	FN31514.1	0	117	26.8083	44.5461	106	106	44.5461	FN31514.1	0	117	26.599	61	61	26.599	FN31514.1	0	117	37.3662	84
FN22550.1	leucine-rich repeat receptor-like protein kinase TDR	PXY	46.0618	22.9696	38.5872	2.79801	38.5872	2.79801	13.1394	0.00185413	0.00926111	23.062	38	38	23.062	FN22550.1	0	121	21.5294	40	41	21.5294	FN22550.1	0	121	19.7917	41	41	19.7917	FN22550.1	0	121	21.4611	41.0417	101	101	41.0417	FN22550.1	0	121	34.9956	83	83	34.9956	FN22550.1	0	121	57.6375	134
FN15764.1	multi-copper oxidase-like protein SKU5	SKU5	40.3655	30.4786	34.6755	2.53352	34.6755	2.53352	120.403	5.37746e-07	3.50682e-05	25.5836	801	810	25.5836	FN15764.1	0	2325	23.9122	869	875	23.9122	FN15764.1	0	2325	18.3394	727	730	18.3394	FN15764.1	0	2325	22.6117	32.314	1523	1528	32.314	FN15764.1	0	2325	24.686	1124	1125	24.686	FN15764.1	0	2325	29.8172	1328
FN27746.1	unknown		16.18	8.99234	12.7836	2.44011	12.7836	2.44011	49.4545	1.65136e-05	0.000300236	9.73829	233	233	9.73829	FN27746.1	0	1757	9.11303	252	252	9.11303	FN27746.1	0	1757	7.7791	234	234	7.7791	FN27746.1	0	1757	8.87681	11.8095	422	422	11.8095	FN27746.1	0	1757	10.8307	373	373	10.8307	FN27746.1	0	1757	12.8263	433
FN21785.1	tubulin beta-2/beta-3 chain	TUB2	412.051	155.388	320.69	3.28383	320.69	3.28383	28.4259	0.0001285	0.00126566	131.802	2179	3123	131.802	FN21785.1	0	1740	162.059	2859	4438	162.059	FN21785.1	0	1740	127.394	2505	3795	127.394	FN21785.1	0	1740	140.418	233.128	6223	8250	233.128	FN21785.1	0	1740	269.719	6358	9199	269.719	FN21785.1	0	1740	289.034	7972
FN32015.1	uncharacterized protein	AT2G24960	13.8747	8.1747	10.5637	2.43898	10.5637	2.43898	23.6852	0.000247391	0.00202949	7.64793	108	108	7.64793	FN32015.1	0	1037	6.43346	105	105	6.43346	FN32015.1	0	1037	7.94193	141	141	7.94193	FN32015.1	0	1037	7.3411	8.81909	186	186	8.81909	FN32015.1	0	1037	7.37961	150	150	7.37961	FN32015.1	0	1037	6.27361	125
FN11546.1	polygalacturonase inhibitor 1	PGIP1	35.9716	14.1325	23.5005	9.02684	23.5005	9.02684	8.71952	0.00667256	0.0250246	8.22417	141	141	8.22417	FN11546.1	0	1259	16.6541	330	330	16.6541	FN11546.1	0	1259	7.65497	165	165	7.65497	FN11546.1	0	1259	10.8444	3.74917	96	96	3.74917	FN11546.1	0	1259	2.51239	62	62	2.51239	FN11546.1	0	1259	2.52168	61
FN37160.1	unknown		307.288	129.273	287.827	2.51273	287.827	2.51273	276.911	2.02911e-08	6.671e-06	186.357	2959	2959	186.357	FN37160.1	0	1166	206.417	3788	3788	206.417	FN37160.1	0	1166	178.035	3554	3554	178.035	FN37160.1	0	1166	190.269	370.875	8795	8795	370.875	FN37160.1	0	1166	340.935	7792	7792	340.935	FN37160.1	0	1166	380.033	8514
FN36856.1	protein Brevis radix-like 2	ATBRXL2	19.6685	6.49507	14.7408	2.73587	14.7408	2.73587	17.7257	0.000680899	0.00433019	12.239	50	50	12.239	FN36856.1	0	300	7.20098	34	34	7.20098	FN36856.1	0	300	6.03568	31	31	6.03568	FN36856.1	0	300	8.4919	20.9787	128	128	20.9787	FN36856.1	0	300	15.9855	94	94	15.9855	FN36856.1	0	300	20.9918	121
FN24232.1	early nodulin-like protein 9	ENODL9	65.1765	30.9926	50.1597	2.43306	50.1597	2.43306	14.7983	0.00125307	0.00686807	38.224	520	520	38.224	FN24232.1	0	999	42.8675	674	674	42.8675	FN24232.1	0	999	23.9135	409	409	23.9135	FN24232.1	0	999	35.0017	63.7866	1296	1296	63.7866	FN24232.1	0	999	49.5367	970	970	49.5367	FN24232.1	0	999	77.9906	1497
FN19997.1	uncharacterized protein	AT1G68680	22.5995	12.2572	16.3482	2.43298	16.3482	2.43298	14.6214	0.0013042	0.00707915	9.63242	93	93	9.63242	FN19997.1	0	709	13.8009	154	154	13.8009	FN19997.1	0	709	10.7922	131	131	10.7922	FN19997.1	0	709	11.4085	20.5275	296	296	20.5275	FN19997.1	0	709	19.7163	274	274	19.7163	FN19997.1	0	709	16.0762	219
FN34810.1	myosin-like protein XIF	XIF	45.9517	15.6649	37.8621	2.78764	37.8621	2.78764	21.606	0.000342382	0.00259052	19.969	31	31	19.969	FN34810.1	0	114	25.6382	46	46	25.6382	FN34810.1	0	114	17.9328	35	35	17.9328	FN34810.1	0	114	21.18	58.6575	136	136	58.6575	FN34810.1	0	114	56.8355	127	127	56.8355	FN34810.1	0	114	61.6332	135
FN08462.1	phytochrome-associated protein 2		354.296	155.53	332.053	3.08213	332.053	3.08213	114.046	6.64497e-07	3.96461e-05	176.737	2631	3432	176.737	FN08462.1	0	1426	155.548	2661	3491	155.548	FN08462.1	0	1426	146.147	2789	3568	146.147	FN08462.1	0	1426	159.477	384.593	9212	11154	384.593	FN08462.1	0	1426	330.399	7331	9235	330.399	FN08462.1	0	1426	403.045	9776
FN19860.1	formin-like protein 6	FH6	31.6166	22.6606	25.6727	2.66286	25.6727	2.66286	52.3388	1.33278e-05	0.00025754	16.0123	389	389	16.0123	FN19860.1	0	1784	17.3091	486	486	17.3091	FN19860.1	0	1784	17.4182	532	532	17.4182	FN19860.1	0	1784	16.9132	18.4383	669	669	18.4383	FN19860.1	0	1784	13.6123	476	476	13.6123	FN19860.1	0	1784	14.2659	489
FN09706.2	S-adenosylmethionine synthase 3	MAT3	83.8898	58.3951	60.62	2.46283	60.62	2.46283	9.11725	0.00583904	0.0225716	37.9832	60	60	37.9832	FN09706.2	0	116	46.5581	85	85	46.5581	FN09706.2	0	116	39.7791	79	79	39.7791	FN09706.2	0	116	41.4401	63.5804	150	150	63.5804	FN09706.2	0	116	55.4158	126	126	55.4158	FN09706.2	0	116	64.1599	143
FN01454.2	Membrane fusion protein Use1	AT3G55600	27.4489	20.4812	22.1436	3.06949	22.1436	3.06949	13.4495	0.00171806	0.0087306	9.63072	16	16	9.63072	FN01454.2	0	122	11.4577	22	22	11.4577	FN01454.2	0	122	11.0117	23	23	11.0117	FN01454.2	0	122	10.7	20.1512	49	50	20.1512	FN01454.2	0	122	15.8908	38	38	15.8908	FN01454.2	0	122	11.0917	26
FN06333.1	hypothetical protein		31.3292	5.0524	21.049	2.91328	21.049	2.91328	15.3348	0.00111253	0.00628229	13.2182	90	90	13.2182	FN06333.1	0	500	10.6744	84	84	10.6744	FN06333.1	0	500	9.11192	78	78	9.11192	FN06333.1	0	500	11.0015	28.9113	294	294	28.9113	FN06333.1	0	500	25.815	253	253	25.815	FN06333.1	0	500	29.0416	279
FN01622.3	transcription factor TCP20	TCP20	13.2938	7.46816	10.5727	4.40813	10.5727	4.40813	25.1803	0.000198856	0.00173939	1.86434	15	18	1.86434	FN01622.3	0	709	3.40543	23	38	3.40543	FN01622.3	0	709	4.03678	34	49	4.03678	FN01622.3	0	709	3.10218	10.1944	97	147	10.1944	FN01622.3	0	709	12.6645	99	176	12.6645	FN01622.3	0	709	9.83659	88
FN14831.1	late elongated hypocotyl		349.219	244.803	301.576	3.86985	301.576	3.86985	89.5651	1.6997e-06	7.00313e-05	118.124	3011	3119	118.124	FN14831.1	0	1939	113.084	3379	3451	113.084	FN14831.1	0	1939	84.045	2720	2790	84.045	FN14831.1	0	1939	105.084	433.264	16692	17086	433.264	FN14831.1	0	1939	364.123	13479	13839	364.123	FN14831.1	0	1939	422.594	15397
FN10241.1	contains similarity to ATPases associated with various cellular activities (Pfam: AAA.hmm, score: 155.05)		12.7178	7.31039	10.4271	2.59835	10.4271	2.59835	26.7145	0.00016081	0.00148825	5.53227	69	84	5.53227	FN10241.1	0	1115	5.18562	84	91	5.18562	FN10241.1	0	1115	8.85314	152	169	8.85314	FN10241.1	0	1115	6.52368	9.92196	201	225	9.92196	FN10241.1	0	1115	10.0205	201	219	10.0205	FN10241.1	0	1115	9.709	185
FN29089.1	uncharacterized protein	AT3G02790	64.954	15.7045	52.7691	2.96326	52.7691	2.96326	65.1804	5.77979e-06	0.000147265	23.1267	251	251	23.1267	FN29089.1	0	797	28.7795	361	361	28.7795	FN29089.1	0	797	28.7285	392	392	28.7285	FN29089.1	0	797	26.8782	75.3881	1222	1222	75.3881	FN29089.1	0	797	88.0808	1376	1376	88.0808	FN29089.1	0	797	70.9835	1087
FN32996.1	P-loop containing nucleoside triphosphate hydrolases superfamily protein	AT2G46620	53.634	31.5891	39.1004	2.42034	39.1004	2.42034	32.6708	7.73576e-05	0.000875526	38.122	1004	1004	38.122	FN32996.1	0	1934	19.1863	584	584	19.1863	FN32996.1	0	1934	25.2787	837	837	25.2787	FN32996.1	0	1934	27.529	31.5504	1241	1241	31.5504	FN32996.1	0	1934	33.3171	1263	1263	33.3171	FN32996.1	0	1934	30.5978	1137
FN16101.1	DUO1-activated unknown 1	AT5G02390	21.2276	9.16629	18.7636	4.7353	18.7636	4.7353	44.5767	2.44104e-05	0.000388407	5.14832	91	91	5.14832	FN16101.1	0	1298	5.28668	108	108	5.28668	FN16101.1	0	1298	4.63498	103	103	4.63498	FN16101.1	0	1298	5.02333	20.7585	548	548	20.7585	FN16101.1	0	1298	25.8626	658	658	25.8626	FN16101.1	0	1298	24.7398	617
FN25407.1	early nodulin-like protein 10	ENODL10	80.6879	68.0062	72.472	3.97592	72.472	3.97592	64.4324	6.04075e-06	0.000151064	40.3115	443	443	40.3115	FN25407.1	0	807	49.366	627	627	49.366	FN25407.1	0	807	30.3991	420	420	30.3991	FN25407.1	0	807	40.0256	28.2706	464	464	28.2706	FN25407.1	0	807	20.9255	331	331	20.9255	FN25407.1	0	807	23.8624	370
FN23982.1	AT3g49400/F2K15_260		16.2025	4.7129	11.1706	3.29559	11.1706	3.29559	13.201	0.00182608	0.00915361	4.54593	13	13	4.54593	FN23982.1	0	210	3.93331	13	13	3.93331	FN23982.1	0	210	6.11912	22	22	6.11912	FN23982.1	0	210	4.86612	20.1358	86	86	20.1358	FN23982.1	0	210	13.8477	57	57	13.8477	FN23982.1	0	210	14.1267	57
FN35699.1	beta-glucosidase 44	BGLU44	23.6585	15.0698	18.8137	2.61967	18.8137	2.61967	24.2879	0.000226216	0.00190415	9.29221	144	144	9.29221	FN35699.1	0	1138	16.3033	292	292	16.3033	FN35699.1	0	1138	12.1644	237	237	12.1644	FN35699.1	0	1138	12.5866	11.2769	261	261	11.2769	FN35699.1	0	1138	10.4905	234	234	10.4905	FN35699.1	0	1138	13.0801	286
FN14381.1	P-loop containing nucleoside triphosphate hydrolases superfamily protein	AT3G45850	35.2623	24.7724	29.0586	2.41714	29.0586	2.41714	36.0173	5.40165e-05	0.000677994	23.3147	1079	1149	23.3147	FN14381.1	0	3619	22.3674	1204	1274	22.3674	FN14381.1	0	3619	15.8331	925	981	15.8331	FN14381.1	0	3619	20.5051	32.1724	2279	2368	32.1724	FN14381.1	0	3619	23.9511	1621	1699	23.9511	FN14381.1	0	3619	34.3569	2331
FN18040.1	apyrase 2	APY2	108.936	80.376	101.753	2.4167	101.753	2.4167	257.089	2.72221e-08	7.53885e-06	68.5717	2073	2073	68.5717	FN18040.1	0	2220	78.9647	2759	2759	78.9647	FN18040.1	0	2220	67.9342	2582	2582	67.9342	FN18040.1	0	2220	71.8235	103.697	4682	4682	103.697	FN18040.1	0	2220	89.1891	3881	3881	89.1891	FN18040.1	0	2220	99.2153	4232
FN18202.1	H/ACA ribonucleoprotein complex, subunit Gar1/Naf1 protein	AT3G03920	26.2291	4.96582	17.4015	2.41592	17.4015	2.41592	14.9407	0.00121369	0.00671124	12.6962	162	162	12.6962	FN18202.1	0	937	14.5114	214	214	14.5114	FN18202.1	0	937	9.66224	155	155	9.66224	FN18202.1	0	937	12.2899	22.2493	424	424	22.2493	FN18202.1	0	937	26.625	489	489	26.625	FN18202.1	0	937	22.718	409
FN01805.1	uncharacterized protein	AT4G24380	24.115	18.7755	22.228	2.4155	22.228	2.4155	65.6284	5.63022e-06	0.000145002	15.667	195	195	15.667	FN01805.1	0	914	15.8498	227	228	15.8498	FN01805.1	0	914	15.593	244	244	15.593	FN01805.1	0	914	15.7033	21.4643	399	399	21.4643	FN01805.1	0	914	20.7643	372	372	20.7643	FN01805.1	0	914	16.2857	286
FN03207.1	40S ribosomal protein S4-3	AT5G58420	147.482	36.7232	129.049	2.4137	129.049	2.4137	158.018	1.85428e-07	1.96872e-05	93.6064	1471	1471	93.6064	FN03207.1	0	1154	99.1612	1801	1801	99.1612	FN03207.1	0	1154	81.0853	1602	1602	81.0853	FN03207.1	0	1154	91.2843	179.206	4206	4206	179.206	FN03207.1	0	1154	182.143	4120	4120	182.143	FN03207.1	0	1154	192.533	4269
FN09272.1	Regulator of Vps4 activity in the MVB pathway protein	AT4G35730	19.3572	10.7417	13.8185	2.89041	13.8185	2.89041	29.8832	0.000107164	0.00110298	8.52785	23	36	8.52785	FN09272.1	0	310	9.63319	35	47	9.63319	FN09272.1	0	310	3.76837	18	20	3.76837	FN09272.1	0	310	7.3098	7.77185	32	49	7.77185	FN09272.1	0	310	7.4058	39	45	7.4058	FN09272.1	0	310	9.23394	38
FN09048.1	ribonuclease 2	RNS2	15.5181	11.1301	12.9401	2.75537	12.9401	2.75537	52.9875	1.27202e-05	0.000249217	7.15646	111	111	7.15646	FN09048.1	0	1139	8.70232	156	156	8.70232	FN09048.1	0	1139	6.25636	122	122	6.25636	FN09048.1	0	1139	7.37171	10.5763	245	245	10.5763	FN09048.1	0	1139	8.01771	179	179	8.01771	FN09048.1	0	1139	8.91039	195
FN07004.1	40S ribosomal protein S3-3	AT5G35530	226.33	46.2774	205.75	2.41097	205.75	2.41097	252.768	2.91095e-08	7.76976e-06	137.829	1967	1967	137.829	FN07004.1	0	1048	163.756	2701	2701	163.756	FN07004.1	0	1048	135.881	2438	2438	135.881	FN07004.1	0	1048	145.822	297.359	6338	6338	297.359	FN07004.1	0	1048	301.384	6191	6191	301.384	FN07004.1	0	1048	297.625	5992
FN33400.1	UDP-L-rhamnose synthase	RHM1	21.8738	9.26023	15.6417	2.48761	15.6417	2.48761	10.9455	0.00332797	0.0145789	15.685	22	22	15.685	FN33400.1	0	103	6.78562	11	11	6.78562	FN33400.1	0	103	9.07336	16	16	9.07336	FN33400.1	0	103	10.5147	25.7778	52	54	25.7778	FN33400.1	0	103	19.8127	40	40	19.8127	FN33400.1	0	103	18.1908	35
FN14752.1	UDP-glucose glucosyltransferase		22.48	8.6023	14.4384	3.21949	14.4384	3.21949	10.2184	0.00412318	0.0172278	4.78594	64	64	4.78594	FN14752.1	0	982	9.31719	140	144	9.31719	FN14752.1	0	982	5.41272	89	91	5.41272	FN14752.1	0	982	6.50528	5.60785	112	112	5.60785	FN14752.1	0	982	10.1308	195	195	10.1308	FN14752.1	0	982	9.64597	182
FN34183.1	SAUR-like auxin-responsive protein	AT2G21210	30.4535	12.3938	25.4082	5.42904	25.4082	5.42904	25.1388	0.000200034	0.00174648	8.44494	69	69	8.44494	FN34183.1	0	600	4.87125	46	46	4.87125	FN34183.1	0	600	3.89398	40	40	3.89398	FN34183.1	0	600	5.73673	19.4217	237	237	19.4217	FN34183.1	0	600	19.2167	226	226	19.2167	FN34183.1	0	600	12.4043	143
FN31834.1	putative protein kinase		26.9936	19.7023	23.552	2.93235	23.552	2.93235	132.71	3.67582e-07	2.84004e-05	10.5008	147	147	10.5008	FN31834.1	0	1028	14.4629	234	234	14.4629	FN31834.1	0	1028	14.2615	251	251	14.2615	FN31834.1	0	1028	13.0751	14.8272	310	310	14.8272	FN31834.1	0	1028	11.6626	235	235	11.6626	FN31834.1	0	1028	10.075	199
FN26624.1	leucine-rich repeat-containing protein		59.0079	40.725	51.9566	3.43562	51.9566	3.43562	43.2905	2.72419e-05	0.000417706	31.0736	680	680	31.0736	FN26624.1	0	1607	32.2633	816	816	32.2633	FN26624.1	0	1607	28.0963	773	773	28.0963	FN26624.1	0	1607	30.4777	23.3452	763	763	23.3452	FN26624.1	0	1607	17.4292	549	549	17.4292	FN26624.1	0	1607	23.2214	717
FN24030.1	unknown protein		55.6053	33.6907	45.3324	2.40357	45.3324	2.40357	64.4171	6.04624e-06	0.000151064	26.3871	493	493	26.3871	FN24030.1	0	1372	31.7227	685	685	31.7227	FN24030.1	0	1372	38.7837	911	911	38.7837	FN24030.1	0	1372	32.2979	42.3956	1183	1183	42.3956	FN24030.1	0	1372	43.8038	1178	1178	43.8038	FN24030.1	0	1372	41.007	1081
FN04106.1	homeobox-leucine zipper protein ATHB-15	ATHB-15	97.7782	34.1523	56.2421	2.40216	56.2421	2.40216	6.71824	0.014095	0.0448547	56.8252	609	609	56.8252	FN04106.1	0	787	41.0939	509	509	41.0939	FN04106.1	0	787	22.4139	302	302	22.4139	FN04106.1	0	787	40.111	80.9692	1296	1296	80.9692	FN04106.1	0	787	61.7788	953	953	61.7788	FN04106.1	0	787	81.2761	1229
FN14050.1	receptor protein kinase-like protein		21.7825	10.8568	15.7859	2.74268	15.7859	2.74268	10.3685	0.00394112	0.016617	13.6729	89	89	13.6729	FN14050.1	0	478	9.83644	74	74	9.83644	FN14050.1	0	478	3.66589	30	30	3.66589	FN14050.1	0	478	9.05841	12.4465	121	121	12.4465	FN14050.1	0	478	14.4088	135	135	14.4088	FN14050.1	0	478	19.0544	175
FN03294.1	CKC		63.1942	48.3311	57.6501	3.83551	57.6501	3.83551	33.8586	6.78461e-05	0.000796035	16.5085	28	29	16.5085	FN03294.1	0	129	18.2241	37	37	18.2241	FN03294.1	0	129	26.2618	56	58	26.2618	FN03294.1	0	129	20.3314	21.7258	55	57	21.7258	FN03294.1	0	129	37.1757	90	94	37.1757	FN03294.1	0	129	41.556	97
FN11055.1	UDP-glucosyl transferase 73C3	AT2G36780	21.7825	8.04792	13.7694	2.39916	13.7694	2.39916	7.57837	0.0100478	0.0345489	7.29135	14	14	7.29135	FN11055.1	0	141	8.56187	19	19	8.56187	FN11055.1	0	141	13.6704	33	33	13.6704	FN11055.1	0	141	9.8412	16.3896	47	47	16.3896	FN11055.1	0	141	11.2167	31	31	11.2167	FN11055.1	0	141	9.96622	27
FN35071.1	calcium-dependent protein kinase 29	CPK29	39.4461	25.7894	31.8656	2.3982	31.8656	2.3982	20.9562	0.000381128	0.00280123	25.3568	202	202	25.3568	FN35071.1	0	585	25.7411	237	237	25.7411	FN35071.1	0	585	17.2733	173	173	17.2733	FN35071.1	0	585	22.7904	36.0571	429	429	36.0571	FN35071.1	0	585	27.5583	316	316	27.5583	FN35071.1	0	585	43.8608	493
FN02598.1	nuclear transcription factor Y subunit A-1	NF-YA1	26.6753	10.5777	22.5237	2.96723	22.5237	2.96723	32.4349	7.94411e-05	0.000892224	12.5676	204	204	12.5676	FN02598.1	0	1192	11.8334	222	222	11.8334	FN02598.1	0	1192	9.9473	203	203	9.9473	FN02598.1	0	1192	11.4494	26.6056	645	645	26.6056	FN02598.1	0	1192	20.5868	481	481	20.5868	FN02598.1	0	1192	21.482	492
FN10166.1	E2F target protein 1	ETG1	13.669	5.20957	11.1747	2.39575	11.1747	2.39575	39.0779	3.9919e-05	0.000544487	9.10734	260	269	9.10734	FN10166.1	0	2169	8.58306	287	293	8.58306	FN10166.1	0	2169	6.3284	235	235	6.3284	FN10166.1	0	2169	8.00627	13.3973	572	591	13.3973	FN10166.1	0	2169	13.0308	539	554	13.0308	FN10166.1	0	2169	16.5808	685
FN34612.1	NIMA-related kinase 5	NEK5	63.6947	24.5661	54.85	2.95302	54.85	2.95302	32.8109	7.61527e-05	0.000865381	33.4687	170	170	33.4687	FN34612.1	0	373	27.766	163	163	27.766	FN34612.1	0	373	23.0194	147	147	23.0194	FN34612.1	0	373	28.0847	73.6873	559	559	73.6873	FN34612.1	0	373	55.8049	408	408	55.8049	FN34612.1	0	373	80.371	576
FN09676.1	AtNEK6		142.778	30.3355	100.121	2.722	100.121	2.722	20.0438	0.000445274	0.00315263	79.611	58	116	79.611	FN09676.1	0	107	58.7876	59	99	58.7876	FN09676.1	0	107	36.0285	28	66	36.0285	FN09676.1	0	107	58.1423	164.968	186	359	164.968	FN09676.1	0	107	136.365	147	286	136.365	FN09676.1	0	107	156.624	156
FN04990.1	hypothetical protein		52.1036	26.0562	37.581	2.48914	37.581	2.48914	38.5735	4.18942e-05	0.000564962	31.4355	224	247	31.4355	FN04990.1	0	577	25.5474	220	232	25.5474	FN04990.1	0	577	18.7276	175	185	18.7276	FN04990.1	0	577	25.2368	34.4267	382	404	34.4267	FN04990.1	0	577	36.6938	385	415	36.6938	FN04990.1	0	577	39.8687	418
FN11990.1	protein pumilio 24	PUM24	16.8525	3.61191	15.7642	2.60597	15.7642	2.60597	143.036	2.74094e-07	2.41969e-05	9.58277	271	285	9.58277	FN11990.1	0	2184	10.5315	330	362	10.5315	FN11990.1	0	2184	9.3338	309	349	9.3338	FN11990.1	0	2184	9.81602	25.0797	1045	1114	25.0797	FN11990.1	0	2184	26.1863	1025	1121	26.1863	FN11990.1	0	2184	25.4748	1027
FN28608.1	basic helix-loop-helix domain-containing protein	AT1G05710	64.628	50.5202	57.8917	2.46995	57.8917	2.46995	71.9992	3.9463e-06	0.00011584	39.3725	645	645	39.3725	FN28608.1	0	1203	36.3905	689	689	36.3905	FN28608.1	0	1203	42.3871	873	873	42.3871	FN28608.1	0	1203	39.3834	52.6838	1289	1289	52.6838	FN28608.1	0	1203	65.4791	1544	1544	65.4791	FN28608.1	0	1203	48.1954	1114
FN28156.1	protein disulfide isomerase 5-2	PDIL5-2	48.1433	21.1579	39.0645	2.56512	39.0645	2.56512	49.9556	1.58967e-05	0.000292591	25.5171	468	483	25.5171	FN28156.1	0	1390	28.9807	609	634	28.9807	FN28156.1	0	1390	20.3804	469	485	20.3804	FN28156.1	0	1390	24.9594	40.0779	1094	1133	40.0779	FN28156.1	0	1390	41.5482	1099	1132	41.5482	FN28156.1	0	1390	42.9097	1123
FN21411.1	cytochrome P450, family 82, subfamily C, polypeptide 4	CYP82C4	23.9263	9.36583	13.9581	2.38842	13.9581	2.38842	9.30302	0.00549435	0.0215278	13.6817	49	49	13.6817	FN21411.1	0	263	6.03974	25	25	6.03974	FN21411.1	0	263	10.4382	47	47	10.4382	FN21411.1	0	263	10.0532	9.90855	53	53	9.90855	FN21411.1	0	263	14.3548	74	74	14.3548	FN21411.1	0	263	7.91572	40
FN21108.1	leucine-rich repeat protein kinase family protein	AT2G42290	12.8005	7.48135	10.3523	2.80978	10.3523	2.80978	26.5486	0.000164459	0.00151292	7.60261	44	44	7.60261	FN21108.1	0	425	4.33554	29	29	4.33554	FN21108.1	0	425	5.22252	38	38	5.22252	FN21108.1	0	425	5.72022	7.75132	67	67	7.75132	FN21108.1	0	425	4.80167	40	40	4.80167	FN21108.1	0	425	7.47011	61
FN07398.1	thymidine kinase	AT3G07800	38.8531	12.6189	29.3523	2.81103	29.3523	2.81103	40.6317	3.45233e-05	0.000488357	18.9162	212	212	18.9162	FN07398.1	0	823	19.8412	257	257	19.8412	FN07398.1	0	823	9.86508	139	139	9.86508	FN07398.1	0	823	16.2075	31.2458	523	523	31.2458	FN07398.1	0	823	30.0651	485	485	30.0651	FN07398.1	0	823	33.6432	532
[truncated: 1,962 more rows]
[truncated: 50 more columns]
