# Supplementary material for: Studying Secondary Growth and Bast Fiber Development: The Hemp Hypocotyl Peeks behind the Wall
Source: Front Plant Sci. 2016 Nov 18;7:1733. doi: 10.3389/fpls.2016.01733 (PMC5114303; doi:10.3389/fpls.2016.01733)
Supplement: Supplementary file 3 [file Table_3.xlsx]

## Sheet: A-Primer data
Studying secondary growth and bast fiber development: the hemp hypocotyl peeks behind the wall
Marc Behr, Sylvain Legay, Eva Žižková, Václav Motyka, Petre I Dobrev, Jean-Francois Hausman, Stanley Lutts, Gea Guerriero
Supplementary Table S3: Validation of RNA-Seq data by RT-qPCR analysis of 10 selected transcripts
Gene Code	Gene Function	Targeted Contig	forward	reverse	amplicon length	PCR efficiency rate	Regression coefficient
4CL1	Phenylpropanoid biosynthesis	6D1_S2_L001_R1_001 (paired) contig 7103	GGTTGAAATAAGCCCAGACG	TCACCATCCACTTGTTGAGC	126	2.04	0.984
AGP-like	Fasciclin-like arabinogalactan-protein	6D1_S2_L001_R1_001 (paired) contig 10048	AAAGCAGGGCAATACACCAC	AATGCCCTGACTTGAACCAC	96	1.868	0.996
CesA4	Cellulose synthase of secondary cell wall	6D1_S2_L001_R1_001 (paired) contig 804	GGGGTGGAATGCTAAGACTG	GGCTTCCATTTCCCCAAAC	130	1.855	0.994
CesA7	Cellulose synthase of secondary cell wall	6D1_S2_L001_R1_001 (paired) contig 6418	CCTGATGTCAAGCAATGTGG	TGTATCTTGTGGGGATGCAC	91	1.856	0.989
CesA8	Cellulose synthase of secondary cell wall	6D1_S2_L001_R1_001 (paired) contig 9355	GGGAGCCAAAGGAACCTG	GAGCTGTTCACCACAAGTGTTAC	74	1.869	0.995
LAC4	Lignin polymerisation	6D1_S2_L001_R1_001 (paired) contig 5768	AATGGACTCTTCCATAATTCGAC	TCGGACTCTACATTCAACCAAAG	79	2.066	0.975
LIM1	Regulates actin cytoskeleton organisation and lignification	6D1_S2_L001_R1_001 (paired) contig 4635	ATGGAGGTTGCACCATAAGC	GAATGTGGTGATGCTTGCAG	75	1.856	0.998
NST1	Master regulator of secondary wall deposition in interfascicular fibre of stems and secondary xylem	6D1_S2_L001_R1_001 (paired) contig 13708	CCTGGCTTCAGATTTCATCC	TATCCCAGGGTTCGAGTTTG	130	1.765	0.998
PAL	Phenylpropanoid biosynthesis	6D1_S2_L001_R1_001 (paired) contig 17365	CGTGGAACAATCACTGCATC	ACCCACTGCCTTTGAGTTTG	90	1.949	0.996
CAD4	Monolignol biosynthesis	6D1_S2_L001_R1_001 (paired) contig 10133	CCAGTTATACCCAGACCATACCC	AGCCCATCCTGTAATGGTTC	110	2.045	0.976
Reference genes used for GeNorm analysis
http://medicinalplantgenomics.msu.edu/index.shtml
Gene Name	Targeted Contig	forward	reverse	amplicon length
Actin	csa_locus_2263_iso_5_len_1488_ver_2	ACAATGAGCTTCGTGTTGCC	AGAACGGCTTGAATGGCAAC	148
Cyclophilin	csa_locus_6842_iso_2_len_854_ver_2	ACAACATGTCGAACCCCAAG	TCAGCGGTTTTTGGCGTAAC	106
Elongation factor 2	csa_locus_674_iso_1_len_2081_ver_2	ACGCAACAGCTATCAGGAAC	TGCAAAGACACGACCAAAGG	113
eTIF3E	csa_locus_1028_iso_2_len_1035_ver_2	TTCAGTTCGAGTGCGGTAAC	TCACTGTTTGTGCACAGAGC	76
eTIF3H	csa_locus_2110_iso_3_len_914_ver_2	GCGCTGTTGCTTTCTCTTTC	AGAGGCAACTTCTTCCGTTG	124
eTIF4E	csa_locus_9035_iso_2_len_909_ver_2	AGTGGGAAGATCCTGAATGTGC	TTGCGACCACACCACAAATC	150
GAPDH	csa_locus_1460_iso_2_len_1872_ver_2	AATCGCAACCCAAACTCTGC	AGTGGCCGTTGCTTTAATGG	123
Histone	csa_locus_1853_iso_4_len_1208_ver_2	TCATGGTACGCACTGATCAAG	GTCTCACCCTCACTAATTCGG	116
Tubulin	csa_locus_11261_iso_2_len_1086_ver_2	TTCAGCCCGATGGTCAAATG	AAAAACACAGCACGGGGAAC	115
Ubiquitin	csa_locus_15458_iso_4_len_411_ver_2	CTAACCGGCAAAACCATCAC	GGTGAATGCCTTCTTTGTCC	91

## Sheet: B-RNA-Seq validation
Studying secondary growth and bast fiber development: the hemp hypocotyl peeks behind the wall
Marc Behr, Sylvain Legay, Eva Žižková, Václav Motyka, Petre I Dobrev, Jean-Francois Hausman, Stanley Lutts, Gea Guerriero
Supplementary Table S3: Validation of RNA-Seq data by RT-qPCR analysis of 10 selected transcripts
RT-qPCR CNRQ	4CL1	AGP	CAD4	CESA4	CESA7	CESA8	LAC4	LIM1	NST1	PAL
H6-1	0.678647	0.583156	0.750554	0.948106	0.117139	0.542865	0.851328	0.466837	0.741396	0.640342
H6-2	0.744853	0.308017	1.99931	0.469047	0.371637	0.2944	0.278715	0.866092	0.208023	0.692735
H6-3	0.193689	0.1009	0.493913	0.222351	0.190322	0.122802	0.0688269	0.284867	0.0748442	0.261204
H9-1	0.703536	0.951979	1.34576	0.949123	0.840896	0.713886	0.742907	1.196	0.688495	1.10259
H9-2	0.745987	1.12512	1.34295	0.93838	0.813294	0.64974	1.17536	2.09849	0.777923	1.06766
H9-3	0.471631	0.547185	0.696764	0.444963	0.441807	0.480705	0.55971	0.86043	0.509448	0.83442
H15-1	1.32798	2.20863	1.82021	2.02705	3.33876	1.92329	2.54841	1.22381	2.14875	1.45159
H15-2	1.51392	1.51889	0.693239	1.19243	1.48304	1.54436	1.38081	0.833429	1.47878	1.24014
H15-3	2.24474	2.96133	1.99661	2.12522	2.45194	2.67974	3.00793	2.53889	2.94876	2.02907
H20-1	1.54999	1.703	1.61026	1.33472	1.83963	1.66628	1.2348	1.46257	1.77925	1.12663
H20-2	2.04312	1.79071	1.60072	1.43724	2.61977	2.26612	1.60082	1.5776	2.09744	1.49295
H20-3	2.5568	2.29814	1.26311	1.7783	2.85091	3.16849	2.34908	1.74614	3.40174	2.01785
LOG2 FC CNRQ	4CL1	AGP	CAD4	CESA4	CESA7	CESA8	LAC4	LIM1	NST1	PAL
H9/H6	0.248484	1.4034	0.061685	0.508597	1.62594	0.941889	1.04749	1.36079	0.947898	0.9143
H15/H6	1.65322	2.75324	0.475473	1.70485	3.42101	2.67877	2.53267	1.50639	2.68269	1.56613
H20/H6	1.92708	2.54551	0.463921	1.47269	3.42824	2.88679	2.11259	1.56488	2.82904	1.54042
H9/H15	-1.40474	-1.34984	-0.413788	-1.19626	-1.79506	-1.73688	-1.48518	-0.145599	-1.73479	-0.651827
H9/H20	-1.67859	-1.1421	-0.402236	-0.964094	-1.80229	-1.9449	-1.0651	-0.204093	-1.88114	-0.62612
H15/H20	-0.273851	0.207735	0.0115521	0.232161	-0.00723374	-0.208026	0.420079	-0.058494	-0.14635	0.0257069
LOG2 FC RPKM	4CL1	AGP	CAD4	CESA4	CESA7	CESA8	LAC4	LIM1	NST1	PAL
H9/H6	0.58698	2.8314	0.650093	1.88614	2.2719	1.98331	1.9069	2.25833	1.41257	1.74778
H15/H6	2.51571	4.78844	1.50541	3.84003	4.15241	3.99656	3.69307	3.1223	2.57782	3.02604
H20/H6	2.59627	4.69193	1.58245	3.68633	4.3758	4.2911	3.26569	3.11769	2.508	2.9597
H9/H15	-1.92873	-1.95704	-0.85532	-1.95388	-1.88051	-2.01325	-1.78617	-0.863961	-1.16525	-1.27826
H9/H20	-2.00929	-1.86053	-0.932361	-1.80019	-2.1039	-2.30778	-1.35879	-0.859352	-1.09543	-1.21192
H15/H20	-0.0805581	0.0965118	-0.077041	0.153695	-0.22339	-0.294537	0.427379	0.00460925	0.069818	0.0663425
p-value FC RPKM	4CL1	AGP	CAD4	CESA4	CESA7	CESA8	LAC4	LIM1	NST1	PAL
H9/H6	0.0784519	0.00123859	0.0658245	0.00696652	0.00811251	0.00696576	0.0153505	0.00010494	0.00355775	0.00153751
H15/H6	8.0479e-06	3.54466e-05	0.000569129	3.93251e-05	4.46699e-05	2.77068e-05	1.51014e-05	2.60914e-05	8.1595e-05	1.30279e-05
H20/H6	3.80406e-05	2.26388e-06	0.000481135	8.82094e-07	0.000196052	0.000615347	2.66198e-05	2.59673e-05	0.00363459	0.00012573
H9/H15	1.7294e-05	0.000152306	0.000993586	0.000209708	0.000289977	0.000135103	0.000264739	0.000548865	6.87503e-05	0.000173797
H9/H20	6.57656e-05	3.0466e-05	0.000797814	6.33657e-05	0.000629759	0.00133192	0.00116112	0.00055425	0.0143729	0.00100234
H15/H20	0.213664	0.272862	0.130977	0.0988561	0.152965	0.144229	0.00319989	0.961956	0.723822	0.480848
Only significant RPKM fold-changes (T-test p-value<0.05, green cells in the above table) are considered for the correlation with CNRQ fold-changes.
			LOG2 FC CNRQ	LOG2 FC RPKM
	4CL1	H15/H6	1.65322	2.51571
		H20/H6	1.92708	2.59627
		H9/H15	-1.40474	-1.92873
		H9/H20	-1.67859	-2.00929
	AGP	H9/H6	1.4034	2.8314
		H15/H6	2.75324	4.78844
		H20/H6	2.54551	4.69193
		H9/H15	-1.34984	-1.95704
		H9/H20	-1.1421	-1.86053
	CAD4	H15/H6	0.475473	1.50541
		H20/H6	0.463921	1.58245
		H9/H15	-0.413788	-0.85532
		H9/H20	-0.402236	-0.932361
	CESA4	H9/H6	0.508597	1.88614
		H15/H6	1.70485	3.84003
		H20/H6	1.47269	3.68633
		H9/H15	-1.19626	-1.95388
		H9/H20	-0.964094	-1.80019
	CESA7	H9/H6	1.62594	2.2719
		H15/H6	3.42101	4.15241
		H20/H6	3.42824	4.3758
		H9/H15	-1.79506	-1.88051
		H9/H20	-1.80229	-2.1039
	CESA8	H9/H6	0.941889	1.98331
		H15/H6	2.67877	3.99656
		H20/H6	2.88679	4.2911
		H9/H15	-1.73688	-2.01325
		H9/H20	-1.9449	-2.30778
	LAC4	H9/H6	1.04749	1.9069
		H15/H6	2.53267	3.69307
		H20/H6	2.11259	3.26569
		H9/H15	-1.48518	-1.78617
		H9/H20	-1.0651	-1.35879
		H15/H20	0.420079	0.427379
	LIM1	H9/H6	1.36079	2.25833
		H15/H6	1.50639	3.1223
		H20/H6	1.56488	3.11769
		H9/H15	-0.145599	-0.863961
		H9/H20	-0.204093	-0.859352
	NST1	H9/H6	0.947898	1.41257
		H15/H6	2.68269	2.57782
		H20/H6	2.82904	2.508
		H9/H15	-1.73479	-1.16525
		H9/H20	-1.88114	-1.09543
	PAL	H9/H6	0.9143	1.74778
		H15/H6	1.56613	3.02604
		H20/H6	1.54042	2.9597
		H9/H15	-0.651827	-1.27826
		H9/H20	-0.62612	-1.21192
