# Supplementary material for: Studying Secondary Growth and Bast Fiber Development: The Hemp Hypocotyl Peeks behind the Wall
Source: Front Plant Sci. 2016 Nov 18;7:1733. doi: 10.3389/fpls.2016.01733 (PMC5114303; doi:10.3389/fpls.2016.01733)
Supplement: Supplementary file 4 [file Table_4.xls]

## Sheet: Transcription Factors
Studying secondary growth and bast fiber development: the hemp hypocotyl peeks behind the wall
Marc Behr, Sylvain Legay, Eva Žižková, Václav Motyka, Petre I Dobrev, Jean-Francois Hausman, Stanley Lutts, Gea Guerriero
Supplementary Table S4: Inventory of Differentially Regulated Transcription Factors
Contig	TAIR locus	TF Family	Locus description	RPKM H6	RPKM H9	RPKM H15	RPKM H20
Transcription factors more abundant in H6
contig 6212	At1g09530	bHLH	PIF3, POC1, PAP3 | phytochrome interacting factor 3	44.9	31.68	14.52	10.28
contig 3493	At1g13260	AP2-EREBP	RAV1, EDF4 | related to ABI3/VP1 1	77.4	49.35	17.1	12.8
contig 8823	At1g26945	bHLH	KDR | basic helix-loop-helix (bHLH) DNA-binding superfamily protein	43.35	18.26	8.86	6.55
contig 8740	At1g66380	MYB	MYB114, AtMYB114 | myb domain protein 114	97.65	26.57	9.7	8.75
contig 3117	At1g69690	TCP	TCP family transcription factor	25.7	20.54	6.32	1.83
contig 2354	At1g69780	HB	ATHB13 | Homeobox-leucine zipper protein family	221.9	196.65	105.25	57.51
contig 3451	At1g73830	bHLH	BEE3 | BR enhanced expression 3	58.55	29.23	9.92	3.23
contig 12655	At1g75710	C2H2	C2H2-like zinc finger protein	17.52	16.48	7.24	5.04
contig 735	At1g76880	Trihelix	Duplicated homeodomain-like superfamily protein	114.81	67.15	33.44	29.17
contig 7839	At2g20180	bHLH	PIL5, PIF1 | phytochrome interacting factor 3-like 5	38.61	28.89	19.93	17.4
contig 7387	At2g28810	C2C2-Dof	Dof zinc finger protein DOF2.2	30.29	28.09	16.19	12.83
contig 7601	At2g29060	GRAS	GRAS family transcription facto	19.96	16.64	11.77	9.7
contig 6239	At2g37630	MYB	ATPHAN, AS1, ATMYB91, MYB91 | myb-like HTH transcriptional regulator family protein	32.76	29.21	12.86	8.65
contig 4198	At3g01470	HB	ATHB-1, ATHB1, HD-ZIP-1, HAT5, HB-1 | homeobox 1	70.71	47.96	27.73	20.43
contig 10881	At3g21330	bHLH	transcription factor bHLH87	14.03	5.34	0.99	0.38
contig 6977	At3g28910	MYB	ATMYB30, MYB30 | myb domain protein 30	22.8	17.05	3.61	3.52
contig 3464	At3g47620	TCP	AtTCP14, TCP14 | TEOSINTE BRANCHED, cycloidea and PCF (TCP) 14	22.77	22.11	9.67	7.36
contig 1569	At3g58120	bZIP	ATBZIP61, BZIP61 | Basic-leucine zipper (bZIP) transcription factor family protein	83.53	33.78	6.69	2.12
contig 10920	At4g13640	GARP-G2-like	UNE16 | Homeodomain-like superfamily protein	29.39	21.82	5.31	3.86
contig 1983	At4g16780	HB	ATHB-2, HAT4, ATHB2, HB-2 | homeobox protein 2	133.4	79.09	33.02	27.27
contig 11139	At4g25410	bHLH	bHLH126	26.83	11.34	3.83	2.87
contig 2557	At5g04760	MYB	Duplicated homeodomain-like superfamily protein	21	7.41	5.91	5.75
contig 3791	At5g50915	bHLH	transcription factor bHLH137	54.71	15.51	1.69	1.32
contig 2495	At1g46768	AP2-EREBP	RAP2.1 | related to AP2 1	22.01	15.35	4.39	5.36
contig 1826	At1g49560	GARP-G2-like	Homeodomain-like superfamily protein	24.38	14.94	5.06	6.15
contig 18127	At2g02080	C2H2	AtIDD4, IDD4 | indeterminate(ID)-domain 4	19.39	15.72	3.98	4.04
contig 6289	At3g17100	bHLH	AIF3	40.57	32.53	19.02	30.96
contig 4244	At3g47640	bHLH	PYE | basic helix-loop-helix (bHLH) DNA-binding superfamily protein POPEYE	18.28	9.68	5.26	7.43
contig 1247	At4g14540	CCAAT-HAP3	NF-YB3 | nuclear factor Y, subunit B3	118.73	93.19	35.66	38.47
contig 7808	At4g17490	AP2-EREBP	ATERF6, ERF-6-6, ERF6 | ethylene responsive element binding factor 6	31.77	21.55	8.64	9.41
contig 2072	At4g28530	NAC	anac074, NAC074 | NAC domain containing protein 74	31.66	9.94	6.64	7.53
contig 4214	At4g36930	bHLH	SPT | basic helix-loop-helix (bHLH) DNA-binding superfamily protein	21.6	10.16	4.28	6.47
contig 16481	At5g01380	Trihelix	Homeodomain-like superfamily protein	23.74	12.31	7.53	7.93
contig 1036	At5g06710	HB	HAT14 | homeobox from Arabidopsis thaliana	28.74	16.99	6.48	8.91
contig 15370	At2g34990	C3H	RING/U-box superfamily protein	16.31	9.4	12.03	6.06
contig 3310	At2g40340	AP2-EREBP	DREB2C, AtERF48 | Integrase-type DNA-binding superfamily protein	24.3	9.74	21.17	9.39
contig 15919	At5g47610	C3H	RING/U-box superfamily protei	20.43	10.54	10.75	9.92
contig 1985	At4g18880	HSF	AT-HSFA4A, HSF A4A | heat shock transcription factor A4A	56.37	26.21	23.68	31.43
contig 6292	At2g37260	WRKY	TTG2, ATWRKY44, WRKY44, DSL1 | WRKY family transcription factor family protein	30.45	12.46	18.34	17.04
contig 2665	At1g42990	bZIP	ATBZIP60, BZIP60 | basic region/leucine zipper motif 60	126.11	46.72	47.6	54.7
contig 8688	At2g26150	HSF	ATHSFA2, HSFA2 | heat shock transcription factor A2	77.96	1.79	3.46	19.2
contig 3023	At2g37060	CCAAT-HAP3	NF-YB8 | nuclear factor Y, subunit B8	81.24	36.75	38.87	41.3
contig 1120	At4g36990	HSF	HSF4, HSFB1, AT-HSFB1, ATHSF4 | heat shock factor 4	85.11	20.26	42.57	70.37
Transcription factors more abundant in H9
contig 1359	At1g05230	HB	HDG2 | homeodomain GLABROUS 2	10.14	11.38	3.32	1
contig 5927	At1g19220	ARF	ARF19, auxin response factor 19	51.26	72.06	35.86	29.03
contig 18561	At2g02070	C2H2	AtIDD5, IDD5 | indeterminate(ID)-domain 5	17.13	20.99	7.82	6.89
contig 9947	At2g18550	HB	HB-2, ATHB21, HB21 | homeobox protein 21	33.39	35.07	16.02	5.02
contig 1401	At2g20570	GARP-G2-like	GPRI1, GLK1, ATGLK1 | GBF's pro-rich region-interacting factor 1	25.87	35.06	2.86	2.3
contig 975	At3g15510	NAC	ATNAC2, ANAC056, NARS1, NAC2 | NAC domain containing protein 2	70.34	117.07	37.26	9.45
contig 8112	At3g59060	bHLH	PIL6, PIF5 | phytochrome interacting factor 3-like 6	42.7	47.12	26.74	20.13
contig 5698	At4g00730	HB	ANL2, AHDP | Homeobox-leucine zipper family protein	18.17	20.15	5.36	2.49
contig 16086	At4g20970	bHLH	basic helix-loop-helix (bHLH) DNA-binding superfamily protein	22.36	47.85	14.79	9.46
contig 5851	At4g27310	B-box	B-box 28	16.16	26.57	7.77	6.19
contig 3140	At5g44180	Homeobox	Homeodomain-like transcriptional regulator	49.42	64.51	40.51	27.31
contig 1500	At5g62610	bHLH	transcription factor bHLH79	16	22.82	10.62	9.34
contig 1032	At1g10480	C2H2	ZFP5 | zinc finger protein 5	15.08	26.64	10.59	10.79
contig 4035	At1g27730	C2H2	STZ, ZAT10 | salt tolerance zinc finger	59.28	67.03	15.98	18.36
contig 2306	At1g51700	C2C2-Dof	ADOF1, DOF1 | DOF zinc finger protein 1	11.88	13.96	3.36	5.16
contig 5999	At3g02380	C2C2-CO-like	COL2, ATCOL2 | CONSTANS-like 2	52.11	87.55	17.31	24.9
contig 5667	At4g38960	B-box	B-box zinc finger protein 19	68.71	104.19	51.98	60.13
contig 5547	At5g11260	bZIP	HY5, TED 5 | Basic-leucine zipper (bZIP) transcription factor family protein	69.84	70.79	29.39	43.97
contig 7656	At5g61270	bHLH	PIF7 | phytochrome-interacting factor7 - bHLH72	50.4	83.04	27.88	47.16
contig 12713	At1g66140	C2H2	ZFP4 | zinc finger protein 4	14.11	23.27	15.4	8.64
contig 7124	At2g46410	MYB-related	CPC | Homeodomain-like superfamily protein	43.34	94.82	61.13	25.29
contig 5587	At5g16820	HSF	HSF3, HSFA1B, ATHSFA1B, ATHSF3 | heat shock factor 3	19.63	34.46	24.29	16.63
contig 7133	At5g65210	bZIP	TGA1 | bZIP transcription factor family protein	53.58	89.29	55.83	37.03
contig 5500	At1g08970	CCAAT-HAP5	HAP5C, NF-YC9 | nuclear factor Y, subunit C9	31.25	62.94	60.49	51.89
contig 9978	At1g69580	GARP-G2-like	Homeodomain-like superfamily protein	12.22	30.48	25.45	21.77
contig 10152	At2g27230	bHLH	LHW | transcription factor-related	13.34	27.38	18.38	15.43
contig 1451	At2g31280	bHLH	LONESOME HIGHWAY LIKE 2 (LHL2, also named LL2)	38.51	78.71	69.41	61.95
contig 995	At3g02790	C2H2	zinc finger (C2H2 type) family protein	22.71	68.4	68.35	55.99
contig 9040	At3g21150	B-box	BBX32 | B-box 32	10.63	43.09	30.67	27.21
contig 2197	At4g25210	GeBP	DNA-binding storekeeper protein-related transcriptional regulator	94.77	190.2	184.47	147.77
contig 2389	At1g01060	MYB-related	LHY, LHY1 | Homeodomain-like superfamily protein	111.44	403.86	153.84	256.47
contig 9591	At4g32890	C2C2-GATA	GATA9 | GATA transcription factor 9	35.86	79.8	72.04	72.46
contig 13246	At5g52600	MYB	AtMYB82, MYB82 | myb domain protein 82	10.91	22.13	12.67	13.43
Transcription factors more abundant in H15
contig 944	At1g10120	bHLH	bHLH74	25.43	50.01	58.26	45.06
contig 8895	At1g76350	Nin-like	Plant regulator RWP-RK family protein	7.55	23.47	28.32	16.43
contig 7637	At2g35940	HB	BLH1, EDA29 | BEL1-like homeodomain 1	7.85	17.9	19.55	10.27
contig 11934	At2g40200	bHLH	transcription factor bHLH51	3.92	14.93	20.13	10.89
contig 11597	At3g04070	NAC	anac047, NAC047 | NAC domain containing protein 47	1.52	11.55	23.97	9.8
contig 9358	At3g07940	C2H2	putative ADP-ribosylation factor GTPase-activating protein AGD11 - CML3	15.34	30.15	38.26	29.57
contig 6495	At3g13040	GARP-G2-like	myb-like HTH transcriptional regulator family protein	16.23	58.77	61.07	42.54
contig 18733	At3g27010	TCP	AT-TCP20 | TEOSINTE BRANCHED 1, cycloidea, PCF (TCP)-domain family protein 20	6.88	21.8	24.45	14.15
contig 5403	At2g33500	C2C2-CO-like	zinc finger protein CONSTANS-LIKE 14 with CTT domain, BBOX 12	24.97	21.76	30.8	13.86
contig 7210	At3g22830	HSF	AT-HSFA6B, HSFA6B | heat shock transcription factor A6B	12.25	11.31	22.26	7.8
contig 16768	At1g68200	C3H	Zinc finger C-x8-C-x5-C-x3-H type family protein	5.12	9.88	43.38	36.44
contig 8124	At1g68810	bHLH	transcription factor bHLH30	2.96	6.45	14.43	12.41
contig 12465	At1g72830	CCAAT-HAP2	HAP2C, ATHAP2C, NF-YA3 | nuclear factor Y, subunit A3	4.85	12.37	20.54	17.04
contig 11824	At2g18060	NAC	VND1, ANAC037 | vascular related NAC-domain protein 1	11.86	29.83	31.08	29.94
contig 18033	At2g41690	HSF	AT-HSFB3, HSFB3 | heat shock transcription factor B3	2.34	8.11	32.72	26.16
contig 13708	At2g46770	NAC	NST1 | NAC (No Apical Meristem) domain transcriptional regulator superfamily protein	5.85	15.57	34.93	33.28
contig 21735	At3g18990	ABI3-VP1	VRN1, REM39 | AP2/B3-like transcriptional factor family protein	2.1	4.11	12.24	6.73
contig 11400	At3g48160	E2F-DP	DEL1, E2L3, E2FE | DP-E2F-like 1	11.12	19.26	27	23.66
contig 16234	At3g49690	MYB	RAX3, MYB84, ATMYB84 | myb domain protein 84	5.84	9.01	19.53	18.91
contig 2224	At4g23980	ARF	ARF9 | auxin response factor 9	12.73	32.76	60.8	41.37
contig 9953	At4g28500	NAC	ANAC073, SND2, NAC073 | NAC domain containing protein 73	28.78	77.74	217.24	183.39
contig 1183	At5g05830	C3H	RING/FYVE/PHD zinc finger superfamily protein	31.81	57.04	84.91	72.25
contig 19176	At5g12840	CCAAT-HAP2	HAP2A, EMB2220, ATHAP2A, NF-YA1 | nuclear factor Y, subunit A1	9.51	18.81	28.39	22.51
contig 17815	At5g12870	MYB	ATMYB46, MYB46 | myb domain protein 46	1.77	5.71	19.25	17.28
contig 7686	At5g18830	SBP	SPL7, ATSPL7 | squamosa promoter binding protein-like 7	14.29	28.64	40.51	40.05
contig 1850	At5g38560	Trihelix	Protein kinase superfamily protein	13.85	16.27	27.79	27.75
contig 12717	At5g55970	C3H	RING/U-box superfamily protein	9.38	30.4	110.63	92.42
contig 6142	At5g56270	WRKY	WRKY2, ATWRKY2 | WRKY DNA-binding protein 2	32.37	38.7	64.88	61.32
contig 5123	At5g57620	MYB	MYB36, AtMYB36 | myb domain protein 36	4.27	10.34	15.6	15.17
contig 10462	At1g63100	GRAS	GRAS family transcription factor	8.36	6.64	18.55	16.81
contig 4635	AT1G10200	LIM	WLIM1	48	230.12	418.5	417.37
Transcription factors more abundant in H20
contig 12459	At1g05710	bHLH	basic helix-loop-helix (bHLH) DNA-binding superfamily protein	34.46	52.93	85.51	86
contig 12000	At1g08290	C2H2	WIP3 | WIP domain protein 3	3.74	7.6	16.56	26.83
contig 22448	At1g14600	GARP-G2-like	Homeodomain-like superfamily protein	0.88	3.07	13.72	20.73
contig 13550	At1g16060	AP2-EREBP	ADAP | ARIA-interacting double AP2 domain protein	3.81	11.44	22.98	27.82
contig 8046	At1g19850	ARF	ARF5, Transcriptional factor B3 family protein / auxin-responsive factor AUX/IAA-related	2.34	5.9	13.6	15.16
contig 765	At1g46480	HB	WOX4 | WUSCHEL related homeobox 4	38.67	62.78	75.28	82.51
contig 9937	At1g62990	HB	KNAT7, IXR11 | KNOTTED-like homeobox of Arabidopsis thaliana 7	29.61	50.61	100.49	115.33
contig 18322	At1g67030	C2H2	ZFP6 | zinc finger protein 6	2.23	4.24	13.19	24.34
contig 16132	At1g68360	C2H2	C2H2 and C2HC zinc fingers superfamily protein GIS3	4.62	7.34	16.68	21.64
contig 2831	At1g77920	bZIP	bZIP50 transcription factor family protein, TGA7	27.95	36.76	48.2	58.27
contig 22018	At2g43060	bHLH	IBH1 | ILI1 binding bHLH 1	29.21	40.27	104.1	108.67
contig 21413	At2g44940	AP2-EREBP	ethylene-responsive transcription factor ERF034	1.97	4	9.43	22.53
contig 17985	At3g50410	C2C2-Dof	OBP1 | OBF binding protein 1	7.06	7.09	13.03	21.59
contig 7978	At4g29100	bHLH	At bHLH068	27.04	34.42	74.21	77.49
contig 11309	At4g35580	NAC	NTL9 | NAC transcription factor-like 9	10.48	15.33	25.78	28.91
contig 12457	At5g03680	Trihelix	PTL | Duplicated homeodomain-like superfamily protein	7.32	13.63	21.03	27.88
contig 16207	At5g12330	C2H2	LRP1 | Lateral root primordium (LRP) protein-related	1.7	8.64	21.98	25.98
contig 14235	At5g24800	bZIP	ATBZIP9, BZO2H2, BZIP9 | basic leucine zipper 9	5.31	9.41	13.31	18.82
contig 22017	At5g25190	AP2-EREBP	ethylene-responsive transcription factor ERF003	6.07	7.8	18.12	25.92
contig 8998	At1g22490	bHLH	transcription factor bHLH94	7.29	2.41	14.38	42.72
contig 1329	At4g22680	MYB	MYB85, AtMYB85 | myb domain protein 85	20.3	15.89	30.13	36.2
contig 7523	At4g40060	Homeobox	ATHB16, ATHB-16, HB16 | homeobox protein 16	14.96	5.1	29.2	39.75
contig 19447	AT5G64530	NAC	XND1	1.88	4.48	32.42	43.8
contig 1676	AT4G28640	ARF	IAA11	38.1	76.42	115.44	122.88
In the next worksheet, the distribution of the 131 transcription factor families differentially expressed between the developmental stages
