# Supplementary material for: Studying Secondary Growth and Bast Fiber Development: The Hemp Hypocotyl Peeks behind the Wall
Source: Front Plant Sci. 2016 Nov 18;7:1733. doi: 10.3389/fpls.2016.01733 (PMC5114303; doi:10.3389/fpls.2016.01733)
Supplement: Supplementary file 5 [file Table_5.xls]

## Sheet: Summary
Studying secondary growth and bast fiber development: the hemp hypocotyl peeks behind the wall
Marc Behr, Sylvain Legay, Eva Žižková, Václav Motyka, Petre I Dobrev, Jean-Francois Hausman, Stanley Lutts, Gea Guerriero
Supplementary Table S5: MapMan functional annotation of genes with -1>log2 FC(H20/H6)>1.
BinCode	BinName	elements	p-value
1	Photosynthesis	56	6.40957e-06		Bin with associated p-value<0.05
31	Cell	51	0.000528366		Bin of interest for the cell wall study
10	Cell wall	63	0.00951342
6	Gluconeogenesis/ glyoxylate cycle	3	0.0192104
4	Glycolysis	14	0.0219268
23	Nucleotide metabolism	11	0.0295753
5	Fermentation	5	0.0453956
20	Stress	77	0.0513408
15	Metal handling	14	0.0867697
17	Hormone metabolism	46	0.101883
9	Mitochondrial electron transport / ATP synthesis	3	0.14275
21	Redox	26	0.188803
18	Co-factor and vitamine metabolism	7	0.194434
22	Polyamine metabolism	3	0.219158
2	Major carbohydrates	20	0.228995
26	Misc.	157	0.2376
24	Biodegradation of Xenobiotics	5	0.282359
25	C1-metabolism	5	0.346853
3	Minor carbohydrates	12	0.350166
27	RNA	143	0.39651
12	N-metabolism	2	0.45084
30	Signalling	87	0.480617
34	Transport	98	0.481754
28	DNA	17	0.548722
33	Development	58	0.693651
16	Secondary metabolism	52	0.70996
29	Protein	168	0.751456
13	Amino acid metabolism	36	0.76439
19	Tetrapyrrole synthesis	6	0.780998
7	Oxidative pentose phosphate	2	0.811045
35	Not assigned	469	0.816813
8	TCA / org. transformation	8	0.936184
11	Lipid metabolism	27	0.992419
16.10	secondary metabolism.simple phenols	5	0.000138043
20.2.1	stress.abiotic.heat	26	0.000175748
1.1	PS.lightreaction	38	0.000271374
26.10	misc.cytochrome P450	24	0.000518727
20.2	stress.abiotic	48	0.00059524
16.2.1	secondary metabolism.phenylpropanoids.lignin biosynthesis	12	0.00201663
1.3	PS.calvin cyle	11	0.0030629
1.1.1	PS.lightreaction.photosystem II	16	0.00398829
31.1	cell.organisation	33	0.0075065
1.1.1.2	PS.lightreaction.photosystem II.PSII polypeptide subunits	11	0.00779614
16.8	secondary metabolism.flavonoids	15	0.0167967
4.1	glycolysis.cytosolic branch	11	0.0172488
30.5	signalling.G-proteins	12	0.0184328
26.19	misc.plastocyanin-like	6	0.0210238
30.11	signalling.light	16	0.0221082
30.2.8	signalling.receptor kinases	4	0.0247673
30.2.8.2	signalling.receptor kinases.leucine rich repeat VIII-2	4	0.0247673
10.3	cell wall.hemicellulose synthesis	3	0.0249576
10.3.2	cell wall.hemicellulose synthesis.glucuronoxylan	3	0.0249576
23.4	nucleotide metabolism.phosphotransfer and pyrophosphatases	4	0.0251555
10.2	cell wall.cellulose synthesis	10	0.0256071
16.2	secondary metabolism.phenylpropanoids	18	0.0259722
26.1	misc.misc2	4	0.0269679
16.1	secondary metabolism.isoprenoids	6	0.0288961
16.8.1	secondary metabolism.flavonoids.anthocyanins	4	0.0316402
27.3.67	RNA.regulation of transcription.putative transcription regulator	6	0.0355975
29.5.4	protein.degradation.aspartate protease	6	0.0369823
16.2.1.3	secondary metabolism.phenylpropanoids.lignin biosynthesis.4CL	2	0.0436631
33.1	development.storage proteins	5	0.0451069
16.2.1.1	secondary metabolism.phenylpropanoids.lignin biosynthesis.PAL	2	0.0466993
16.8.5	secondary metabolism.flavonoids.isoflavonols	2	0.0471697
1.1.2.2	PS.lightreaction.photosystem I.PSI polypeptide subunits	9	0.0506722
29.2.1.1	protein.synthesis.ribosomal protein.prokaryotic	22	0.0508292
1.1.2	PS.lightreaction.photosystem I	11	0.0520297
26.3.3	misc.gluco-, galacto- and mannosidases.alpha-mannosidase	2	0.0531321
28.1	DNA.synthesis/chromatin structure	11	0.0537337
21.1	redox.thioredoxin	8	0.0544754
17.8	hormone metabolism.salicylic acid	2	0.0554345
17.8.1	hormone metabolism.salicylic acid.synthesis-degradation	2	0.0554345
10.2.1	cell wall.cellulose synthesis.cellulose synthase	6	0.0586874
27.3.22	RNA.regulation of transcription.HB,Homeobox transcription factor family	9	0.0625048
27.3.40	RNA.regulation of transcription.Aux/IAA family	4	0.0677543
29.4.1.56	protein.postranslational modification.kinase.receptor like cytoplasmatic kinase VI	3	0.069237
29.2.1.1.1	protein.synthesis.ribosomal protein.prokaryotic.chloroplast	21	0.0704717
27.3.6	RNA.regulation of transcription.bHLH,Basic Helix-Loop-Helix family	13	0.0708672
17.5	hormone metabolism.ethylene	11	0.0715975
30.2.3	signalling.receptor kinases.leucine rich repeat III	5	0.0716594
13.1.4	amino acid metabolism.synthesis.branched chain group	2	0.0749023
13.1.4.1	amino acid metabolism.synthesis.branched chain group.common	2	0.0749023
10.2.2	cell wall.cellulose synthesis.COBRA	2	0.0765342
16.4	secondary metabolism.N misc	4	0.0767961
16.4.1	secondary metabolism.N misc.alkaloid-like	4	0.0767961
3.4	minor CHO metabolism.myo-inositol	1	0.0834427
3.4.4	minor CHO metabolism.myo-inositol.myo inositol oxygenases	1	0.0834427
16.8.1.1	secondary metabolism.flavonoids.anthocyanins.leucocyanidin oxygenase	1	0.0838
26.3.5	misc.gluco-, galacto- and mannosidases.glycosyl hydrolase family 5	1	0.0841585
10.6.2	cell wall.degradation.mannan-xylose-arabinose-fucose	4	0.0864302
10.1	cell wall.precursor synthesis	9	0.0869562
10.5	cell wall.cell wall proteins	7	0.0872136
13.2.3.1	amino acid metabolism.degradation.aspartate family.asparagine	1	0.0874416
13.2.3.1.1	amino acid metabolism.degradation.aspartate family.asparagine.L-asparaginase	1	0.0874416
13.1.5.1	amino acid metabolism.synthesis.serine-glycine-cysteine group.serine	2	0.0877293
16.8.3.2	secondary metabolism.flavonoids.dihydroflavonols.flavanone 3-dioxygenase	1	0.088185
16.8.3	secondary metabolism.flavonoids.dihydroflavonols	6	0.0882113
17.5.3	hormone metabolism.ethylene.induced-regulated-responsive-activated	3	0.0901898
16.1.5	secondary metabolism.isoprenoids.terpenoids	1	0.0908273
27.3.4	RNA.regulation of transcription.ARF, Auxin Response Factor family	2	0.0911986
26.22	misc.short chain dehydrogenase/reductase (SDR)	8	0.0926819
30.2.12	signalling.receptor kinases.leucine rich repeat XII	1	0.0927533
6.9	gluconeogenese/ glyoxylate cycle.isocitrate lyase	1	0.0931424
9.9	mitochondrial electron transport / ATP synthesis.F1-ATPase	1	0.0943176
27.4	RNA.RNA binding	7	0.0953404
11.1.8	lipid metabolism.FA synthesis and FA elongation.acyl coa ligase	1	0.0971059
29.6	protein.folding	6	0.101964
16.5.1.1.2	secondary metabolism.sulfur-containing.glucosinolates.synthesis.aromatic	1	0.103727
16.5.1.1.2.1	secondary metabolism.sulfur-containing.glucosinolates.synthesis.aromatic.CYP79A2 monooxygenase	1	0.103727
35.1.22	not assigned.no ontology.late embryogenesis abundant domain-containing protein	1	0.105007
26.2	misc.UDP glucosyl and glucoronyl transferases	18	0.105591
34.1	transport.p- and v-ATPases	2	0.106192
2.2.1	major CHO metabolism.degradation.sucrose	7	0.106832
34.13	transport.peptides and oligopeptides	4	0.10928
10.5.5	cell wall.cell wall proteins.RGP	2	0.109602
10.8.1	cell wall.pectin*esterases.PME	5	0.111043
17.1.3	hormone metabolism.abscisic acid.induced-regulated-responsive-activated	1	0.11115
29.2.1.1.1.2	protein.synthesis.ribosomal protein.prokaryotic.chloroplast.50S subunit	15	0.111363
1.3.13	PS.calvin cyle.rubisco interacting	2	0.114066
4.1.16	glycolysis.cytosolic branch.phospho-enol-pyruvate carboxylase (PEPC)	1	0.114325
13.1.4.1.4	amino acid metabolism.synthesis.branched chain group.common.branched-chain amino acid aminotransferase	1	0.114785
18.4	Co-factor and vitamine metabolism.pantothenate	1	0.114785
18.4.1	Co-factor and vitamine metabolism.pantothenate.branched-chain amino acid aminotransferase	1	0.114785
29.4.1.57	protein.postranslational modification.kinase.receptor like cytoplasmatic kinase VII	1	0.117572
5.10	fermentation.aldehyde dehydrogenase	3	0.121982
23.4.99	nucleotide metabolism.phosphotransfer and pyrophosphatases.misc	1	0.12282
1.1.3	PS.lightreaction.cytochrome b6/f	2	0.123078
15.1	metal handling.acquisition	1	0.124282
17.4.1	hormone metabolism.cytokinin.synthesis-degradation	1	0.124282
23.4.1	nucleotide metabolism.phosphotransfer and pyrophosphatases.adenylate kinase	1	0.125758
1.3.6	PS.calvin cyle.aldolase	1	0.130777
26.17	misc.dynamin	1	0.131287
16.8.4	secondary metabolism.flavonoids.flavonols	2	0.133366
1.1.6	PS.lightreaction.NADH DH	2	0.1341
35.1	not assigned.no ontology	140	0.134719
10.1.5	cell wall.precursor synthesis.UXS	2	0.136319
16.7	secondary metabolism.wax	1	0.137003
20.2.99	stress.abiotic.unspecified	10	0.137512
29.2.1.2	protein.synthesis.ribosomal protein.eukaryotic	13	0.143883
35.1.5	not assigned.no ontology.pentatricopeptide (PPR) repeat-containing protein	6	0.145302
28.99	DNA.unspecified	3	0.147534
16.8.2	secondary metabolism.flavonoids.chalcones	1	0.149008
16.8.2.1	secondary metabolism.flavonoids.chalcones.naringenin-chalcone synthase	1	0.149008
16.2.1.9	secondary metabolism.phenylpropanoids.lignin biosynthesis.COMT	1	0.150706
30.4	signalling.phosphinositides	2	0.151842
2.2.1.5	major CHO metabolism.degradation.sucrose.Susy	2	0.152652
34.8	transport.metabolite transporters at the envelope membrane	6	0.154083
10.5.3	cell wall.cell wall proteins.LRR	2	0.154283
34.19.2	transport.Major Intrinsic Proteins.TIP	2	0.158416
29.5.11.4.3	protein.degradation.ubiquitin.E3.SCF	8	0.159998
29.5.11.4.3.2	protein.degradation.ubiquitin.E3.SCF.FBOX	8	0.159998
29.3.99	protein.targeting.unknown	1	0.161202
8.3	TCA / org. transformation.carbonic anhydrases	1	0.162401
31.2	cell.division	3	0.162971
30.2.4	signalling.receptor kinases.leucine rich repeat IV	1	0.163607
29.4.1.55	protein.postranslational modification.kinase.receptor like cytoplasmatic kinase V	1	0.164213
26.8	misc.nitrilases, *nitrile lyases, berberine bridge enzymes, reticuline oxidases, troponine reductases	7	0.166853
35.1.999	not assigned.no ontology.formerly annotated based on articles which have been retracted	1	0.167266
3.5	minor CHO metabolism.others	2	0.169554
34.6	transport.sulphate	1	0.16974
13.1.3	amino acid metabolism.synthesis.aspartate family	5	0.171356
13.1.3.4	amino acid metabolism.synthesis.aspartate family.methionine	5	0.171356
16.2.1.4	secondary metabolism.phenylpropanoids.lignin biosynthesis.HCT	1	0.173501
10.1.9	cell wall.precursor synthesis.MUR4	2	0.174439
21.3	redox.heme	1	0.174768
11.3	lipid metabolism.Phospholipid synthesis	2	0.175339
29.2.1.2.2.34	protein.synthesis.ribosomal protein.eukaryotic.60S subunit.L34	2	0.182195
29.3	protein.targeting	6	0.182311
31.3	cell.cycle	6	0.182848
29.4.1	protein.postranslational modification.kinase	8	0.184933
11.1.12	lipid metabolism.FA synthesis and FA elongation.ACP protein	1	0.186488
34.2	transporter.sugars	7	0.186738
29.7	protein.glycosylation	3	0.187205
6.4	gluconeogenese/ glyoxylate cycle.PEPCK	1	0.189845
13.1.6.1.1	amino acid metabolism.synthesis.aromatic aa.chorismate.3-deoxy-D-arabino-heptulosonate 7-phosphate synthase	1	0.19188
2.1.2.1	major CHO metabolism.synthesis.starch.AGPase	1	0.192562
35.1.42	not assigned.no ontology.proline rich family	1	0.195307
24.2	Biodegradation of Xenobiotics.lactoylglutathione lyase	3	0.19745
3.2.1	minor CHO metabolism.trehalose.TPS	1	0.198081
34.19.99	transport.Major Intrinsic Proteins.unspecified	1	0.202296
27.3.72	RNA.regulation of transcription.Transcriptional Adaptor Zinc Bundle (TAZ) domain family	1	0.202296
27.3.14	RNA.regulation of transcription.CCAAT box binding factor family, HAP2	2	0.202447
30.9	signalling.lipids	1	0.203005
13.1.6	amino acid metabolism.synthesis.aromatic aa	8	0.204682
5.2	fermentation.PDC	2	0.204963
16.8.3.3	secondary metabolism.flavonoids.dihydroflavonols.flavonoid 3''-monooxygenase	1	0.205142
20.1.3	stress.biotic.signalling	2	0.205975
20.1.3.1	stress.biotic.signalling.MLO-like	2	0.205975
30.10	signalling.phosphorelay	1	0.206576
16.5.1.1.4	secondary metabolism.sulfur-containing.glucosinolates.synthesis.shared	1	0.208017
16.5.1.1.4.3	secondary metabolism.sulfur-containing.glucosinolates.synthesis.shared.UDP-glycosyltransferase	1	0.208017
3.2.3	minor CHO metabolism.trehalose.potential TPS/TPP	3	0.208516
35.1.14	not assigned.no ontology.S RNA-binding domain-containing protein	1	0.20874
16.1.2	secondary metabolism.isoprenoids.mevalonate pathway	1	0.211652
16.1.2.3	secondary metabolism.isoprenoids.mevalonate pathway.HMG-CoA reductase	1	0.211652
26.23	misc.rhodanese	3	0.212303
22.1.2	polyamine metabolism.synthesis.SAM decarboxylase	1	0.217562
29.5.3	protein.degradation.cysteine protease	5	0.220059
13.1.5.1.1	amino acid metabolism.synthesis.serine-glycine-cysteine group.serine.phosphoglycerate dehydrogenase	1	0.225116
29.2.1.2.2	protein.synthesis.ribosomal protein.eukaryotic.60S subunit	7	0.225222
20.2.4	stress.abiotic.touch/wounding	1	0.226649
4.1.6	glycolysis.cytosolic branch.pyrophosphate-fructose-6-P phosphotransferase	1	0.22819
17.1	hormone metabolism.abscisic acid	3	0.229735
13.1.5.1.2	amino acid metabolism.synthesis.serine-glycine-cysteine group.serine.phosphoserine aminotransferase	1	0.229737
16.2.1.6	secondary metabolism.phenylpropanoids.lignin biosynthesis.CCoAOMT	1	0.232073
17.1.1.1	hormone metabolism.abscisic acid.synthesis-degradation.synthesis	1	0.232073
17.1.1.1.10	hormone metabolism.abscisic acid.synthesis-degradation.synthesis.9-cis-epoxycarotenoid dioxygenase	1	0.232073
1.1.1.1	PS.lightreaction.photosystem II.LHC-II	5	0.232425
20.1	stress.biotic	29	0.236789
30.2.16	signalling.receptor kinases.Catharanthus roseus-like RLK1	1	0.236795
23.5.5	nucleotide metabolism.deoxynucleotide metabolism.dUTP diphosphatase	1	0.236795
29.5.9	protein.degradation.AAA type	2	0.238631
2.1.2.2	major CHO metabolism.synthesis.starch.starch synthase	2	0.240893
30.2.25	signalling.receptor kinases.wall associated kinase	1	0.245628
13.1.5.2	amino acid metabolism.synthesis.serine-glycine-cysteine group.glycine	2	0.250094
13.2.4	amino acid metabolism.degradation.branched-chain group	2	0.250677
29.5.11.1	protein.degradation.ubiquitin.ubiquitin	1	0.252195
17.3.3	hormone metabolism.brassinosteroid.induced-regulated-responsive-activated	1	0.2572
17.5.1	hormone metabolism.ethylene.synthesis-degradation	6	0.257932
18.5.2	Co-factor and vitamine metabolism.folate & vitamine K.vitamine K	1	0.260575
18.5.2.5	Co-factor and vitamine metabolism.vitamine K.naphthoate synthase	1	0.260575
3.8	minor CHO metabolism.galactose	2	0.260734
3.8.2	minor CHO metabolism.galactose.alpha-galactosidases	2	0.260734
10.7	cell wall.modification	8	0.261107
25.1	C1-metabolism.glycine hydroxymethyltransferase	1	0.264836
31.99	cell.unspecified	1	0.265694
26.30	misc. other Ferredoxins and Rieske domain	2	0.269223
1.3.2	PS.calvin cyle.rubisco small subunit	1	0.27438
16.2.1.2	secondary metabolism.phenylpropanoids.lignin biosynthesis.C4H	1	0.275259
31.3.1	cell.cycle.peptidylprolyl isomerase	1	0.280574
1.2.3	PS.photorespiration.aminotransferases peroxisomal	1	0.281466
13.1.1.3	amino acid metabolism.synthesis.central amino acid metabolism.alanine	1	0.281466
13.1.1.3.11	amino acid metabolism.synthesis.central amino acid metabolism.alanine.alanine-glyoxylate aminotransferase	1	0.281466
13.1.5.2.3	amino acid metabolism.synthesis.serine-glycine-cysteine group.glycine.serine glyoxylate aminotransferase	1	0.281466
26.16	misc.myrosinases-lectin-jacalin	1	0.282361
11.9.2.1	lipid metabolism.lipid degradation.lipases.triacylglycerol lipase	2	0.283578
4.1.14	glycolysis.cytosolic branch.enolase	1	0.284155
23.5	nucleotide metabolism.deoxynucleotide metabolism	2	0.284214
6.3	gluconeogenesis.Malate DH	1	0.287768
17.2.3	hormone metabolism.auxin.induced-regulated-responsive-activated	10	0.289028
11.1.9	lipid metabolism.FA synthesis and FA elongation.long chain fatty acid CoA ligase	1	0.289586
35.1.40	not assigned.no ontology.glycine rich proteins	3	0.290687
29.1.9	protein.aa activation.valine-tRNA ligase	1	0.291411
2.1	major CHO metabolism.synthesis	6	0.29488
15.3	metal handling.regulation	1	0.300655
29.8	protein.assembly and cofactor ligation	4	0.30117
1.3.7	PS.calvin cyle.FBPase	1	0.302527
15.2	metal handling.binding, chelation and storage	10	0.305184
10.8	cell wall.pectin*esterases	10	0.306682
29.2.1.99	protein.synthesis.ribosomal protein.unknown	1	0.31392
29.2.1.99.99	protein.synthesis.ribosomal protein.unknown.unknown	1	0.31392
2.2.2.2	major CHO metabolism.degradation.starch.starch phosphorylase	1	0.316813
2.2.1.1	major CHO metabolism.degradation.sucrose.fructokinase	3	0.319552
4.1.2	glycolysis.cytosolic branch.UGPase	1	0.322649
13.2.3.4	amino acid metabolism.degradation.aspartate family.methionine	1	0.32461
13.2.3.4.1	amino acid metabolism.degradation.aspartate family.methionine.methionine gamma-lyase	1	0.32461
27.3.29	RNA.regulation of transcription.TCP transcription factor family	2	0.325513
10.5.1	cell wall.cell wall proteins.AGPs	2	0.328305
27.3.12	RNA.regulation of transcription.C3H zinc finger family	2	0.328305
2.2.2.6	major CHO metabolism.degradation.starch.transporter	1	0.328555
29.5.5	protein.degradation.serine protease	7	0.330323
27.1.1	RNA.processing.splicing	2	0.331113
29.3.2	protein.targeting.mitochondria	1	0.334531
27.3.41	RNA.regulation of transcription.B3 transcription factor family	1	0.336538
2.2.2.1	major CHO metabolism.degradation.starch.starch cleavage	4	0.336622
2.1.2	major CHO metabolism.synthesis.starch	5	0.33775
25.6	C1-metabolism.methylenetetrahydrofolate reductase	1	0.339563
23.4.2	nucleotide metabolism.phosphotransfer and pyrophosphatases.guanylate kinase	1	0.340576
26.3	misc.gluco-, galacto- and mannosidases	18	0.340976
13.1.4.1.1	amino acid metabolism.synthesis.branched chain group.common.acetolactate synthase	1	0.346691
33.99	development.unspecified	52	0.351395
17.3.1.1.3	hormone metabolism.brassinosteroid.synthesis-degradation.BRs.CPD	1	0.351839
26.21	misc.protease inhibitor/seed storage/lipid transfer protein (LTP) family protein	11	0.352128
13.2.4.4	amino acid metabolism.degradation.branched-chain group.leucine	1	0.360177
13.1.1	amino acid metabolism.synthesis.central amino acid metabolism	5	0.361268
18.7	Co-factor and vitamine metabolism.iron-sulphur clusters	1	0.362281
1.3.12	PS.calvin cyle.PRK	1	0.363336
23.3.2	nucleotide metabolism.salvage.nucleoside kinases	1	0.363336
23.3.2.1	nucleotide metabolism.salvage.nucleoside kinases.adenosine kinase	1	0.363336
30.6	signalling.MAP kinases	2	0.372801
34.4	transport.nitrate	3	0.377071
27.3.62	RNA.regulation of transcription.Nucleosome/chromatin assembly factor group	1	0.378304
11.9.4.3	lipid metabolism.lipid degradation.beta-oxidation.enoyl CoA hydratase	1	0.380473
17.2	hormone metabolism.auxin	16	0.38249
34.1.2	transport.p- and v-ATPases.H+-exporting ATPase	1	0.382649
17.4	hormone metabolism.cytokinin	3	0.385238
10.1.4	cell wall.precursor synthesis.UGD	1	0.387025
29.2.1.1.3	protein.synthesis.ribosomal protein.prokaryotic.unknown organellar	1	0.388123
29.2.1.1.3.1	protein.synthesis.ribosomal protein.prokaryotic.unknown organellar.30S subunit	1	0.388123
29.2.1.1.3.1.21	protein.synthesis.ribosomal protein.prokaryotic.unknown organellar.30S subunit.S21	1	0.388123
29.2.1.1.1.2.5	protein.synthesis.ribosomal protein.prokaryotic.chloroplast.50S subunit.L5	1	0.389224
29.2.1.1.1.1	protein.synthesis.ribosomal protein.prokaryotic.chloroplast.30S subunit	6	0.390568
26.7	misc.oxidases - copper, flavone etc.	6	0.393282
21.2.1.1	redox.ascorbate and glutathione.ascorbate.GME	1	0.395867
31.4	cell.vesicle transport	8	0.397145
13.1.6.1	amino acid metabolism.synthesis.aromatic aa.chorismate	6	0.398286
27.3.37	RNA.regulation of transcription.AS2,Lateral Organ Boundaries Gene Family	5	0.402182
29.2.1.2.1	protein.synthesis.ribosomal protein.eukaryotic.40S subunit	6	0.402409
13.1	amino acid metabolism.synthesis	24	0.404327
10.6.3	cell wall.degradation.pectate lyases and polygalacturonases	9	0.406004
21.5	redox.peroxiredoxin	1	0.407091
10.1.30.2	ell wall.precursor synthesis.sugar kinases.arabinose-1-kinase	1	0.409358
29.4.1.61	protein.postranslational modification.kinase.receptor like cytoplasmatic kinase X	1	0.410494
26.18	misc.invertase/pectin methylesterase inhibitor family protein	3	0.411696
29.2.1	protein.synthesis.ribosomal protein	36	0.413163
28.2	DNA.repair	3	0.414994
26.4	misc.beta 1,3 glucan hydrolases	5	0.419503
27.3.44	RNA.regulation of transcription.Chromatin Remodeling Factors	1	0.419653
33.3	development.squamosa promoter binding like (SPL)	1	0.420806
27.3.20	RNA.regulation of transcription.G2-like transcription factor family, GARP	5	0.421052
35.1.20	not assigned.no ontology.formin homology 2 domain-containing protein	2	0.421669
20.2.5	stress.abiotic.light	1	0.424277
1.3.4	PS.calvin cyle.GAP	2	0.424946
21.4	redox.glutaredoxins	3	0.424984
13.1.6.1.6	amino acid metabolism.synthesis.aromatic aa.chorismate.5-enolpyruvylshikimate-3-phosphate synthase	1	0.425437
29.5.11	protein.degradation.ubiquitin	33	0.426142
29.2.1.1.1.2.28	protein.synthesis.ribosomal protein.prokaryotic.chloroplast.50S subunit.L28	1	0.427764
17.2.1	hormone metabolism.auxin.synthesis-degradation	2	0.428237
27.3.15	RNA.regulation of transcription.CCAAT box binding factor family, HAP3	1	0.42893
34.12	transport.metal	4	0.429114
29.2	protein.synthesis	39	0.430659
34.15	transport.potassium	3	0.43172
26.13	misc.acid and other phosphatases	8	0.432818
4.1.15	glycolysis.cytosolic branch.pyruvate kinase (PK)	1	0.434789
29.1	protein.aa activation	4	0.436158
35.2	not assigned.unknown	329	0.437188
13.1.1.1	amino acid metabolism.synthesis.central amino acid metabolism.GABA	3	0.437836
13.1.1.1.1	amino acid metabolism.synthesis.central amino acid metabolism.GABA.Glutamate decarboxylase	3	0.437836
7.2.2	OPP.non-reductive PP.transaldolase	1	0.44188
13.1.6.2	amino acid metabolism.synthesis.aromatic aa.phenylalanine and tyrosine	1	0.446644
20.2.3	stress.abiotic.drought/salt	7	0.450026
13.1.6.3	amino acid metabolism.synthesis.aromatic aa.phenylalanine	1	0.451437
13.1.6.3.1	amino acid metabolism.synthesis.aromatic aa.phenylalanine.arogenate dehydratase / prephenate dehydratase	1	0.451437
2.2	major CHO metabolism.degradation	14	0.454484
13.1.3.4.11	amino acid metabolism.synthesis.aspartate family.methionine.S-adenosylmethionine synthetase	1	0.45505
20.1.7.6	stress.biotic.PR-proteins.proteinase inhibitors	1	0.456258
20.1.7.6.1	stress.biotic.PR-proteins.proteinase inhibitors.trypsin inhibitor	1	0.456258
9.1	mitochondrial electron transport / ATP synthesis.NADH-DH	1	0.457468
9.1.2	mitochondrial electron transport / ATP synthesis.NADH-DH.localisation not clear	1	0.457468
11.1.15	lipid metabolism.FA synthesis and FA elongation.ACP desaturase	1	0.45868
27.3.24	RNA.regulation of transcription.MADS box transcription factor family	1	0.459894
17.5.1.2	hormone metabolism.ethylene.synthesis-degradation.1-aminocyclopropane-1-carboxylate oxidase	2	0.460238
22.1.7	polyamine metabolism.synthesis.spermine synthase	1	0.462326
30.3	signalling.calcium	17	0.463432
26.11	misc	3	0.463496
26.11.1	misc.alcohol dehydrogenases	3	0.463496
34.19	transport.Major Intrinsic Proteins	5	0.464677
26.5	misc.acyl transferases	2	0.467142
27.1	RNA.processing	4	0.469896
29.2.1.1.1.1.10	protein.synthesis.ribosomal protein.prokaryotic.chloroplast.30S subunit.S10	1	0.474596
11.9.4	lipid metabolism.lipid degradation.beta-oxidation	2	0.476727
13.2.6	amino acid metabolism.degradation.aromatic aa	2	0.476727
13.2.6.3	amino acid metabolism.degradation.aromatic aa.tryptophan	2	0.476727
13.2.4.1	amino acid metabolism.degradation.branched-chain group.shared	1	0.478311
18.3	Co-factor and vitamine metabolism.riboflavin	1	0.484539
18.3.1	Co-factor and vitamine metabolism.riboflavin.GTP cyclohydrolase II	1	0.484539
8.2.11	TCA / org. transformation.other organic acid transformaitons.atp-citrate lyase	2	0.487306
8.2.10	TCA / org. transformation.other organic acid transformaitons.malic	1	0.488297
1.1.4	PS.lightreaction.ATP synthase	2	0.48997
29.3.4.3	protein.targeting.secretory pathway.vacuole	2	0.495322
29.2.1.1.1.1.17	protein.synthesis.ribosomal protein.prokaryotic.chloroplast.30S subunit.S17	1	0.503483
29.2.1.1.1.2.15	protein.synthesis.ribosomal protein.prokaryotic.chloroplast.50S subunit.L15	1	0.50476
4.2.6	glycolysis.plastid branch.pyrophosphate-fructose-6-P phosphotransferase	1	0.506038
30.4.1	signalling.phosphinositides.phosphatidylinositol-4-phosphate 5-kinase	1	0.507318
20.1.5	stress.biotic.regulation of transcription	1	0.5086
29.3.4	protein.targeting.secretory pathway	3	0.512023
4.1.17	glycolysis.cytosolic branch.phospho-enol-pyruvate carboxylase kinase (PPCK)	1	0.512455
3.1.1.1	minor CHO metabolism.raffinose family.galactinol synthases.known	1	0.520212
12.2	N-metabolism.ammonia metabolism	1	0.520212
12.2.1	N-metabolism.ammonia metabolism.glutamate synthase	1	0.520212
12.2.1.2	N-metabolism.ammonia metabolism.glutamate synthase.NADH dependent	1	0.520212
34.19.3	transport.Major Intrinsic Proteins.NIP	1	0.525416
17.3.2.1	hormone metabolism.brassinosteroid.signal transduction.BRI	2	0.52808
26.6	misc.O-methyl transferases	2	0.531786
29.7.5	protein.glycosylation.alpha-1,3-mannosyl-glycoprotein-beta-1,2-N-acetylglucosaminyltransferase(GnTI)	1	0.531959
29.7.8	protein.glycosylation.alpha-1,6-mannosyl-glycoprotein-beta-1,2-N-acetylglucosaminyltransferase(GnTII)	1	0.531959
13.2.7	amino acid metabolism.degradation.histidine	1	0.534588
13.2.5	amino acid metabolism.degradation.serine-glycine-cysteine group	1	0.537223
13.2.5.2	amino acid metabolism.degradation.serine-glycine-cysteine group.glycine	1	0.537223
27.3.3	RNA.regulation of transcription.AP2/EREBP, APETALA2/Ethylene-responsive element binding protein family	6	0.538073
4.1.3	glycolysis.cytosolic branch.phosphoglucomutase (PGM)	1	0.538543
10.8.99	cell wall.pectin*esterases.misc	3	0.54068
26.3.2	misc.gluco-, galacto- and mannosidases.beta-galactosidase	3	0.541444
13.2	amino acid metabolism.degradation	10	0.542263
29.2.1.1.1.2.17	protein.synthesis.ribosomal protein.prokaryotic.chloroplast.50S subunit.L17	1	0.543839
29.4.1.52	protein.postranslational modification.kinase.receptor like cytoplasmatic kinase II	1	0.549161
16.5.1.3	secondary metabolism.sulfur-containing.glucosinolates.degradation	1	0.550496
16.5.1.3.3	secondary metabolism.sulfur-containing.glucosinolates.degradation.nitrilase	1	0.550496
26.3.4	misc.gluco-, galacto- and mannosidases.endoglucanase	3	0.551436
30.2.24	signalling.receptor kinases.S-locus glycoprotein like	1	0.551832
29.2.1.1.1.2.10	protein.synthesis.ribosomal protein.prokaryotic.chloroplast.50S subunit.L10	1	0.554509
29.5.11.4	protein.degradation.ubiquitin.E3	31	0.55973
34.30	transport.H+ transporting pyrophosphatase	1	0.561229
27.3.46	RNA.regulation of transcription.DNA methyltransferases	1	0.566633
13.2.3.5	amino acid metabolism.degradation.aspartate family.lysine	1	0.566633
27.3.32	RNA.regulation of transcription.WRKY domain transcription factor family	1	0.569345
34.18	transport.unspecified anions	3	0.574833
16.5	secondary metabolism.sulfur-containing	3	0.577198
16.5.1	secondary metabolism.sulfur-containing.glucosinolates	3	0.577198
2.2.2	major CHO metabolism.degradation.starch	7	0.577549
17.3.1	hormone metabolism.brassinosteroid.synthesis-degradation	2	0.579204
17.3.1.1	hormone metabolism.brassinosteroid.synthesis-degradation.BRs	2	0.579204
18.5	Co-factor and vitamine metabolism.folate & vitamine K	2	0.579204
11.3.7	lipid metabolism.Phospholipid synthesis.cyclopropane-fatty-acyl-phospholipid synthase	1	0.581623
13.1.5.2.41	amino acid metabolism.synthesis.serine-glycine-cysteine group.glycine.sarcosine oxidase	1	0.582994
17.3	hormone metabolism.brassinosteroid	6	0.584349
19.14	tetrapyrrole synthesis.protochlorophyllide reductase	1	0.584368
11.8	lipid metabolism.''exotics'' (steroids, squalene etc)	7	0.587419
23.2	nucleotide metabolism.degradation	2	0.589896
30.2	signalling.receptor kinases	34	0.593559
11.9.3.2	lipid metabolism.lipid degradation.lysophospholipases.carboxylesterase	2	0.594786
27.1.19	RNA.processing.ribonucleases	1	0.595408
35.1.26	not assigned.no ontology.DC1 domain containing protein	1	0.595408
29.2.1.1.1.2.18	protein.synthesis.ribosomal protein.prokaryotic.chloroplast.50S subunit.L18	1	0.596795
29.2.1.2.1.4	protein.synthesis.ribosomal protein.eukaryotic.40S subunit.S4	1	0.599572
10.8.2	cell wall.pectin*esterases.acetyl esterase	2	0.608575
20.2.2	stress.abiotic.cold	2	0.608575
19.13	tetrapyrrole synthesis.divinyl chlorophyllide-a 8-vinyl-reductase	1	0.612144
34.2.1	transporter.sugars.sucrose	1	0.614954
11.2.3	lipid metabolism.FA desaturation.omega 3 desaturase	1	0.619179
17.2.2	hormone metabolism.auxin.signal transduction	4	0.6217
34.9	transport.metabolite transporters at the mitochondrial membrane	1	0.623416
4.2	glycolysis.plastid branch	2	0.624506
30.2.20	signalling.receptor kinases.wheat LRK10 like	2	0.624506
1.1.5.2	PS.lightreaction.other electron carrier (ox/red).ferredoxin	3	0.627076
1.3.9	PS.calvin cyle.seduheptulose bisphosphatase	1	0.636203
27.3.11	RNA.regulation of transcription.C2H2 zinc finger family	8	0.636491
11.8.4	lipid metabolism.''exotics'' (steroids, squalene etc).3-beta hydroxysteroid dehydrogenase/isomerase	1	0.637631
8.1	TCA / org. transformation.TCA	3	0.639416
1.2	PS.photorespiration	7	0.641689
29.2.1.1.1.1.31	protein.synthesis.ribosomal protein.prokaryotic.chloroplast.30S subunit.S31	1	0.643355
27.3.53	RNA.regulation of transcription.High mobility group (HMG) family	1	0.644789
21.2.1	redox.ascorbate and glutathione.ascorbate	5	0.650142
10.1.21	cell wall.precursor synthesis.phosphomannomutase	1	0.650539
29.2.1.1.1.2.6	protein.synthesis.ribosomal protein.prokaryotic.chloroplast.50S subunit.L6	1	0.653422
23.4.3	nucleotide metabolism.phosphotransfer and pyrophosphatases.uridylate kinase	1	0.654866
3.2	minor CHO metabolism.trehalose	4	0.656031
29.2.1.1.1.2.12	protein.synthesis.ribosomal protein.prokaryotic.chloroplast.50S subunit.L12	1	0.659204
26.24	misc.GCN5-related N-acetyltransferase	5	0.663737
10.1.30	ell wall.precursor synthesis.sugar kinases	2	0.664069
29.4	protein.postranslational modification	37	0.664197
1.3.10	PS.calvin cyle.Rib5P Isomerase	1	0.666459
7.2.4	OPP.non-reductive PP.ribose 5-phosphate isomerase	1	0.666459
1.1.5	PS.lightreaction.other electron carrier (ox/red)	5	0.66699
35.1.12	not assigned.no ontology.pumilio/Puf RNA-binding domain-containing protein	1	0.66937
2.2.2.4	major CHO metabolism.degradation.starch.D enzyme	1	0.670828
30.2.22	signalling.receptor kinases.proline extensin like	2	0.671275
12.1	N-metabolism.nitrate metabolism	1	0.672286
12.1.1	N-metabolism.nitrate metabolism.NR	1	0.672286
34.11	transport.NDP-sugars at the ER	1	0.672286
11.9.2	lipid metabolism.lipid degradation.lipases	3	0.672806
2.1.1	major CHO metabolism.synthesis.sucrose	1	0.673746
2.1.1.2	major CHO metabolism.synthesis.sucrose.SPP	1	0.673746
29.2.1.1.1.2.24	protein.synthesis.ribosomal protein.prokaryotic.chloroplast.50S subunit.L24	1	0.673746
13.1.6.1.7	amino acid metabolism.synthesis.aromatic aa.chorismate.chorismate synthase	1	0.679598
29.2.1.2.1.3	protein.synthesis.ribosomal protein.eukaryotic.40S subunit.S3	1	0.682531
1.1.2.1	PS.lightreaction.photosystem I.LHC-I	2	0.683697
16.1.4.4	secondary metabolism.isoprenoids.carotenoids.lycopene epsilon cyclase	1	0.683999
34.22	transport.cyclic nucleotide or calcium regulated channels	2	0.684736
2.2.1.3.1	major CHO metabolism.degradation.sucrose.invertases.neutral	1	0.686939
1.2.6	PS.photorespiration.hydroxypyruvate reductase	2	0.690984
13.1.5	amino acid metabolism.synthesis.serine-glycine-cysteine group	4	0.69332
10.1.1	cell wall.precursor synthesis.NDP sugar pyrophosphorylase	1	0.694311
10.1.1.1	cell wall.precursor synthesis.NDP sugar pyrophosphorylase.GDP mannose	1	0.694311
20.1.1	stress.biotic.respiratory burst	1	0.700229
18.6	Co-factor and vitamine metabolism.biotin	2	0.700394
4.1.11	glycolysis.cytosolic branch.aldolase	1	0.701711
13.1.1.2	amino acid metabolism.synthesis.central amino acid metabolism.aspartate	1	0.703195
13.1.1.2.1	amino acid metabolism.synthesis.central amino acid metabolism.aspartate.aspartate aminotransferase	1	0.703195
29.2.5	protein.synthesis.release	1	0.703195
35.1.3	not assigned.no ontology.armadillo/beta-catenin repeat family protein	3	0.705138
34.21	transport.calcium	2	0.706693
27.3	RNA.regulation of transcription	130	0.708619
35.1.21	not assigned.no ontology.epsin N-terminal homology (ENTH) domain-containing protein	2	0.710904
29.2.1.2.1.8	protein.synthesis.ribosomal protein.eukaryotic.40S subunit.S8	1	0.715103
2.2.1.3	major CHO metabolism.degradation.sucrose.invertases	2	0.71618
27.3.66	RNA.regulation of transcription.Psudo ARR transcription factor family	1	0.718091
29.2.1.2.2.18	protein.synthesis.ribosomal protein.eukaryotic.60S subunit.L18	1	0.719587
30.2.1	signalling.receptor kinases.leucine rich repeat I	1	0.721084
30.2.99	signalling.receptor kinases.misc	4	0.722351
8.1.1	TCA / org. transformation.TCA.pyruvate DH	2	0.722529
8.1.1.2	TCA / org. transformation.TCA.pyruvate DH.E2	2	0.722529
1.2.2	PS.photorespiration.glycolate oxydase	2	0.72465
22.1	polyamine metabolism.synthesis	2	0.72465
26.9	misc.glutathione S transferases	4	0.725352
1.1.4.4	PS.lightreaction.ATP synthase.gamma chain	1	0.727082
16.1.3	secondary metabolism.isoprenoids.tocopherol biosynthesis	1	0.728584
16.1.3.2	secondary metabolism.isoprenoids.tocopherol biosynthesis.homogentisate phytyltransferase	1	0.728584
17.1.1	hormone metabolism.abscisic acid.synthesis-degradation	2	0.731024
4.1.5	glycolysis.cytosolic branch.phosphofructokinase (PFK)	1	0.731591
29.2.1.1.1.2.4	protein.synthesis.ribosomal protein.prokaryotic.chloroplast.50S subunit.L4	1	0.731591
3.1.1.2	minor CHO metabolism.raffinose family.galactinol synthases.putative	1	0.736109
17.3.2	hormone metabolism.brassinosteroid.signal transduction	3	0.738011
26.28	misc.GDSL-motif lipase	6	0.740516
23.5.4	nucleotide metabolism.deoxynucleotide metabolism.ribonucleoside-diphosphate reductase	1	0.740637
23.3.3	nucleotide metabolism.salvage.NUDIX hydrolases	2	0.742759
27.3.18	RNA.regulation of transcription.E2F/DP transcription factor family	1	0.743661
30.1	signalling.in sugar and nutrient physiology	2	0.74597
30.1.1	signalling.in sugar and nutrient physiology	2	0.74597
29.5.7	protein.degradation.metalloprotease	3	0.748495
20.1.7	stress.biotic.PR-proteins	12	0.751814
17.3.2.99	hormone metabolism.brassinosteroid.signal transduction.other	1	0.754274
29.2.1.2.1.17	protein.synthesis.ribosomal protein.eukaryotic.40S subunit.S17	1	0.754274
8.1.3	TCA / org. transformation.TCA.aconitase	1	0.757315
27.3.99	RNA.regulation of transcription.unclassified	20	0.758048
27.3.23	RNA.regulation of transcription.HSF,Heat-shock transcription factor family	2	0.763168
26.3.1	misc.gluco-, galacto- and mannosidases.alpha-galactosidase	1	0.764933
4.1.9	glycolysis.cytosolic branch.glyceraldehyde 3-phosphate dehydrogenase (GAP-DH)	1	0.764933
25.10	C1-metabolism.formate dehydrogenase	1	0.767987
26.12	misc.peroxidases	9	0.768486
27.3.35	RNA.regulation of transcription.bZIP transcription factor family	4	0.769321
16.1.4	secondary metabolism.isoprenoids.carotenoids	2	0.772894
25.4	C1-metabolism.5-formyltetrahydrofolate cyclo-ligase	1	0.775638
29.2.1.2.2.15	protein.synthesis.ribosomal protein.eukaryotic.60S subunit.L15	1	0.775638
34.19.1	transport.Major Intrinsic Proteins.PIP	1	0.780239
27.3.30	RNA.regulation of transcription.Trihelix, Triple-Helix transcription factor family	4	0.781589
11.2.4	lipid metabolism.FA desaturation.omega 6 desaturase	1	0.78331
34.99	transport.misc	21	0.785656
29.2.1.2.2.80	protein.synthesis.ribosomal protein.eukaryotic.60S subunit.P0	1	0.787924
29.2.1.2.1.31	protein.synthesis.ribosomal protein.eukaryotic.40S subunit.SA	1	0.792545
16.5.1.1	secondary metabolism.sulfur-containing.glucosinolates.synthesis	2	0.794634
13.1.6.1.5	amino acid metabolism.synthesis.aromatic aa.chorismate.shikimate kinase	3	0.795336
23.3	nucleotide metabolism.salvage	3	0.797119
29.2.1.1.1.2.27	protein.synthesis.ribosomal protein.prokaryotic.chloroplast.50S subunit.L27	1	0.797173
34.16	transport.ABC transporters and multidrug resistance systems	21	0.797834
27.3.8	RNA.regulation of transcription.C2C2(Zn) DOF zinc finger family	3	0.798904
13.99	amino acid metabolism.misc	2	0.801188
27.3.42	RNA.regulation of transcription.Bromodomain proteins	1	0.803355
21.2	redox.ascorbate and glutathione	8	0.805782
27.3.7	RNA.regulation of transcription.C2C2(Zn) CO-like, Constans-like zinc finger family	2	0.807756
34.14	transport.unspecified cations	1	0.808
13.1.3.4.12	amino acid metabolism.synthesis.aspartate family.methionine.homocysteine S-methyltransferase	2	0.808852
7.2	OPP.non-reductive PP	2	0.811045
21.99	redox.misc	2	0.811045
29.2.1.2.2.10	protein.synthesis.ribosomal protein.eukaryotic.60S subunit.L10	1	0.8111
29.3.5	protein.targeting.peroxisomes	1	0.8111
27.3.27	RNA.regulation of transcription.NAC domain transcription factor family	4	0.817931
3.3	minor CHO metabolism.sugar alcohols	1	0.818864
29.2.1.1.1.2.11	protein.synthesis.ribosomal protein.prokaryotic.chloroplast.50S subunit.L11	1	0.821974
11.9	lipid metabolism.lipid degradation	8	0.82228
17.6.1	hormone metabolism.gibberelin.synthesis-degradation	1	0.82353
17.6.1.11	hormone metabolism.gibberelin.synthesis-degradation.GA20 oxidase	1	0.82353
18.6.1	Co-factor and vitamine metabolism.biotin.biotin synthase	1	0.82353
29.2.2	protein.synthesis.misc ribosomal protein	1	0.826645
29.2.2.50	protein.synthesis.misc ribosomal protein.BRIX	1	0.826645
13.2.2	amino acid metabolism.degradation.glutamate family	1	0.828203
13.2.2.2	amino acid metabolism.degradation.glutamate family.proline	1	0.828203
3.1	minor CHO metabolism.raffinose family	2	0.828642
3.1.1	minor CHO metabolism.raffinose family.galactinol synthases	2	0.828642
30.2.7	signalling.receptor kinases.leucine rich repeat VII	1	0.829762
29.1.30	protein.aa activation.pseudouridylate synthase	2	0.831951
10.1.30.1	cell wall.precursor synthesis.sugar kinases.galacturonic acid kinase	1	0.832882
11.1	lipid metabolism.FA synthesis and FA elongation	5	0.835072
11.9.3	lipid metabolism.lipid degradation.lysophospholipases	3	0.835702
35.1.19	not assigned.no ontology.C2 domain-containing protein	7	0.838881
29.5.1	protein.degradation.subtilases	6	0.839299
29.1.7	protein.aa activation.alanine-tRNA ligase	1	0.840694
17.6	hormone metabolism.gibberelin	5	0.846275
27.3.9	RNA.regulation of transcription.C2C2(Zn) GATA transcription factor family	1	0.846955
11.1.5	lipid metabolism.FA synthesis and FA elongation.beta hydroxyacyl ACP dehydratase	1	0.848521
34.7	transport.phosphate	2	0.848542
17.5.2	hormone metabolism.ethylene.signal transduction	2	0.855197
8.2	TCA / org. transformation.other organic acid transformaitons	4	0.857026
27.3.21	RNA.regulation of transcription.GRAS transcription factor family	1	0.859504
29.2.1.2.1.28	protein.synthesis.ribosomal protein.eukaryotic.40S subunit.S28	1	0.862647
29.3.4.99	protein.targeting.secretory pathway.unspecified	1	0.86422
16.2.1.7	secondary metabolism.phenylpropanoids.lignin biosynthesis.CCR1	2	0.866312
27.2	RNA.transcription	2	0.868538
29.2.1.2.2.30	protein.synthesis.ribosomal protein.eukaryotic.60S subunit.L30	1	0.86894
19.20	tetrapyrrole synthesis.ferrochelatase	1	0.870515
11.8.1.1	lipid metabolism.''exotics'' (steroids, squalene etc).sphingolipids.ceramidase	2	0.874108
11.2	lipid metabolism.FA desaturation	2	0.875223
29.5.11.4.2	protein.degradation.ubiquitin.E3.RING	23	0.875431
29.2.4	protein.synthesis.elongation	1	0.876818
30.2.17	signalling.receptor kinases.DUF 26	2	0.880801
17.3.1.1.1	hormone metabolism.brassinosteroid.synthesis-degradation.BRs.DET2	1	0.883129
27.3.55	RNA.regulation of transcription.HDA	1	0.887867
1.1.5.4	PS.lightreaction.other electron carrier (ox/red).ferredoxin oxireductase	1	0.889447
11.9.4.4	lipid metabolism.lipid degradation.beta-oxidation.hydroxybutyryl CoA DH	1	0.897355
9.2	mitochondrial electron transport / ATP synthesis.NADH-DH.type II	1	0.903688
9.2.2	mitochondrial electron transport / ATP synthesis.NADH-DH.type II.external	1	0.903688
29.5.2	protein.degradation.autophagy	1	0.905273
11.8.1	lipid metabolism.''exotics'' (steroids, squalene etc).sphingolipids	3	0.907559
29.2.1.1.1.1.20	protein.synthesis.ribosomal protein.prokaryotic.chloroplast.30S subunit.S20	1	0.908442
13.1.2	amino acid metabolism.synthesis.glutamate family	1	0.908442
13.1.2.2	amino acid metabolism.synthesis.glutamate family.proline	1	0.908442
13.1.2.2.1	amino acid metabolism.synthesis.glutamate family.proline.delta 1-pyrroline-5-carboxylate synthetase	1	0.908442
2.2.1.3.3	major CHO metabolism.degradation.sucrose.invertases.vacuolar	1	0.911614
16.2.1.10	secondary metabolism.phenylpropanoids.lignin biosynthesis.CAD	2	0.914381
17.6.3	hormone metabolism.gibberelin.induced-regulated-responsive-activated	4	0.916301
34.3	transport.amino acids	8	0.917606
10.6	cell wall.degradation	16	0.919198
29.2.1.1.1.2.13	protein.synthesis.ribosomal protein.prokaryotic.chloroplast.50S subunit.L13	1	0.92749
29.2.1.1.1.2.19	protein.synthesis.ribosomal protein.prokaryotic.chloroplast.50S subunit.L19	1	0.92749
13.2.3	amino acid metabolism.degradation.aspartate family	3	0.930486
11.6	lipid metabolism.lipid transfer proteins etc	3	0.935079
19.12	tetrapyrrole synthesis.magnesium-protoporphyrin IX monomethyl ester (oxidative) cyclase	1	0.93544
29.2.1.1.1.1.13	protein.synthesis.ribosomal protein.prokaryotic.chloroplast.30S subunit.S13	1	0.93544
10.6.1	cell wall.degradation.cellulases and beta -1,4-glucanases	2	0.940233
35.1.16	not assigned.no ontology.speckle-type POZ protein-related	1	0.941804
8.2.9	TCA / org. transformation.other organic acid transformaitons.cyt MDH	1	0.943396
30.2.6	signalling.receptor kinases.leucine rich repeat VI	1	0.943396
19.7	tetrapyrrole synthesis.uroporphyrinogen decarboxylase	1	0.944988
26.26	misc.aminotransferases	1	0.944988
26.26.1	misc.aminotransferases.aminotransferase class IV family protein	1	0.944988
1.2.4	PS.photorespiration.glycine cleavage	2	0.950368
1.2.4.4	PS.photorespiration.glycine cleavage.H protein	2	0.950368
19.10	tetrapyrrole synthesis.magnesium chelatase	1	0.951358
29.2.1.1.1.1.9	protein.synthesis.ribosomal protein.prokaryotic.chloroplast.30S subunit.S9	1	0.954544
30.2.19	signalling.receptor kinases.legume-lectin	1	0.957731
29.5	protein.degradation	69	0.957977
27.3.25	RNA.regulation of transcription.MYB domain transcription factor family	7	0.962855
30.2.11	signalling.receptor kinases.leucine rich repeat XI	5	0.963216
4.1.10	glycolysis.cytosolic branch.non-phosphorylating glyceraldehyde 3-phosphate dehydrogenase (NPGAP-DH)	1	0.964106
29.2.1.1.1.2.29	protein.synthesis.ribosomal protein.prokaryotic.chloroplast.50S subunit.L29	1	0.965701
21.6	redox.dismutases and catalases	3	0.970967
4.2.5	glycolysis.plastid branch.phosphofructokinase (PFK)	1	0.978459
4.3	glycolysis.unclear/dually targeted	1	0.980054
4.3.13	glycolysis.unclear/dually targeted.phosphoglycerate mutase	1	0.980054
16.8.1.21	secondary metabolism.flavonoids.anthocyanins.anthocyanin 5-aromatic acyltransferase	1	0.980054
17.4.2	hormone metabolism.cytokinin.signal transduction	2	0.980813
1.1.5.3	PS.lightreaction.other electron carrier (ox/red).ferredoxin reductase	1	0.984841
27.3.26	RNA.regulation of transcription.MYB-related transcription factor family	5	0.985354
35.1.41	not assigned.no ontology.hydroxyproline rich proteins	4	0.992813

## Sheet: Photosynthesis
BinCode	BinName	TAIR ID	Contig	Locus description	log2 FC(H20/H6)
1.3.13	PS.calvin cyle.rubisco interacting	at2g39730	contig 1241	Symbols: RCA | RCA (RUBISCO ACTIVASE); ADP binding / ATP binding / enzyme regulator/ ribulose-1,5-bisphosphate carboxylase/oxygenase activator | chr2:16570746-16573548 REVERSE	-4.51692
1.1.1.1	PS.lightreaction.photosystem II.LHC-II	at2g40100	contig 5820	Symbols: LHCB4.3 | LHCB4.3 (light harvesting complex PSII); chlorophyll binding | chr2:16745803-16747400 FORWARD	-3.10692
1.3.6	PS.calvin cyle.aldolase	at4g26530	contig 10693	fructose-bisphosphate aldolase, putative | chr4:13391344-13393107 FORWARD	-3.1066
1.1.1.2	PS.lightreaction.photosystem II.PSII polypeptide subunits	at3g56650	contig 6196	thylakoid lumenal 20 kDa protein | chr3:20984752-20986131 FORWARD	-3.09563
1.1.2.2	PS.lightreaction.photosystem I.PSI polypeptide subunits	at1g08380	contig 1100	Symbols: PSAO | PSAO (photosystem I subunit O) | chr1:2640813-2641828 REVERSE	-2.47023
1.1.1.2	PS.lightreaction.photosystem II.PSII polypeptide subunits	at1g03600	contig 6041	photosystem II family protein | chr1:898876-899655 FORWARD	-2.17058
1.1.1.2	PS.lightreaction.photosystem II.PSII polypeptide subunits	at2g06520	contig 6986	Symbols: PSBX | PSBX (photosystem II subunit X) | chr2:2587729-2588358 REVERSE	-2.09438
1.1.1.2	PS.lightreaction.photosystem II.PSII polypeptide subunits	at2g39470	contig 9508	Symbols: PPL2 | PPL2 (PsbP-like protein 2); calcium ion binding | chr2:16476216-16477843 FORWARD	-2.08549
1.1.6	PS.lightreaction.NADH DH	at5g58260	contig 9893	Encodes subunit NDH-N of NAD(P)H:plastoquinone dehydrogenase complex (Ndh complex) present in the thylakoid membrane of chloroplasts. This subunit is thought to be required for Ndh complex assembly. | chr5:23560876-23561944 REVERSE	-2.04062
1.1.3	PS.lightreaction.cytochrome b6/f	at4g03280	contig 232	Symbols: PETC, PGR1 | PETC (PHOTOSYNTHETIC ELECTRON TRANSFER C); electron transporter, transferring electrons from cytochrome b6/f complex of photosystem II | chr4:1440146-1441863 FORWARD	-2.0132
1.3.2	PS.calvin cyle.rubisco small subunit	at1g67090	contig 1110	Symbols: RBCS1A | RBCS1A (RIBULOSE BISPHOSPHATE CARBOXYLASE SMALL CHAIN 1A); copper ion binding / ribulose-bisphosphate carboxylase | chr1:25048158-25049424 REVERSE	-1.98154
1.2.3	PS.photorespiration.aminotransferases peroxisomal	at2g13360	contig 1789	Symbols: AGT, AGT1 | AGT (ALANINE:GLYOXYLATE AMINOTRANSFERASE); alanine-glyoxylate transaminase/ serine-glyoxylate transaminase/ serine-pyruvate transaminase | chr2:5539240-5541358 REVERSE	-1.96909
1.1.3	PS.lightreaction.cytochrome b6/f	at2g26500	contig 9017	cytochrome b6f complex subunit (petM), putative | chr2:11270218-11270874 FORWARD	-1.9335
1.3.7	PS.calvin cyle.FBPase	at3g54050	contig 1543	fructose-1,6-bisphosphatase, putative / D-fructose-1,6-bisphosphate 1-phosphohydrolase, putative / FBPase, putative | chr3:20016905-20018780 FORWARD	-1.91165
1.1.1.2	PS.lightreaction.photosystem II.PSII polypeptide subunits	at4g05180	contig 230	Symbols: PSBQ, PSBQ-2, PSII-Q | PSBQ-2; calcium ion binding | chr4:2671822-2673243 REVERSE	-1.86046
1.1.2.2	PS.lightreaction.photosystem I.PSI polypeptide subunits	at1g52230	contig 2259	Symbols: PSAH2, PSAH-2, PSI-H | PSAH2 (PHOTOSYSTEM I SUBUNIT H2) | chr1:19454836-19455668 FORWARD	-1.83019
1.3	PS.calvin cyle	at3g62410	contig 251	Symbols: CP12-2, CP12 | CP12-2; protein binding | chr3:23090944-23091566 FORWARD	-1.82446
1.1.6	PS.lightreaction.NADH DH	at1g70760	contig 13234	Symbols: CRR23 | CRR23 ((chlororespiratory reduction 23) | chr1:26687230-26688384 FORWARD	-1.80165
1.2.4.4	PS.photorespiration.glycine cleavage.H protein	at2g35370	contig 3844	Symbols: GDCH | GDCH; glycine dehydrogenase (decarboxylating) | chr2:14891102-14892218 FORWARD	-1.79703
1.3.12	PS.calvin cyle.PRK	at1g32060	contig 2857	Symbols: PRK | PRK (PHOSPHORIBULOKINASE); ATP binding / phosphoribulokinase/ protein binding | chr1:11532533-11534639 FORWARD	-1.74458
1.1.2.2	PS.lightreaction.photosystem I.PSI polypeptide subunits	at2g46820	contig 378	Symbols: PTAC8, TMP14, PSAP, PSI-P | PSI-P (PHOTOSYSTEM I P SUBUNIT); DNA binding | chr2:19243589-19245141 FORWARD	-1.72546
1.2.2	PS.photorespiration.glycolate oxydase	at3g14420	contig 955	(S)-2-hydroxy-acid oxidase, peroxisomal, putative / glycolate oxidase, putative / short chain alpha-hydroxy acid oxidase, putative | chr3:4821523-4824178 FORWARD	-1.70024
1.1.1.2	PS.lightreaction.photosystem II.PSII polypeptide subunits	at3g50820	contig 253	Symbols: PSBO2, PSBO-2, OEC33 | PSBO2 (PHOTOSYSTEM II SUBUNIT O-2); oxygen evolving/ poly(U) binding | chr3:18890876-18892426 REVERSE	-1.54311
1.1.1.2	PS.lightreaction.photosystem II.PSII polypeptide subunits	at3g55330	contig 10251	Symbols: PPL1 | PPL1 (PsbP-like protein 1); calcium ion binding | chr3:20513825-20515351 REVERSE	-1.5094
1.1.2.2	PS.lightreaction.photosystem I.PSI polypeptide subunits	at4g12800	contig 379	Symbols: PSAL | PSAL (photosystem I subunit L) | chr4:7521322-7522670 FORWARD	-1.50506
1.1.4	PS.lightreaction.ATP synthase	at4g32260	contig 471	ATP synthase family | chr4:15573636-15574737 REVERSE	-1.48889
1.1.1.2	PS.lightreaction.photosystem II.PSII polypeptide subunits	at1g06680	contig 509	Symbols: PSBP-1, OEE2, PSII-P, OE23 | PSBP-1 (PHOTOSYSTEM II SUBUNIT P-1); poly(U) binding | chr1:2047825-2049418 FORWARD	-1.47696
1.2.6	PS.photorespiration.hydroxypyruvate reductase	at1g68010	contig 1413	Symbols: HPR | HPR; glycerate dehydrogenase/ poly(U) binding | chr1:25493218-25495988 FORWARD	-1.47568
1.1.2.2	PS.lightreaction.photosystem I.PSI polypeptide subunits	at1g30380	contig 3560	Symbols: PSAK | PSAK (photosystem I subunit K) | chr1:10722197-10723247 FORWARD	-1.46902
1.3.4	PS.calvin cyle.GAP	at1g42970	contig 883	Symbols: GAPB | GAPB (GLYCERALDEHYDE-3-PHOSPHATE DEHYDROGENASE B SUBUNIT); glyceraldehyde-3-phosphate dehydrogenase (NADP+)/ glyceraldehyde-3-phosphate dehydrogenase | chr1:16127381-16129843 FORWARD	-1.4644
1.1.1.2	PS.lightreaction.photosystem II.PSII polypeptide subunits	at1g79040	contig 2237	Symbols: PSBR | PSBR (photosystem II subunit R) | chr1:29736016-29737009 FORWARD	-1.43122
1.3.13	PS.calvin cyle.rubisco interacting	at1g14030	contig 2596	ribulose-1,5 bisphosphate carboxylase oxygenase large subunit N-methyltransferase, putative | chr1:4805306-4807517 REVERSE	-1.40673
1.1.2.2	PS.lightreaction.photosystem I.PSI polypeptide subunits	at2g20260	contig 1874	Symbols: PSAE-2 | PSAE-2 (photosystem I subunit E-2); catalytic | chr2:8736734-8737767 FORWARD	-1.40631
1.1.2.1	PS.lightreaction.photosystem I.LHC-I	at3g47470	contig 1517	Symbols: LHCA4, CAB4 | LHCA4 (LIGHT-HARVESTING CHLOROPHYLL-PROTEIN COMPLEX I SUBUNIT A4); chlorophyll binding | chr3:17493372-17495033 REVERSE	-1.4035
1.3.4	PS.calvin cyle.GAP	at3g26650	contig 1125	Symbols: GAPA, GAPA-1 | GAPA (GLYCERALDEHYDE 3-PHOSPHATE DEHYDROGENASE A SUBUNIT); glyceraldehyde-3-phosphate dehydrogenase/ protein binding | chr3:9795071-9797045 FORWARD	-1.39629
1.3.9	PS.calvin cyle.seduheptulose bisphosphatase	at3g55800	contig 3916	Symbols: SBPASE | SBPASE (sedoheptulose-bisphosphatase); phosphoric ester hydrolase/ sedoheptulose-bisphosphatase | chr3:20709386-20711640 FORWARD	-1.37078
1.3.10	PS.calvin cyle.Rib5P Isomerase	at5g44520	contig 8140	ribose 5-phosphate isomerase-related | chr5:17934287-17936527 REVERSE	-1.34092
1.1.1.1	PS.lightreaction.photosystem II.LHC-II	at5g54270	contig 767	Symbols: LHCB3, LHCB3*1 | LHCB3 (LIGHT-HARVESTING CHLOROPHYLL B-BINDING PROTEIN 3); structural molecule | chr5:22038273-22039568 FORWARD	-1.33332
1.1.1.1	PS.lightreaction.photosystem II.LHC-II	at4g10340	contig 4923	Symbols: LHCB5 | LHCB5 (LIGHT HARVESTING COMPLEX OF PHOTOSYSTEM II 5); chlorophyll binding | chr4:6408016-6409677 FORWARD	-1.30016
1.1.4.4	PS.lightreaction.ATP synthase.gamma chain	at4g04640	contig 2998	Symbols: ATPC1 | ATPC1; enzyme regulator | chr4:2350498-2352018 REVERSE	-1.2923
1.1.1.1	PS.lightreaction.photosystem II.LHC-II	at1g29930	contig 493	Symbols: CAB1, AB140, CAB140, LHCB1.3 | CAB1 (CHLOROPHYLL A/B BINDING PROTEIN 1); chlorophyll binding | chr1:10478005-10479048 FORWARD	-1.28804
1.1.2.2	PS.lightreaction.photosystem I.PSI polypeptide subunits	at1g55670	contig 1630	Symbols: PSAG | PSAG (PHOTOSYSTEM I SUBUNIT G) | chr1:20802670-20803449 REVERSE	-1.279
1.1.2.2	PS.lightreaction.photosystem I.PSI polypeptide subunits	at1g03130	contig 616	Symbols: PSAD-2 | PSAD-2 (photosystem I subunit D-2) | chr1:753307-754198 REVERSE	-1.26003
1.1.2.2	PS.lightreaction.photosystem I.PSI polypeptide subunits	at5g64040	contig 2185	Symbols: PSAN | PSAN; calmodulin binding | chr5:25628588-25629615 REVERSE	-1.18514
1.1.5.2	PS.lightreaction.other electron carrier (ox/red).ferredoxin	at3g16250	contig 4925	Symbols: NDF4 | NDF4 (NDH-DEPENDENT CYCLIC ELECTRON FLOW 1); electron carrier/ iron-sulfur cluster binding | chr3:5506931-5508414 REVERSE	-1.12657
1.1.1.2	PS.lightreaction.photosystem II.PSII polypeptide subunits	at3g01440	contig 14051	oxygen evolving enhancer 3 (PsbQ) family protein | chr3:168435-169618 FORWARD	-1.11729
1.1.5.2	PS.lightreaction.other electron carrier (ox/red).ferredoxin	at1g60950	contig 872	Symbols: FED A, ATFD2 | FED A; 2 iron, 2 sulfur cluster binding / electron carrier/ iron-sulfur cluster binding | chr1:22444520-22445161 FORWARD	-1.1039
1.1.1.2	PS.lightreaction.photosystem II.PSII polypeptide subunits	at1g77090	contig 6969	thylakoid lumenal 29.8 kDa protein | chr1:28960387-28961922 REVERSE	-1.09278
1.1.2.1	PS.lightreaction.photosystem I.LHC-I	at3g54890	contig 2001	Symbols: LHCA1 | LHCA1; chlorophyll binding | chr3:20339504-20341103 REVERSE	-1.0927
1.1.1.1	PS.lightreaction.photosystem II.LHC-II	at1g15820	contig 949	Symbols: LHCB6, CP24 | LHCB6 (LIGHT HARVESTING COMPLEX PSII SUBUNIT 6); chlorophyll binding | chr1:5446462-5447859 REVERSE	-1.08801
1.1.5.3	PS.lightreaction.other electron carrier (ox/red).ferredoxin reductase	at1g20020	contig 1487	Symbols: ATLFNR2, FNR2 | FNR2 (FERREDOXIN-NADP(+)-OXIDOREDUCTASE 2); NADPH dehydrogenase/ oxidoreductase/ poly(U) binding | chr1:6942717-6945018 FORWARD	-1.08559
1.2.6	PS.photorespiration.hydroxypyruvate reductase	at1g79870	contig 4172	oxidoreductase family protein | chr1:30044746-30046027 FORWARD	-1.05524
1.1.5.4	PS.lightreaction.other electron carrier (ox/red).ferredoxin oxireductase	at1g15140	contig 4553	oxidoreductase NAD-binding domain-containing protein | chr1:5210206-5212349 REVERSE	-1.01176
1.2.4.4	PS.photorespiration.glycine cleavage.H protein	at2g35120	contig 5555	glycine cleavage system H protein, mitochondrial, putative | chr2:14805639-14807369 REVERSE	1.58068
1.1.5.2	PS.lightreaction.other electron carrier (ox/red).ferredoxin	at1g02180	contig 7941	ferredoxin-related | chr1:413522-414645 REVERSE	1.73755
1.2.2	PS.photorespiration.glycolate oxydase	at3g14130	contig 10581	(S)-2-hydroxy-acid oxidase, peroxisomal, putative / glycolate oxidase, putative / short chain alpha-hydroxy acid oxidase, putative | chr3:4685646-4688309 REVERSE	2.59361

## Sheet: Cell
BinCode	BinName	TAIR ID	Contig	Locus description	log2 FC(H20/H6)
31.1	cell.organisation	at3g47430	contig 17251	Symbols: PEX11B | PEX11B | chr3:17480603-17481792 FORWARD	-2.93161
31.3.1	cell.cycle.peptidylprolyl isomerase	at5g48570	contig 530	Symbols: ROF2, ATFKBP65 | peptidyl-prolyl cis-trans isomerase, putative / FK506-binding protein, putative | chr5:19690542-19693845 REVERSE	-1.97416
31.1	cell.organisation	at3g23400	contig 1774	plastid-lipid associated protein PAP / fibrillin family protein | chr3:8376444-8378305 REVERSE	-1.96906
31.1	cell.organisation	at2g38750	contig 2664	Symbols: ANNAT4 | ANNAT4 (ANNEXIN ARABIDOPSIS 4); calcium ion binding / calcium-dependent phospholipid binding | chr2:16196265-16198491 REVERSE	-1.9223
31.1	cell.organisation	at5g57740	contig 4946	Symbols: XBAT32 | XBAT32; protein binding / zinc ion binding | chr5:23394585-23397650 REVERSE	-1.72878
31.4	cell.vesicle transport	at5g46860	contig 7338	Symbols: VAM3, ATVAM3, SYP22, ATSYP22, SGR3 | VAM3; SNAP receptor | chr5:19012021-19014004 REVERSE	-1.71755
31.4	cell.vesicle transport	at5g08080	contig 7374	Symbols: SYP132, ATSYP132 | SYP132 (SYNTAXIN OF PLANTS 132); SNAP receptor | chr5:2588342-2591316 FORWARD	-1.53519
31.1	cell.organisation	at1g51110	contig 7625	plastid-lipid associated protein PAP / fibrillin family protein | chr1:18935329-18937665 FORWARD	-1.38167
31.1	cell.organisation	at2g28840	contig 40	ankyrin repeat family protein | chr2:12378337-12380742 FORWARD	-1.28687
31.1	cell.organisation	at5g19940	contig 4487	plastid-lipid associated protein PAP-related / fibrillin-related | chr5:6739624-6740957 FORWARD	-1.11724
31.1	cell.organisation	at5g65020	contig 757	Symbols: ANNAT2 | ANNAT2 (Annexin Arabidopsis 2); calcium ion binding / calcium-dependent phospholipid binding | chr5:25973815-25975726 FORWARD	-1.11008
31.1	cell.organisation	at2g41370	contig 8154	Symbols: BOP2 | BOP2 (BLADE ON PETIOLE2); protein binding | chr2:17237745-17240440 REVERSE	-1.07974
31.2	cell.division	at3g63190	contig 13956	Symbols: RRF | RRF (RIBOSOME RECYCLING FACTOR, CHLOROPLAST PRECURSOR) | chr3:23342582-23344773 REVERSE	-1.01602
31.1	cell.organisation	at3g57890	contig 6583	tubulin-specific chaperone C-related | chr3:21438203-21442021 FORWARD	1.00168
31.1	cell.organisation	at3g56480	contig 511	myosin heavy chain-related | chr3:20936098-20939631 REVERSE	1.00267
31.1	cell.organisation	at3g12020	contig 873	kinesin motor protein-related | chr3:3827016-3834146 FORWARD	1.01818
31.1	cell.organisation	at2g46225	contig 7393	Symbols: ABIL1 | ABIL1 (Abi-1-like 1) | chr2:18981918-18984292 FORWARD	1.028
31.4	cell.vesicle transport	at4g31480	contig 1980	coatomer beta subunit, putative / beta-coat protein, putative / beta-COP, putative | chr4:15264076-15267847 FORWARD	1.04251
31.1	cell.organisation	at2g22610	contig 5522	kinesin motor protein-related | chr2:9599550-9604775 FORWARD	1.04869
31.1	cell.organisation	at4g14960	contig 4997	Symbols: TUA6 | TUA6; structural constituent of cytoskeleton | chr4:8548492-8550453 REVERSE	1.06587
31.4	cell.vesicle transport	at2g35190	contig 1029	Symbols: NPSN11, ATNPSN11, NSPN11 | NPSN11 (NOVEL PLANT SNARE 11); SNAP receptor/ protein transporter | chr2:14830626-14833319 FORWARD	1.10041
31.4	cell.vesicle transport	at1g30630	contig 2517	coatomer protein epsilon subunit family protein / COPE family protein | chr1:10858298-10860261 REVERSE	1.12382
31.1	cell.organisation	at5g62700	contig 893	Symbols: TUB3 | TUB3; GTP binding / GTPase/ structural molecule | chr5:25184397-25186711 FORWARD	1.17253
31.3	cell.cycle	at3g05330	contig 14723	Symbols: ATN, ATTAN | ATN (TANGLED) | chr3:1518882-1521494 REVERSE	1.17855
31.1	cell.organisation	at2g14680	contig 1974	Symbols: MEE13 | myosin heavy chain-related | chr2:6278256-6283766 FORWARD	1.18556
31.3	cell.cycle	at1g14750	contig 6086	Symbols: SDS | SDS (SOLO DANCERS); cyclin-dependent protein kinase | chr1:5079407-5082520 REVERSE	1.2444
31.4	cell.vesicle transport	at1g04760	contig 4720	Symbols: ATVAMP726, VAMP726 | ATVAMP726 | chr1:1334760-1336070 FORWARD	1.25399
31.3	cell.cycle	at1g47210	contig 9795	Symbols: CYCA3;2 | cyclin family protein | chr1:17300951-17302866 FORWARD	1.31425
31.1	cell.organisation	at2g31900	contig 6728	Symbols: XIF, ATXIF, ATMYO5 | XIF; motor | chr2:13560760-13569623 REVERSE	1.38679
31.1	cell.organisation	at2g21300	contig 3423	kinesin motor family protein | chr2:9114218-9119946 REVERSE	1.40063
31.1	cell.organisation	at1g23220	contig 12306	dynein light chain type 1 family protein | chr1:8242423-8244403 FORWARD	1.49667
31.1	cell.organisation	at2g33385	contig 3849	Symbols: arpc2b | arpc2b (actin-related protein C2B); structural molecule | chr2:14147503-14149769 REVERSE	1.51013
31.1	cell.organisation	at5g62690	contig 968	Symbols: TUB2 | TUB2; GTP binding / GTPase/ structural molecule | chr5:25181415-25183729 FORWARD	1.55118
31.1	cell.organisation	at3g44730	contig 4314	kinesin motor protein-related | chr3:16285741-16291048 FORWARD	1.5864
31.1	cell.organisation	at5g14230	contig 10543	protein binding | chr5:4591741-4595964 FORWARD	1.72241
31.99	cell.unspecified	at5g54670	contig 2268	Symbols: ATK3, KATC | ATK3 (ARABIDOPSIS THALIANA KINESIN 3); ATPase/ microtubule binding / microtubule motor | chr5:22209472-22214134 FORWARD	1.94199
31.2	cell.division	at4g34160	contig 6063	Symbols: CYCD3;1, CYCD3 | CYCD3;1 (CYCLIN D3;1); cyclin-dependent protein kinase regulator/ protein binding | chr4:16357639-16359555 FORWARD	2.00075
31.2	cell.division	at3g55580	contig 14454	regulator of chromosome condensation (RCC1) family protein | chr3:20612700-20615920 FORWARD	2.05053
31.4	cell.vesicle transport	at1g04750	contig 13456	Symbols: VAMP7B, VAMP721, ATVAMP721, AT VAMP7B | VAMP721 (VESICLE-ASSOCIATED MEMBRANE PROTEIN 721) | chr1:1331466-1333567 REVERSE	2.05301
31.1	cell.organisation	at4g10840	contig 342	kinesin light chain-related | chr4:6656516-6659265 FORWARD	2.06234
31.1	cell.organisation	at3g27960	contig 4268	kinesin light chain-related | chr3:10380380-10383092 REVERSE	2.08221
31.3	cell.cycle	at5g67260	contig 20166	Symbols: CYCD3;2 | CYCD3;2 (CYCLIN D3;2); cyclin-dependent protein kinase | chr5:26836148-26837811 FORWARD	2.17832
31.1	cell.organisation	at5g66310	contig 7927	kinesin motor family protein | chr5:26485685-26491382 REVERSE	2.3647
31.4	cell.vesicle transport	at5g16490	contig 13263	Symbols: RIC4 | RIC4 (ROP-INTERACTIVE CRIB MOTIF-CONTAINING PROTEIN 4); protein binding | chr5:5384305-5385213 REVERSE	2.41226
31.1	cell.organisation	at3g54070	contig 3750	ankyrin repeat family protein | chr3:20021330-20023603 REVERSE	2.59612
31.1	cell.organisation	at5g23860	contig 3122	Symbols: TUB8 | TUB8; structural constituent of cytoskeleton | chr5:8042876-8044819 FORWARD	2.59804
31.1	cell.organisation	at2g47500	contig 2249	ATP binding / microtubule motor | chr2:19492995-19498160 FORWARD	3.24381
31.3	cell.cycle	at4g03270	contig 11624	Symbols: CYCD6;1 | CYCD6;1 (Cyclin D6;1); cyclin-dependent protein kinase | chr4:1432375-1433691 REVERSE	3.48829
31.1	cell.organisation	at4g17220	contig 9681	Symbols: ATMAP70-5 | ATMAP70-5 (microtubule-associated proteins 70-5); microtubule binding | chr4:9656838-9659463 REVERSE	3.72435
31.1	cell.organisation	at1g27920	contig 12286	Symbols: MAP65-8 | MAP65-8 (MICROTUBULE-ASSOCIATED PROTEIN 65-8) | chr1:9726948-9729848 FORWARD	3.74222
31.1	cell.organisation	at5g12380	contig 22404	annexin, putative | chr5:4009223-4010687 FORWARD	4.46894

## Sheet: Cell wall
BinCode	BinName	TAIR ID	Contig	Locus description	log2 FC(H20/H6)
10.7	cell wall.modification	at2g40610	contig 362	Symbols: ATEXPA8, EXP8, ATEXP8, ATHEXP ALPHA 1.11 | ATEXPA8 (ARABIDOPSIS THALIANA EXPANSIN A8) | chr2:16948863-16950557 REVERSE	-6.03133
10.2	cell wall.cellulose synthesis	at3g28180	contig 3000	Symbols: ATCSLC04, CSLC04, ATCSLC4, CSLC4 | ATCSLC04 (CELLULOSE-SYNTHASE LIKE C4); cellulose synthase/ transferase, transferring glycosyl groups | chr3:10505829-10509239 FORWARD	-4.17675
10.8.1	cell wall.pectin*esterases.PME	at5g20860	contig 9440	pectinesterase family protein | chr5:7076890-7079077 REVERSE	-4.04567
10.7	cell wall.modification	at3g29030	contig 1989	Symbols: ATEXPA5, ATEXP5, ATHEXP ALPHA 1.4, EXP5, EXPA5 | EXPA5 (EXPANSIN A5) | chr3:11011308-11013358 REVERSE	-3.31033
10.2.1	cell wall.cellulose synthesis.cellulose synthase	at1g55850	contig 7777	Symbols: ATCSLE1, CSLE1 | ATCSLE1; cellulose synthase/ transferase, transferring glycosyl groups | chr1:20876699-20879482 FORWARD	-3.20583
10.7	cell wall.modification	at3g44990	contig 8138	XEH, XTH31, Symbols: XTR8, ATXTR8 | XTR8 (XYLOGLUCAN ENDO-TRANSGLYCOSYLASE-RELATED 8); hydrolase, acting on glycosyl bonds / xyloglucan:xyloglucosyl transferase | chr3:16446975-16448764 REVERSE	-3.03991
10.6.2	cell wall.degradation.mannan-xylose-arabinose-fucose	at3g10740	contig 1960	Symbols: ASD1, ARAF1, ARAF, ATASD1 | ASD1 (ALPHA-L-ARABINOFURANOSIDASE 1); alpha-N-arabinofuranosidase/ hydrolase, acting on glycosyl bonds / xylan 1,4-beta-xylosidase | chr3:3360888-3365414 REVERSE	-2.97235
10.6.1	cell wall.degradation.cellulases and beta -1,4-glucanases	at5g20950	contig 11973	glycosyl hydrolase family 3 protein | chr5:7107376-7111349 REVERSE	-2.89394
10.6.2	cell wall.degradation.mannan-xylose-arabinose-fucose	at5g49360	contig 26	Symbols: BXL1, ATBXL1 | BXL1 (BETA-XYLOSIDASE 1); hydrolase, hydrolyzing O-glycosyl compounds | chr5:20011879-20016742 REVERSE	-2.36761
10.6.3	cell wall.degradation.pectate lyases and polygalacturonases	at4g23820	contig 1561	glycoside hydrolase family 28 protein / polygalacturonase (pectinase) family protein | chr4:12397038-12400091 REVERSE	-2.36576
10.8.99	cell wall.pectin*esterases.misc	at4g02330	contig 4541	Symbols: ATPMEPCRB | ATPMEPCRB; pectinesterase | chr4:1032413-1035037 FORWARD	-2.3021
10.6.2	cell wall.degradation.mannan-xylose-arabinose-fucose	at3g52840	contig 1952	Symbols: BGAL2 | BGAL2 (beta-galactosidase 2); beta-galactosidase/ catalytic/ cation binding | chr3:19581113-19586299 FORWARD	-2.26573
10.8.99	cell wall.pectin*esterases.misc	at3g59010	contig 811	pectinesterase family protein | chr3:21802805-21805214 REVERSE	-2.23395
10.6.3	cell wall.degradation.pectate lyases and polygalacturonases	at4g13710	contig 480	pectate lyase family protein | chr4:7962432-7966461 FORWARD	-2.20561
10.5	cell wall.cell wall proteins	at3g48530	contig 581	Symbols: KING1 | KING1 (SNF1-RELATED PROTEIN KINASE REGULATORY SUBUNIT GAMMA 1) | chr3:17987378-17989763 FORWARD	-2.03034
10.7	cell wall.modification	at5g13870	contig 242	XTH5, XET Symbols: EXGT-A4 | EXGT-A4 (ENDOXYLOGLUCAN TRANSFERASE A4); hydrolase, acting on glycosyl bonds / hydrolase, hydrolyzing O-glycosyl compounds / xyloglucan:xyloglucosyl transferase | chr5:4474976-4477045 REVERSE	-1.9531
10.1.30.2	ell wall.precursor synthesis.sugar kinases.arabinose-1-kinase	at4g16130	contig 1752	Symbols: ARA1, ISA1, ATISA1 | ARA1 (ARABINOSE KINASE); ATP binding / L-arabinokinase/ galactokinase | chr4:9120867-9127938 FORWARD	-1.65605
10.7	cell wall.modification	at1g11545	contig 2442	XTH8, XET xyloglucan:xyloglucosyl transferase, putative / xyloglucan endotransglycosylase, putative / endo-xyloglucan transferase, putative | chr1:3878550-3880361 REVERSE	-1.31283
10.5.1	cell wall.cell wall proteins.AGPs	at4g12730	contig 12544	Symbols: FLA2 | FLA2 (FASCICLIN-LIKE ARABINOGALACTAN 2) | chr4:7491383-7492876 REVERSE	-1.25846
10.8.2	cell wall.pectin*esterases.acetyl esterase	at4g19420	contig 1285	pectinacetylesterase family protein | chr4:10587166-10590588 REVERSE	-1.17167
10.1.30.1	cell wall.precursor synthesis.sugar kinases.galacturonic acid kinase	at3g10700	contig 2399	GHMP kinase family protein | chr3:3346578-3351023 REVERSE	1.02778
10.6.3	cell wall.degradation.pectate lyases and polygalacturonases	at5g14650	contig 1508	polygalacturonase, putative / pectinase, putative | chr5:4724450-4726513 FORWARD	1.03569
10.1.9	cell wall.precursor synthesis.MUR4	at1g30620	contig 5302	Symbols: HSR8, MUR4, UXE1 | MUR4 (MURUS 4); UDP-arabinose 4-epimerase/ catalytic | chr1:10854549-10858244 FORWARD	1.06427
10.1.1.1	cell wall.precursor synthesis.NDP sugar pyrophosphorylase.GDP mannose	at2g39770	contig 6010	Symbols: CYT1, VTC1, SOZ1, EMB101, GMP1 | CYT1 (CYTOKINESIS DEFECTIVE 1); mannose-1-phosphate guanylyltransferase/ nucleotidyltransferase | chr2:16588702-16590985 FORWARD	1.12964
10.1.21	cell wall.precursor synthesis.phosphomannomutase	at2g45790	contig 6930	Symbols: ATPMM, PMM | PMM (PHOSPHOMANNOMUTASE); phosphomannomutase | chr2:18855775-18858018 FORWARD	1.18734
10.7	cell wall.modification	at2g39700	contig 3411	Symbols: ATEXPA4, ATEXP4, ATHEXP ALPHA 1.6 | ATEXPA4 (ARABIDOPSIS THALIANA EXPANSIN A4) | chr2:16543832-16545584 REVERSE	1.19234
10.6.3	cell wall.degradation.pectate lyases and polygalacturonases	at5g06860	contig 9161	Symbols: PGIP1, ATPGIP1 | PGIP1 (POLYGALACTURONASE INHIBITING PROTEIN 1); protein binding | chr5:2132350-2133587 FORWARD	1.25413
10.2.1	cell wall.cellulose synthesis.cellulose synthase	at1g02730	contig 11283	Symbols: ATCSLD5, CSLD5 | ATCSLD5; 1,4-beta-D-xylan synthase/ cellulose synthase | chr1:594573-598657 REVERSE	1.3265
10.2.1	cell wall.cellulose synthesis.cellulose synthase	at3g03050	contig 449	Symbols: CSLD3, KJK, ATCSLD3 | CSLD3 (CELLULOSE SYNTHASE-LIKE D3); cellulose synthase/ transferase, transferring glycosyl groups | chr3:687052-691898 FORWARD	1.33944
10.6.2	cell wall.degradation.mannan-xylose-arabinose-fucose	at5g64570	contig 4319	Symbols: XYL4, ATBXL4 | XYL4; hydrolase, hydrolyzing O-glycosyl compounds / xylan 1,4-beta-xylosidase | chr5:25810115-25813335 REVERSE	1.34103
10.6	cell wall.degradation	at5g62150	contig 12255	peptidoglycan-binding LysM domain-containing protein | chr5:24958241-24958769 FORWARD	1.34919
10.6.3	cell wall.degradation.pectate lyases and polygalacturonases	at1g48100	contig 898	glycoside hydrolase family 28 protein / polygalacturonase (pectinase) family protein | chr1:17766874-17769951 FORWARD	1.37676
10.6.3	cell wall.degradation.pectate lyases and polygalacturonases	at1g19170	contig 38	glycoside hydrolase family 28 protein / polygalacturonase (pectinase) family protein | chr1:6616643-6618986 FORWARD	1.39751
10.6.3	cell wall.degradation.pectate lyases and polygalacturonases	at3g61490	contig 2211	glycoside hydrolase family 28 protein / polygalacturonase (pectinase) family protein | chr3:22758063-22760192 FORWARD	1.4584
10.5.3	cell wall.cell wall proteins.LRR	at1g62440	contig 7349	Symbols: LRX2 | LRX2 (LEUCINE-RICH REPEAT/EXTENSIN 2); protein binding / structural constituent of cell wall | chr1:23111818-23115293 FORWARD	1.46472
10.6.3	cell wall.degradation.pectate lyases and polygalacturonases	at3g07970	contig 17670	Symbols: QRT2 | QRT2 (QUARTET 2); polygalacturonase | chr3:2541006-2543432 FORWARD	1.49709
10.3.2	cell wall.hemicellulose synthesis.glucuronoxylan	at2g28110	contig 2470	Symbols: FRA8, IRX7 | FRA8 (FRAGILE FIBER 8); glucuronosyltransferase/ transferase | chr2:11977944-11979837 REVERSE	1.50789
10.1.5	cell wall.precursor synthesis.UXS	at3g62830	contig 11054	Symbols: UXS2, ATUXS2, AUD1 | AUD1; UDP-glucuronate decarboxylase/ catalytic/ dTDP-glucose 4,6-dehydratase | chr3:23232386-23235567 FORWARD	1.56445
10.1.4	cell wall.precursor synthesis.UGD	at5g39320	contig 3277	UDP-glucose 6-dehydrogenase, putative | chr5:15742762-15744943 FORWARD	1.57228
10.5.5	cell wall.cell wall proteins.RGP	at3g08900	contig 1243	Symbols: RGP3, RGP | RGP3 (REVERSIBLY GLYCOSYLATED POLYPEPTIDE 3); transferase, transferring hexosyl groups | chr3:2708086-2709714 REVERSE	1.59351
10.8.2	cell wall.pectin*esterases.acetyl esterase	at2g46930	contig 3050	pectinacetylesterase, putative | chr2:19283519-19286347 FORWARD	1.61275
10.7	cell wall.modification	at4g14130	contig 4706	XTH15, XET Symbols: XTR7 | XTR7 (XYLOGLUCAN ENDOTRANSGLYCOSYLASE 7); hydrolase, acting on glycosyl bonds / hydrolase, hydrolyzing O-glycosyl compounds / xyloglucan:xyloglucosyl transferase | chr4:8137051-8138281 REVERSE	1.61716
10.8.1	cell wall.pectin*esterases.PME	at3g05620	contig 11492	pectinesterase family protein | chr3:1629658-1631766 REVERSE	2.002
10.2.2	cell wall.cellulose synthesis.COBRA	at5g60920	contig 198	Symbols: COB | COB (COBRA) | chr5:24511196-24514129 REVERSE	2.00547
10.8.1	cell wall.pectin*esterases.PME	at2g26440	contig 2896	pectinesterase family protein | chr2:11247383-11249493 FORWARD	2.19325
10.5.3	cell wall.cell wall proteins.LRR	at2g46630	contig 3053	unknown protein | chr2:19145529-19146713 FORWARD	2.25126
10.1.5	cell wall.precursor synthesis.UXS	at3g46440	contig 1143	Symbols: UXS5 | UXS5; UDP-glucuronate decarboxylase/ catalytic | chr3:17089045-17091875 REVERSE	2.27242
10.6.3	cell wall.degradation.pectate lyases and polygalacturonases	at5g63180	contig 9312	pectate lyase family protein | chr5:25340954-25343119 REVERSE	2.40073
10.6.1	cell wall.degradation.cellulases and beta -1,4-glucanases	at4g23560	contig 5890	Symbols: AtGH9B15 | AtGH9B15 (Arabidopsis thaliana glycosyl hydrolase 9B15); catalytic/ hydrolase, hydrolyzing O-glycosyl compounds | chr4:12293332-12295859 REVERSE	2.56707
10.2.2	cell wall.cellulose synthesis.COBRA	at5g15630	contig 5530	Symbols: COBL4, IRX6 | IRX6 | chr5:5084704-5086792 FORWARD	2.57993
10.5.5	cell wall.cell wall proteins.RGP	at5g15650	contig 6909	Symbols: RGP2, ATRGP2 | RGP2 (REVERSIBLY GLYCOSYLATED POLYPEPTIDE 2); transferase, transferring hexosyl groups | chr5:5092157-5094494 FORWARD	2.62274
10.8.1	cell wall.pectin*esterases.PME	at5g19730	contig 11862	pectinesterase family protein | chr5:6670458-6673282 FORWARD	2.67709
10.8.1	cell wall.pectin*esterases.PME	at5g47500	contig 9059	pectinesterase family protein | chr5:19270959-19272883 REVERSE	2.88476
10.8.99	cell wall.pectin*esterases.misc	at4g02300	contig 5620	pectinesterase family protein | chr4:1009366-1013034 REVERSE	2.94446
10.3.2	cell wall.hemicellulose synthesis.glucuronoxylan	at4g36890	contig 4066	Symbols: IRX14 | IRX14 (irregular xylem 14); transferase, transferring glycosyl groups / xylosyltransferase | chr4:17379175-17381780 REVERSE	2.96942
10.2	cell wall.cellulose synthesis	at5g03760	contig 2357	Symbols: ATCSLA09, CSLA09, ATCSLA9, CSLA9, RAT4 | ATCSLA09; mannan synthase/ transferase, transferring glycosyl groups | chr5:985675-990549 REVERSE	3.55961
10.3.2	cell wall.hemicellulose synthesis.glucuronoxylan	at5g54690	contig 9235	Symbols: GAUT12, LGT6, IRX8 | GAUT12 (GALACTURONOSYLTRANSFERASE 12); polygalacturonate 4-alpha-galacturonosyltransferase/ transferase, transferring glycosyl groups / transferase, transferring hexosyl groups | chr5:22219224-22221840 REVERSE	3.64203
10.2.1	cell wall.cellulose synthesis.cellulose synthase	at5g44030	contig 804	Symbols: CESA4, IRX5, NWS2 | CESA4 (CELLULOSE SYNTHASE A4); cellulose synthase/ transferase, transferring glycosyl groups | chr5:17714645-17719723 FORWARD	3.74171
10.1.9	cell wall.precursor synthesis.MUR4	at2g34850	contig 8495	Symbols: MEE25 | MEE25 (maternal effect embryo arrest 25); UDP-glucose 4-epimerase/ binding / catalytic/ coenzyme binding | chr2:14704632-14706191 REVERSE	3.97078
10.2.1	cell wall.cellulose synthesis.cellulose synthase	at4g18780	contig 9355	Symbols: CESA8, IRX1, ATCESA8, LEW2 | IRX1 (IRREGULAR XYLEM 1); cellulose synthase/ transferase, transferring glycosyl groups | chr4:10312624-10316790 REVERSE	4.29255
10.2.1	cell wall.cellulose synthesis.cellulose synthase	at5g17420	contig 6418	Symbols: IRX3, CESA7, ATCESA7, MUR10 | IRX3 (IRREGULAR XYLEM 3); cellulose synthase | chr5:5736630-5741465 REVERSE	4.36254
10.5.1	cell wall.cell wall proteins.AGPs	at5g03170	contig 10048	Symbols: FLA11 | FLA11 | chr5:752750-753657 REVERSE	4.693
10.7	cell wall.modification	at5g57560	contig 2352	XTH22, XET Symbols: TCH4, | TCH4 (Touch 4); hydrolase, acting on glycosyl bonds / xyloglucan:xyloglucosyl transferase | chr5:23307130-23308282 REVERSE	4.72864

## Sheet: Gluconeogenesis
BinCode	BinName	TAIR ID	Contig	Locus description	log2 FC(H20/H6)
6.9	gluconeogenese/ glyoxylate cycle.isocitrate lyase	at3g21720	contig 14772	Symbols: ICL | ICL (ISOCITRATE LYASE); catalytic/ isocitrate lyase | chr3:7652487-7656011 REVERSE	-4.39369
6.4	gluconeogenese/ glyoxylate cycle.PEPCK	at4g37870	contig 528	Symbols: PCK1, PEPCK | PCK1 (PHOSPHOENOLPYRUVATE CARBOXYKINASE 1); ATP binding / phosphoenolpyruvate carboxykinase (ATP)/ phosphoenolpyruvate carboxykinase/ purine nucleotide binding | chr4:17802694-17806539 REVERSE	-2.37364
6.3	gluconeogenesis.Malate DH	at2g22780	contig 3364	Symbols: PMDH1 | PMDH1 (PEROXISOMAL NAD-MALATE DEHYDROGENASE 1); L-malate dehydrogenase/ binding / catalytic/ malate dehydrogenase/ oxidoreductase/ oxidoreductase, acting on the CH-OH group of donors, NAD or NADP as acceptor | chr2:9689415-9692154 REVERSE	-1.94831

## Sheet: Glycolysis
BinCode	BinName	TAIR ID	Contig	Locus description	log2 FC(H20/H6)
4.1.10	glycolysis.cytosolic branch.non-phosphorylating glyceraldehyde 3-phosphate dehydrogenase (NPGAP-DH)	at2g24270	contig 1405	Symbols: ALDH11A3 | ALDH11A3; 3-chloroallyl aldehyde dehydrogenase/ glyceraldehyde-3-phosphate dehydrogenase (NADP+) | chr2:10327050-10329768 REVERSE	-1.09289
4.3.13	glycolysis.unclear/dually targeted.phosphoglycerate mutase	at3g50520	contig 5996	phosphoglycerate/bisphosphoglycerate mutase family protein | chr3:18748023-18749593 FORWARD	-1.0877
4.2.5	glycolysis.plastid branch.phosphofructokinase (PFK)	at5g61580	contig 7788	Symbols: PFK4 | PFK4 (PHOSPHOFRUCTOKINASE 4); 6-phosphofructokinase | chr5:24761079-24764012 FORWARD	-1.0665
4.1.9	glycolysis.cytosolic branch.glyceraldehyde 3-phosphate dehydrogenase (GAP-DH)	at1g13440	contig 6243	Symbols: GAPC-2, GAPC2 | GAPC2 (GLYCERALDEHYDE-3-PHOSPHATE DEHYDROGENASE C2); NAD or NADH binding / binding / catalytic/ glyceraldehyde-3-phosphate dehydrogenase (phosphorylating)/ glyceraldehyde-3-phosphate dehydrogenase | chr1:4608196-4610647 REVERSE	1.06664
4.1.5	glycolysis.cytosolic branch.phosphofructokinase (PFK)	at4g26270	contig 12728	Symbols: PFK3 | PFK3 (PHOSPHOFRUCTOKINASE 3); 6-phosphofructokinase | chr4:13300795-13304347 REVERSE	1.10027
4.1.11	glycolysis.cytosolic branch.aldolase	at2g36460	contig 31	fructose-bisphosphate aldolase, putative | chr2:15296701-15298514 REVERSE	1.12555
4.1.3	glycolysis.cytosolic branch.phosphoglucomutase (PGM)	at1g23190	contig 3412	phosphoglucomutase, cytoplasmic, putative / glucose phosphomutase, putative | chr1:8219869-8224469 FORWARD	1.32939
4.1.17	glycolysis.cytosolic branch.phospho-enol-pyruvate carboxylase kinase (PPCK)	at1g08650	contig 6254	Symbols: PPCK1 | PPCK1 (PHOSPHOENOLPYRUVATE CARBOXYLASE KINASE); kinase/ protein serine/threonine kinase | chr1:2752156-2753703 FORWARD	1.36142
4.2.6	glycolysis.plastid branch.pyrophosphate-fructose-6-P phosphotransferase	at1g12000	contig 3923	pyrophosphate--fructose-6-phosphate 1-phosphotransferase beta subunit, putative / pyrophosphate-dependent 6-phosphofructose-1-kinase, putative | chr1:4049896-4053835 REVERSE	1.36733
4.1.15	glycolysis.cytosolic branch.pyruvate kinase (PK)	at3g52990	contig 4528	pyruvate kinase, putative | chr3:19648861-19652508 FORWARD	1.4654
4.1.2	glycolysis.cytosolic branch.UGPase	at5g17310	contig 704	UTP--glucose-1-phosphate uridylyltransferase, putative / UDP-glucose pyrophosphorylase, putative / UGPase, putative | chr5:5696645-5700922 REVERSE	1.70725
4.1.14	glycolysis.cytosolic branch.enolase	at2g36530	contig 17540	Symbols: LOS2 | LOS2; copper ion binding / phosphopyruvate hydratase | chr2:15320756-15323869 REVERSE	1.84016
4.1.6	glycolysis.cytosolic branch.pyrophosphate-fructose-6-P phosphotransferase	at1g76550	contig 2095	pyrophosphate--fructose-6-phosphate 1-phosphotransferase alpha subunit, putative / pyrophosphate-dependent 6-phosphofructose-1-kinase, putative | chr1:28722702-28727006 REVERSE	2.17295
4.1.16	glycolysis.cytosolic branch.phospho-enol-pyruvate carboxylase (PEPC)	at1g68750	contig 18638	Symbols: ATPPC4 | ATPPC4; phosphoenolpyruvate carboxylase | chr1:25822942-25828107 REVERSE	3.60053

## Sheet: Nucleotide metabolism
BinCode	BinName	TAIR ID	Contig	Locus description	log2 FC(H20/H6)
23.3.3	nucleotide metabolism.salvage.NUDIX hydrolases	at1g18300	contig 802	Symbols: atnudt4 | atnudt4 (Arabidopsis thaliana Nudix hydrolase homolog 4); hydrolase | chr1:6299687-6301086 FORWARD	-1.42189
23.3.3	nucleotide metabolism.salvage.NUDIX hydrolases	at4g11980	contig 9430	Symbols: ATNUDT14, ATNUDX14 | ATNUDX14 (ARABIDOPSIS THALIANA NUDIX HYDROLASE HOMOLOG 14); ADP-glucose pyrophosphohydrolase/ ADP-ribose pyrophosphohydrolase/ ADP-sugar diphosphatase/ hydrolase | chr4:7183650-7185575 REVERSE	-1.0399
23.2	nucleotide metabolism.degradation	at2g38280	contig 1780	Symbols: FAC1, ATAMPD | FAC1 (EMBRYONIC FACTOR1); AMP deaminase | chr2:16033448-16038876 REVERSE	-1.03523
23.5.4	nucleotide metabolism.deoxynucleotide metabolism.ribonucleoside-diphosphate reductase	at2g21790	contig 2616	Symbols: R1, RNR1, CLS8, ATRNR1 | RNR1 (RIBONUCLEOTIDE REDUCTASE 1); ATP binding / protein binding / ribonucleoside-diphosphate reductase | chr2:9293270-9297842 FORWARD	1.0918
23.4.3	nucleotide metabolism.phosphotransfer and pyrophosphatases.uridylate kinase	at5g26667	contig 779	Symbols: PYR6 | PYR6; cytidylate kinase/ uridylate kinase | chr5:9275947-9277971 FORWARD	1.18445
23.2	nucleotide metabolism.degradation	at4g04880	contig 15846	adenosine/AMP deaminase family protein | chr4:2464859-2467166 REVERSE	1.36579
23.3.2.1	nucleotide metabolism.salvage.nucleoside kinases.adenosine kinase	at5g03300	contig 2218	Symbols: ADK2 | ADK2 (ADENOSINE KINASE 2); adenosine kinase/ copper ion binding / kinase | chr5:796442-799176 FORWARD	1.62384
23.4.2	nucleotide metabolism.phosphotransfer and pyrophosphatases.guanylate kinase	at3g57550	contig 13021	Symbols: AGK2, GK-2 | AGK2 (GUANYLATE KINASE); guanylate kinase | chr3:21306723-21309464 FORWARD	1.67521
23.5.5	nucleotide metabolism.deoxynucleotide metabolism.dUTP diphosphatase	at3g46940	contig 16444	deoxyuridine 5'-triphosphate nucleotidohydrolase family | chr3:17288194-17288952 REVERSE	2.12595
23.4.1	nucleotide metabolism.phosphotransfer and pyrophosphatases.adenylate kinase	at5g63400	contig 11751	Symbols: ADK1 | ADK1 (ADENYLATE KINASE 1); ATP binding / adenylate kinase/ nucleobase, nucleoside, nucleotide kinase/ nucleotide kinase/ phosphotransferase, phosphate group as acceptor | chr5:25393001-25394907 REVERSE	3.27712
23.4.99	nucleotide metabolism.phosphotransfer and pyrophosphatases.misc	at3g53620	contig 3211	Symbols: AtPPa4 | AtPPa4 (Arabidopsis thaliana pyrophosphorylase 4); inorganic diphosphatase | chr3:19880504-19883672 FORWARD	3.31916

## Sheet: Fermentation
BinCode	BinName	TAIR ID	Contig	Locus description	log2 FC(H20/H6)
5.10	fermentation.aldehyde dehydrogenase	at1g54100	contig 3307	Symbols: ALDH7B4 | ALDH7B4 (Aldehyde Dehydrogenase 7B4); 3-chloroallyl aldehyde dehydrogenase/ oxidoreductase | chr1:20195264-20199130 REVERSE	-1.19126
5.2	fermentation.PDC	at5g54960	contig 9191	Symbols: PDC2 | PDC2 (pyruvate decarboxylase-2); carboxy-lyase/ catalytic/ magnesium ion binding / pyruvate decarboxylase/ thiamin pyrophosphate binding | chr5:22310687-22312761 REVERSE	1.03074
5.10	fermentation.aldehyde dehydrogenase	at1g23800	contig 16576	Symbols: ALDH2B7, ALDH2B | ALDH2B7; 3-chloroallyl aldehyde dehydrogenase/ aldehyde dehydrogenase (NAD) | chr1:8412051-8414879 REVERSE	2.55668
5.10	fermentation.aldehyde dehydrogenase	at3g24503	contig 9652	Symbols: ALDH2C4, ALDH1A, REF1 | ALDH2C4; 3-chloroallyl aldehyde dehydrogenase/ aldehyde dehydrogenase (NAD)/ coniferyl-aldehyde dehydrogenase | chr3:8919560-8923073 REVERSE	3.22256
5.2	fermentation.PDC	at4g33070	contig 7688	pyruvate decarboxylase, putative | chr4:15952289-15954771 REVERSE	3.57243

## Sheet: Secondary metabolism
BinCode	BinName	TAIR ID	Contig	Locus description	log2 FC(H20/H6)
16.8.1.1	secondary metabolism.flavonoids.anthocyanins.leucocyanidin oxygenase	at4g22880	contig 1041	Symbols: LDOX, TDS4, TT18, ANS | LDOX (LEUCOANTHOCYANIDIN DIOXYGENASE); leucocyanidin oxygenase | chr4:12004768-12006209 REVERSE	-6.86029
16.8.3.2	secondary metabolism.flavonoids.dihydroflavonols.flavanone 3-dioxygenase	at3g51240	contig 6178	Symbols: F3H, TT6, F3'H | F3H (FLAVANONE 3-HYDROXYLASE); naringenin 3-dioxygenase | chr3:19025264-19026939 FORWARD	-5.11112
16.1.5	secondary metabolism.isoprenoids.terpenoids	at1g78950	contig 4228	beta-amyrin synthase, putative | chr1:29684432-29688673 REVERSE	-4.58155
16.2	secondary metabolism.phenylpropanoids	at4g35160	contig 6566	O-methyltransferase family 2 protein | chr4:16730760-16732811 REVERSE	-4.50755
16.8.3	secondary metabolism.flavonoids.dihydroflavonols	at2g29730	contig 8903	Symbols: UGT71D1 | UGT71D1 (UDP-GLUCOSYL TRANSFERASE 71D1); UDP-glycosyltransferase/ quercetin 3-O-glucosyltransferase/ transferase, transferring glycosyl groups | chr2:12703537-12705181 FORWARD	-4.27414
16.1	secondary metabolism.isoprenoids	at2g26250	contig 4442	Symbols: FDH, KCS10 | KCS10 (3-KETOACYL-COA SYNTHASE 10); acyltransferase/ catalytic/ transferase, transferring acyl groups other than amino-acyl groups | chr2:11170418-11173142 REVERSE	-4.02013
16.8.3	secondary metabolism.flavonoids.dihydroflavonols	at5g54010	contig 11446	glycosyltransferase family protein | chr5:21919781-21921189 REVERSE	-3.85902
16.5.1.1.2.1	secondary metabolism.sulfur-containing.glucosinolates.synthesis.aromatic.CYP79A2 monooxygenase	at5g05260	contig 4849	Symbols: CYP79A2 | CYP79A2 (CYTOCHROME P450 79A2); oxidoreductase, acting on paired donors, with incorporation or reduction of molecular oxygen, NADH or NADPH as one donor, and incorporation of one atom of oxygen / oxygen binding | chr5:1559778-1561765 REVERSE	-3.83512
16.8.3	secondary metabolism.flavonoids.dihydroflavonols	at5g53990	contig 11702	glycosyltransferase family protein | chr5:21915550-21917149 REVERSE	-3.43792
16.8.1	secondary metabolism.flavonoids.anthocyanins	at2g22590	contig 9052	transferase, transferring glycosyl groups | chr2:9592996-9594535 FORWARD	-3.30172
16.4.1	secondary metabolism.N misc.alkaloid-like	at3g57030	contig 6532	strictosidine synthase family protein | chr3:21101457-21103293 REVERSE	-3.11282
16.7	secondary metabolism.wax	at1g68530	contig 188	Symbols: CUT1, POP1, CER6, G2, KCS6 | KCS6 (3-KETOACYL-COA SYNTHASE 6); catalytic/ transferase, transferring acyl groups other than amino-acyl groups | chr1:25712588-25714807 REVERSE	-2.97968
16.8.2.1	secondary metabolism.flavonoids.chalcones.naringenin-chalcone synthase	at5g13930	contig 6536	Symbols: CHS, TT4, ATCHS | TT4 (TRANSPARENT TESTA 4); naringenin-chalcone synthase | chr5:4488688-4490264 FORWARD	-2.82406
16.2.1.7	secondary metabolism.phenylpropanoids.lignin biosynthesis.CCR1	at5g14700	contig 8620	cinnamoyl-CoA reductase-related | chr5:4740252-4743446 REVERSE	-2.50057
16.4.1	secondary metabolism.N misc.alkaloid-like	at2g20340	contig 6220	tyrosine decarboxylase, putative | chr2:8779735-8782772 FORWARD	-2.38561
16.1.2.3	secondary metabolism.isoprenoids.mevalonate pathway.HMG-CoA reductase	at1g76490	contig 1379	Symbols: HMG1, HMGR1 | HMG1 (HYDROXY METHYLGLUTARYL COA REDUCTASE 1); hydroxymethylglutaryl-CoA reductase | chr1:28695760-28698793 FORWARD	-2.23558
16.2	secondary metabolism.phenylpropanoids	at5g01210	contig 914	transferase family protein | chr5:84474-86275 FORWARD	-2.19147
16.8.4	secondary metabolism.flavonoids.flavonols	at1g17020	contig 6206	Symbols: SRG1, ATSRG1 | SRG1 (SENESCENCE-RELATED GENE 1); oxidoreductase, acting on diphenols and related substances as donors, oxygen as acceptor / oxidoreductase, acting on paired donors, with incorporation or reduction of molecular oxygen, 2-oxoglutarate as one donor, and inc | chr1:5820206-5822013 FORWARD	-2.16746
16.8.1	secondary metabolism.flavonoids.anthocyanins	at4g27570	contig 5396	glycosyltransferase family protein | chr4:13763464-13765064 REVERSE	-1.92353
16.2	secondary metabolism.phenylpropanoids	at5g67150	contig 4956	transferase family protein | chr5:26795771-26797312 REVERSE	-1.9144
16.8.4	secondary metabolism.flavonoids.flavonols	at4g25310	contig 6205	oxidoreductase, 2OG-Fe(II) oxygenase family protein | chr4:12949664-12951234 FORWARD	-1.73975
16.2.1.10	secondary metabolism.phenylpropanoids.lignin biosynthesis.CAD	at4g39330	contig 7034	Symbols: ATCAD9, CAD9 | CAD9 (CINNAMYL ALCOHOL DEHYDROGENASE 9); binding / catalytic/ oxidoreductase/ zinc ion binding | chr4:18291218-18293383 FORWARD	-1.57362
16.4.1	secondary metabolism.N misc.alkaloid-like	at2g41290	contig 1552	strictosidine synthase family protein | chr2:17210428-17212959 REVERSE	-1.51153
16.5.1.3.3	secondary metabolism.sulfur-containing.glucosinolates.degradation.nitrilase	at5g22300	contig 6659	Symbols: NIT4 | NIT4 (NITRILASE 4); 3-cyanoalanine hydratase/ cyanoalanine nitrilase/ indole-3-acetonitrile nitrilase/ nitrilase/ nitrile hydratase | chr5:7379199-7381935 FORWARD	-1.4543
16.1.4.4	secondary metabolism.isoprenoids.carotenoids.lycopene epsilon cyclase	at5g57030	contig 7280	Symbols: LUT2 | LUT2 (LUTEIN DEFICIENT 2); lycopene epsilon cyclase | chr5:23077265-23080053 FORWARD	-1.32837
16.1.3.2	secondary metabolism.isoprenoids.tocopherol biosynthesis.homogentisate phytyltransferase	at2g18950	contig 6669	Symbols: HPT1, TPT1, ATHPT, VTE2 | HPT1 (HOMOGENTISATE PHYTYLTRANSFERASE 1); homogentisate phytyltransferase/ prenyltransferase | chr2:8207342-8210463 FORWARD	-1.29041
16.4.1	secondary metabolism.N misc.alkaloid-like	at1g35190	contig 10291	oxidoreductase, 2OG-Fe(II) oxygenase family protein | chr1:12890423-12892874 FORWARD	-1.0911
16.1.4	secondary metabolism.isoprenoids.carotenoids	at4g25700	contig 3376	Symbols: BETA-OHASE 1, B1, chy1 | BETA-OHASE 1 (BETA-HYDROXYLASE 1); carotene beta-ring hydroxylase | chr4:13093934-13095935 REVERSE	-1.08035
16.8.1.21	secondary metabolism.flavonoids.anthocyanins.anthocyanin 5-aromatic acyltransferase	at5g39050	contig 8272	transferase/ transferase, transferring acyl groups other than amino-acyl groups | chr5:15634586-15636065 FORWARD	-1.06734
16.2	secondary metabolism.phenylpropanoids	at2g40230	contig 10129	transferase family protein | chr2:16803092-16804741 REVERSE	1.13054
16.2	secondary metabolism.phenylpropanoids	at1g32100	contig 8082	Symbols: ATPRR1, PRR1 | PRR1 (PINORESINOL REDUCTASE 1); pinoresinol reductase | chr1:11546338-11547994 REVERSE	1.40927
16.2.1.10	secondary metabolism.phenylpropanoids.lignin biosynthesis.CAD	at3g19450	contig 1798	Symbols: CAD4, ATCAD4, CAD, CAD-C | ATCAD4; cinnamyl-alcohol dehydrogenase | chr3:6744598-6747214 FORWARD	1.58174
16.2.1.2	secondary metabolism.phenylpropanoids.lignin biosynthesis.C4H	at2g30490	contig 579	Symbols: ATC4H, C4H, CYP73A5 | C4H (CINNAMATE-4-HYDROXYLASE); trans-cinnamate 4-monooxygenase | chr2:12993663-12995770 REVERSE	1.8841
16.2.1.7	secondary metabolism.phenylpropanoids.lignin biosynthesis.CCR1	at1g15950	contig 8326	Symbols: CCR1, IRX4, ATCCR1 | CCR1 (CINNAMOYL COA REDUCTASE 1); cinnamoyl-CoA reductase | chr1:5478754-5482180 FORWARD	1.97904
16.8.3	secondary metabolism.flavonoids.dihydroflavonols	at4g01070	contig 3956	Symbols: GT72B1, UGT72B1 | GT72B1; UDP-glucosyltransferase/ UDP-glycosyltransferase/ transferase, transferring glycosyl groups | chr4:461592-463449 REVERSE	2.00909
16.2.1.6	secondary metabolism.phenylpropanoids.lignin biosynthesis.CCoAOMT	at4g34050	contig 2388	caffeoyl-CoA 3-O-methyltransferase, putative | chr4:16310775-16312216 FORWARD	2.14863
16.5.1.1.4.3	secondary metabolism.sulfur-containing.glucosinolates.synthesis.shared.UDP-glycosyltransferase	at1g24100	contig 15332	Symbols: UGT74B1 | UGT74B1 (UDP-glucosyl transferase 74B1); UDP-glycosyltransferase/ thiohydroximate beta-D-glucosyltransferase/ transferase, transferring glycosyl groups | chr1:8525435-8527087 REVERSE	2.29015
16.8.3.3	secondary metabolism.flavonoids.dihydroflavonols.flavonoid 3''-monooxygenase	at5g07990	contig 1655	Symbols: TT7, CYP75B1, D501 | TT7 (TRANSPARENT TESTA 7); flavonoid 3'-monooxygenase/ oxygen binding | chr5:2560394-2563109 FORWARD	2.3378
16.8.5	secondary metabolism.flavonoids.isoflavonols	at1g75280	contig 52	isoflavone reductase, putative | chr1:28251960-28253619 FORWARD	2.39707
16.2.1.1	secondary metabolism.phenylpropanoids.lignin biosynthesis.PAL	at3g53260	contig 2941	Symbols: PAL2, ATPAL2 | PAL2; phenylalanine ammonia-lyase | chr3:19744051-19746780 REVERSE	2.5244
16.2.1.4	secondary metabolism.phenylpropanoids.lignin biosynthesis.HCT	at5g48930	contig 2469	Symbols: HCT | HCT (HYDROXYCINNAMOYL-COA SHIKIMATE/QUINATE HYDROXYCINNAMOYL TRANSFERASE); quinate O-hydroxycinnamoyltransferase/ shikimate O-hydroxycinnamoyltransferase/ transferase | chr5:19836299-19838162 REVERSE	2.57137
16.2.1.3	secondary metabolism.phenylpropanoids.lignin biosynthesis.4CL	at1g51680	contig 7103	Symbols: 4CL1, 4CL.1, AT4CL1 | 4CL1 (4-COUMARATE:COA LIGASE 1); 4-coumarate-CoA ligase | chr1:19158752-19161552 REVERSE	2.59612
16.2.1.9	secondary metabolism.phenylpropanoids.lignin biosynthesis.COMT	at5g54160	contig 4361	Symbols: ATOMT1, OMT1 | ATOMT1 (O-METHYLTRANSFERASE 1); caffeate O-methyltransferase/ myricetin 3'-O-methyltransferase/ quercetin 3-O-methyltransferase | chr5:21981996-21984363 FORWARD	2.79568
16.2.1.1	secondary metabolism.phenylpropanoids.lignin biosynthesis.PAL	at2g37040	contig 1672	Symbols: pal1, ATPAL1 | pal1 (Phe ammonia lyase 1); phenylalanine ammonia-lyase | chr2:15557376-15560363 REVERSE	2.96197
16.2.1.3	secondary metabolism.phenylpropanoids.lignin biosynthesis.4CL	at3g21240	contig 2190	Symbols: 4CL2, AT4CL2 | 4CL2 (4-COUMARATE:COA LIGASE 2); 4-coumarate-CoA ligase | chr3:7454269-7457379 REVERSE	2.98853
16.8.5	secondary metabolism.flavonoids.isoflavonols	at4g39230	contig 14436	isoflavone reductase, putative | chr4:18265885-18267829 REVERSE	3.2166
16.2	secondary metabolism.phenylpropanoids	at1g32910	contig 22758	transferase family protein | chr1:11925426-11926908 FORWARD	3.66663
16.10	secondary metabolism.simple phenols	at5g05390	contig 12869	Symbols: LAC12 | LAC12 (laccase 12); laccase | chr5:1594753-1597042 FORWARD	4.31906
16.10	secondary metabolism.simple phenols	at2g40370	contig 13971	Symbols: LAC5 | LAC5 (laccase 5); laccase | chr2:16858166-16860606 REVERSE	4.85306
16.10	secondary metabolism.simple phenols	at5g07130	contig 13165	Symbols: LAC13 | LAC13 (laccase 13); laccase | chr5:2210567-2212620 FORWARD	5.02409
16.10	secondary metabolism.simple phenols	at2g38080	contig 6676	Symbols: IRX12, LAC4 | IRX12 (IRREGULAR XYLEM 12); laccase | chr2:15934460-15937616 FORWARD	5.69002
16.10	secondary metabolism.simple phenols	at5g60020	contig 8833	Symbols: LAC17, ATLAC17 | LAC17 (laccase 17); laccase | chr5:24167996-24170462 FORWARD	5.75365

## Sheet: Hormone metabolism
BinCode	BinName	TAIR ID	Contig	Locus description	log2 FC(H20/H6)
17.1.3	hormone metabolism.abscisic acid.induced-regulated-responsive-activated	at1g69700	contig 17574	Symbols: ATHVA22C | ATHVA22C | chr1:26220238-26221825 FORWARD	3.68983
17.1.1	hormone metabolism.abscisic acid.synthesis-degradation	at4g32810	contig 10256	Symbols: CCD8, MAX4, ATCCD8 | CCD8 (CAROTENOID CLEAVAGE DIOXYGENASE 8); oxidoreductase, acting on single donors with incorporation of molecular oxygen, incorporation of two atoms of oxygen | chr4:15828228-15831485 FORWARD	4.64438
17.1.1.1.10	hormone metabolism.abscisic acid.synthesis-degradation.synthesis.9-cis-epoxycarotenoid dioxygenase	at4g19170	contig 1403	Symbols: NCED4 | NCED4 (NINE-CIS-EPOXYCAROTENOID DIOXYGENASE 4) | chr4:10481786-10483857 FORWARD	-2.0955
17.2.3	hormone metabolism.auxin.induced-regulated-responsive-activated	at1g53700	contig 4599	Symbols: WAG1, PK3AT | WAG1 (WAG 1); kinase/ protein serine/threonine kinase | chr1:20048586-20050115 FORWARD	-4.6536
17.2.3	hormone metabolism.auxin.induced-regulated-responsive-activated	at4g27450	contig 6577	unknown protein | chr4:13727484-13728886 REVERSE	-2.05288
17.2.3	hormone metabolism.auxin.induced-regulated-responsive-activated	at3g47620	contig 3464	Symbols: AtTCP14 | AtTCP14 (TEOSINTE BRANCHED1, CYCLOIDEA and PCF (TCP) 14); transcription factor | chr3:17558849-17560767 FORWARD	-1.62936
17.2.3	hormone metabolism.auxin.induced-regulated-responsive-activated	at5g20820	contig 14537	auxin-responsive protein-related | chr5:7046751-7047396 REVERSE	-1.05541
17.2.3	hormone metabolism.auxin.induced-regulated-responsive-activated	at2g21210	contig 11374	auxin-responsive protein, putative | chr2:9085210-9085909 REVERSE	1.22084
17.2.3	hormone metabolism.auxin.induced-regulated-responsive-activated	at2g04850	contig 7424	auxin-responsive protein-related | chr2:1704283-1705778 FORWARD	1.41801
17.2.3	hormone metabolism.auxin.induced-regulated-responsive-activated	at5g50760	contig 23097	auxin-responsive family protein | chr5:20644661-20645469 FORWARD	2.04166
17.2.3	hormone metabolism.auxin.induced-regulated-responsive-activated	at5g47530	contig 11092	auxin-responsive protein, putative | chr5:19281374-19283061 FORWARD	2.42512
17.2.3	hormone metabolism.auxin.induced-regulated-responsive-activated	at2g37980	contig 7862	unknown protein | chr2:15894057-15897610 REVERSE	4.07924
17.2.3	hormone metabolism.auxin.induced-regulated-responsive-activated	at3g61750	contig 9085	auxin-responsive protein -related | chr3:22857897-22859254 REVERSE	4.13747
17.2.2	hormone metabolism.auxin.signal transduction	at4g02980	contig 5675	Symbols: ABP1, ABP | ABP1 (ENDOPLASMIC RETICULUM AUXIN BINDING PROTEIN 1); auxin binding | chr4:1319656-1321477 REVERSE	-2.06014
17.2.2	hormone metabolism.auxin.signal transduction	at1g70940	contig 2305	Symbols: PIN3, ATPIN3 | PIN3 (PIN-FORMED 3); auxin:hydrogen symporter/ transporter | chr1:26743054-26746395 FORWARD	-1.65224
17.2.2	hormone metabolism.auxin.signal transduction	at3g62980	contig 5201	Symbols: TIR1 | TIR1 (TRANSPORT INHIBITOR RESPONSE 1); auxin binding / protein binding / ubiquitin-protein ligase | chr3:23273116-23276375 REVERSE	-1.02263
17.2.2	hormone metabolism.auxin.signal transduction	at1g73590	contig 7113	Symbols: PIN1, ATPIN1 | PIN1 (PIN-FORMED 1); transporter | chr1:27659673-27663178 FORWARD	1.5818
17.2.1	hormone metabolism.auxin.synthesis-degradation	at1g51760	contig 13580	Symbols: IAR3, JR3 | IAR3 (IAA-ALANINE RESISTANT 3); IAA-Ala conjugate hydrolase/ metallopeptidase | chr1:19199419-19201642 FORWARD	-1.14215
17.2.1	hormone metabolism.auxin.synthesis-degradation	at1g24100	contig 15332	Symbols: UGT74B1 | UGT74B1 (UDP-glucosyl transferase 74B1); UDP-glycosyltransferase/ thiohydroximate beta-D-glucosyltransferase/ transferase, transferring glycosyl groups | chr1:8525435-8527087 REVERSE	2.29015
17.3.3	hormone metabolism.brassinosteroid.induced-regulated-responsive-activated	at3g61460	contig 14003	Symbols: BRH1 | BRH1 (BRASSINOSTEROID-RESPONSIVE RING-H2); protein binding / zinc ion binding | chr3:22741511-22742284 REVERSE	-2.01984
17.3.2.1	hormone metabolism.brassinosteroid.signal transduction.BRI	at4g39400	contig 1535	Symbols: BRI1, CBB2, DWF2, BIN1, ATBRI1 | BRI1 (BRASSINOSTEROID INSENSITIVE 1); kinase/ protein binding / protein heterodimerization/ protein homodimerization/ protein kinase/ protein serine/threonine kinase | chr4:18324661-18328826 FORWARD	-1.17384
17.3.2.1	hormone metabolism.brassinosteroid.signal transduction.BRI	at2g01950	contig 5474	Symbols: VH1, BRL2 | BRL2 (BRI1-LIKE 2); ATP binding / protein serine/threonine kinase/ transmembrane receptor protein serine/threonine kinase | chr2:440636-444276 REVERSE	1.83695
17.3.2.99	hormone metabolism.brassinosteroid.signal transduction.other	at4g33430	contig 5936	Symbols: BAK1, RKS10, SERK3, ELG, ATSERK3, ATBAK1 | BAK1 (BRI1-ASSOCIATED RECEPTOR KINASE); kinase/ protein binding / protein heterodimerization/ protein serine/threonine kinase | chr4:16086402-16090771 REVERSE	-1.267
17.3.1.1.3	hormone metabolism.brassinosteroid.synthesis-degradation.BRs.CPD	at5g05690	contig 4890	Symbols: CPD, CYP90A, CYP90, CBB3, DWF3, CYP90A1 | CPD (CONSTITUTIVE PHOTOMORPHOGENIC DWARF); electron carrier/ heme binding / iron ion binding / monooxygenase/ oxygen binding | chr5:1702688-1706780 REVERSE	-1.76572
17.3.1.1.1	hormone metabolism.brassinosteroid.synthesis-degradation.BRs.DET2	at2g38050	contig 2856	Symbols: DET2, DWF6, ATDET2 | DET2 (DE-ETIOLATED 2); sterol 5-alpha reductase | chr2:15921136-15922313 REVERSE	-1.00645
17.4.2	hormone metabolism.cytokinin.signal transduction	at1g27320	contig 3519	Symbols: AHK3 | AHK3 (ARABIDOPSIS HISTIDINE KINASE 3); cytokinin receptor/ osmosensor/ protein histidine kinase | chr1:9487780-9492572 FORWARD	-1.1262
17.4.2	hormone metabolism.cytokinin.signal transduction	at2g17820	contig 6535	Symbols: ATHK1, AHK1 | ATHK1 (histidine kinase 1); histidine phosphotransfer kinase/ osmosensor/ protein histidine kinase | chr2:7742924-7748220 REVERSE	-1.01014
17.4.1	hormone metabolism.cytokinin.synthesis-degradation	at2g41510	contig 19053	Symbols: ATCKX1, CKX1 | CKX1 (CYTOKININ OXIDASE/DEHYDROGENASE 1); cytokinin dehydrogenase | chr2:17314532-17317003 FORWARD	-3.2131
17.5.3	hormone metabolism.ethylene.induced-regulated-responsive-activated	at1g05710	contig 12459	ethylene-responsive protein, putative | chr1:1714950-1717270 FORWARD	1.31941
17.5.3	hormone metabolism.ethylene.induced-regulated-responsive-activated	at4g29100	contig 7978	ethylene-responsive family protein | chr4:14341000-14344930 FORWARD	1.51891
17.5.3	hormone metabolism.ethylene.induced-regulated-responsive-activated	at3g62550	contig 21269	universal stress protein (USP) family protein | chr3:23135984-23137173 FORWARD	3.17249
17.5.2	hormone metabolism.ethylene.signal transduction	at4g17490	contig 7808	Symbols: ATERF6, ERF-6-6 | ATERF6 (ETHYLENE RESPONSIVE ELEMENT BINDING FACTOR 6); DNA binding / transcription factor | chr4:9752824-9753867 REVERSE	-1.7554
17.5.2	hormone metabolism.ethylene.signal transduction	at5g25190	contig 22017	ethylene-responsive element-binding protein, putative | chr5:8706790-8707748 REVERSE	2.0943
17.5.1	hormone metabolism.ethylene.synthesis-degradation	at2g30840	contig 14492	2-oxoglutarate-dependent dioxygenase, putative | chr2:13135430-13136849 REVERSE	-1.39265
17.5.1	hormone metabolism.ethylene.synthesis-degradation	at5g20400	contig 9071	oxidoreductase, 2OG-Fe(II) oxygenase family protein | chr5:6894844-6896349 FORWARD	-1.24101
17.5.1	hormone metabolism.ethylene.synthesis-degradation	at1g04350	contig 14487	2-oxoglutarate-dependent dioxygenase, putative | chr1:1165165-1166768 FORWARD	2.26498
17.5.1	hormone metabolism.ethylene.synthesis-degradation	at5g59530	contig 19308	2-oxoglutarate-dependent dioxygenase, putative | chr5:23994170-23995734 REVERSE	2.28228
17.5.1.2	hormone metabolism.ethylene.synthesis-degradation.1-aminocyclopropane-1-carboxylate oxidase	at1g05010	contig 1497	Symbols: EFE, ACO4, EAT1 | EFE (ETHYLENE-FORMING ENZYME); 1-aminocyclopropane-1-carboxylate oxidase | chr1:1431190-1432858 REVERSE	-1.34843
17.5.1.2	hormone metabolism.ethylene.synthesis-degradation.1-aminocyclopropane-1-carboxylate oxidase	at1g77330	contig 2179	1-aminocyclopropane-1-carboxylate oxidase, putative / ACC oxidase, putative | chr1:29062990-29064537 REVERSE	3.01548
17.6.3	hormone metabolism.gibberelin.induced-regulated-responsive-activated	at3g55560	contig 3943	Symbols: AGF2 | AGF2 (AT-hook protein of GA feedback 2) | chr3:20604616-20606380 REVERSE	-2.58472
17.6.3	hormone metabolism.gibberelin.induced-regulated-responsive-activated	at5g15230	contig 1059	Symbols: GASA4 | GASA4 (GAST1 PROTEIN HOMOLOG 4) | chr5:4944900-4946216 FORWARD	-1.95533
17.6.3	hormone metabolism.gibberelin.induced-regulated-responsive-activated	at5g14920	contig 7144	gibberellin-regulated family protein | chr5:4826479-4827980 FORWARD	1.30837
17.6.3	hormone metabolism.gibberelin.induced-regulated-responsive-activated	at2g30810	contig 12353	gibberellin-regulated family protein | chr2:13127826-13128666 REVERSE	4.35472
17.6.1.11	hormone metabolism.gibberelin.synthesis-degradation.GA20 oxidase	at5g51810	contig 6991	Symbols: GA20OX2, AT2353, ATGA20OX2 | GA20OX2 (GIBBERELLIN 20 OXIDASE 2); gibberellin 20-oxidase | chr5:21055188-21056808 REVERSE	-1.20808
17.8.1	hormone metabolism.salicylic acid.synthesis-degradation	at1g68040	contig 8847	S-adenosyl-L-methionine:carboxyl methyltransferase family protein | chr1:25502876-25505232 FORWARD	2.35307
17.8.1	hormone metabolism.salicylic acid.synthesis-degradation	at3g11480	contig 12933	Symbols: BSMT1, ATBSMT1 | BSMT1; S-adenosylmethionine-dependent methyltransferase | chr3:3614437-3617314 FORWARD	2.77481

[truncated: 24 more sheets: C1 metabolism, RNA, Signalling, Development, Transport, Stress, Misc., Not assigned, Major carbohydrates, Minor carbohydrates, Tetrapyrrole synthesis, Oxidative pentose P, TCA, ATP synthesis, Lipid metabolism, N-metabolism, Amino acid metabolism, Protein, Metal handling, Co-factor vitamins …]
