# Supplementary material for: Studying Secondary Growth and Bast Fiber Development: The Hemp Hypocotyl Peeks behind the Wall
Source: Front Plant Sci. 2016 Nov 18;7:1733. doi: 10.3389/fpls.2016.01733 (PMC5114303; doi:10.3389/fpls.2016.01733)
Supplement: Supplementary file 6 [file Table_6.xlsx]

## Sheet: A-Cell organisation
Studying secondary growth and bast fiber development: the hemp hypocotyl peeks behind the wall
Marc Behr, Sylvain Legay, Eva Žižková, Václav Motyka, Petre I Dobrev, Jean-Francois Hausman, Stanley Lutts, Gea Guerriero
Supplementary Table S6: Genes differentially expressed in H6 vs H20 involved in cell wall biogenesis
De novo Santhica 27 transcriptome assembly								Finola transcriptome assembly
BIN ID	BIN description	Contig	TAIR locus	Locus description	Log2 FC(H20/H6)	Reference		Contig	Locus description	TAIR locus	Log2 FC(H20/H6)
13.1.4.1.1	amino acid metabolism.synthesis.branched chain group.common.acetolactate synthase	contig 234	at2g31810	acetolactate synthase small subunit	-1.78732	Heyndrickx et al., 2012		FN18705.1	ACT domain-containing small subunit of acetolactate synthase protein	AT2G31810	-1.74579
27.3.55	RNA.regulation of transcription.HDA	contig 13623	at5g09230	SRT2 (SIRTUIN 2)	-1.14654	North et al., 2003
31.1	cell.organisation	contig 511	at3g56480	myosin heavy chain-related	1.00267	Bashline et al. 2014		FN01725.1	myosin heavy chain-like protein	AT3G56480	1.03496
27.3.21	RNA.regulation of transcription.GRAS transcription factor family	contig 10462	at1g63100	scarecrow transcription factor family protein	1.00774	Heyndrickx et al., 2012		FN30192.1	scarecrow-like protein 28	AT1G63100	1.08331
31.1	cell.organisation	contig 873	at3g12020	kinesin motor protein-related	1.01818	Rose et al., 2004
33.99	development.unspecified	contig 7700	at1g18080	ATARCA, RACK1A (TRANSDUCIN)	1.02603	Kundu et al., 2013
31.1	cell.organisation	contig 5522	at2g22610	kinesin motor protein-related	1.04869	Zhu et al., 2015		FN36222.1	Di-glucose binding protein with Kinesin motor domain	AT2G22610	1.05933
31.1	cell.organisation	contig 4997	at4g14960	TUA6 (TUBULIN ALPHA 6/FtsZ family protein)	1.06587	Xiong et al., 2013
4.1.9	glycolysis.cytosolic branch.glyceraldehyde 3-phosphate dehydrogenase (GAP-DH)	contig 6243	at1g13440	GAPC2 (GLYCERALDEHYDE-3-PHOSPHATE DEHYDROGENASE C2)	1.06664	Heyndrickx et al., 2012		FN11788.1	glyceraldehyde 3-phosphate dehydrogenase GAPC2	GAPC2	1.09539
31.1	cell.organisation	contig 968	at5g62700	TUB3 (TUBULIN BETA CHAIN 3)	1.55118	Bashline et al. 2014		FN21785.1	tubulin beta-3 chain	TUB2	1.28668
28.1	DNA.synthesis/chromatin structure	contig 2556	at3g45850	kinesin motor protein-related	1.24522	Zhu et al., 2015
31.1	cell.organisation	contig 6728	at2g31900	XIF myosin-like protein	1.38679	Sparkes, 2011		FN22283.1	myosin-like protein XIF	XIF	1.38253
33.99	development.unspecified	contig 13618	at4g12070	AGO5 (ARGONAUTE 5)	1.40023	Pina et al., 2005		FN24336.1	argonaute 5	AGO5	1.45538
31.1	cell.organisation	contig 12306	at1g23220	Dynein light chain type 1 family protein	1.49667	Rank et al., 2013		FN34858.1	dynein light chain type 1-like protein	AT1G23220	1.87534
31.1	cell.organisation	contig 3849	at2g33385	ARP2CB (ACTIN-RELATED PROTEIN C2B)	1.51013	El-Din et al., 2004		FN03184.1	actin-related protein C2B	arpc2b	1.44401
31.1	cell.organisation	contig 968	at5g62690	TUB2 (TUBULIN BETA CHAIN2)	1.55118	Bashline et al. 2014
35.2	not assigned.unknown	contig 13892	at5g50420	O-fucosyltransferase family protein	1.59579	Heyndrickx et al., 2012		FN14178.1	O-fucosyltransferase family protein	AT5G50420	1.53676
20.1.7	stress.biotic.PR-proteins	contig 5234	at5g23400	disease resistance family protein / LRR family protein	1.72065	Boudart et al., 2005
30.5	signalling.G-proteins	contig 13540	at4g35020	ARAC3 (ARABIDOPSIS RAC-LIKE 3), ROP6, RHO1PS, ATROP6	1.74193	Heyndrickx et al., 2012		FN07516.1	Rac-like GTP-binding protein ARAC3	RAC3	1.78378
4.1.14	glycolysis.cytosolic branch.enolase	contig 17574	at2g36530	LOS2 (LOW EXPRESSION OF OSMOTICALLY RESPONSIVE GENES 2 )	1.84016	Heyndrickx et al., 2012		FN18447.1	bifunctional enolase 2/transcriptional activator	LOS2	1.93413
34.99	transport.misc	contig 4729	at3g51670	SEC14 (SECRETION 14)	1.84963	Chuong et al., 2004
30.5	signalling.G-proteins	contig 3203	at1g20090	ARAC4, ROP2 (RHO-RELATED PROTEIN FROM PLANTS 2)	1.91432	Fu et al., 2002		FN01452.1	Rac-like GTP-binding protein ARAC4	ROP2	1.89455
31.99	cell.unspecified	contig 2268	at5g54670	kinesin 3	1.94199	Gardiner et al., 2011		FN10045.1	kinesin 3	ATK3	1.95662
25.1	C1-metabolism.glycine hydroxymethyltransferase	contig 1096	at4g13930	SHM4 (SERINE HYDROXYMETHYLTRANSFERASE 4)	1.96035	Fernandez-Calvino et al., 2011		FN02191.1	hydroxymethyltransferase	-	1.99017
31.1	cell.organisation	contig 3122	at5g23860	TUB8 (TUBULIN BETA CHAIN 8)	2.59804	Bashline et al. 2014		FN27757.1	tubulin beta-8 chain	TUB8	2.63287
27.3.67	RNA.regulation of transcription.putative transcription regulator	contig 4635	at1g10200	WLIM1; transcription factor	3.12022	Thomas et al., 2006
31.1	cell.organisation	contig 9681	at4g17220	MAP70-5 (MICROTUBULE-ASSOCIATED PROTEIN 70-5)	3.72435	Derbyshire et al., 2015		FN35945.1	microtubule-associated protein 70-5	MAP70-5	3.6623
31.1	cell.organisation	contig 12286	at1g27920	MAP65-8 (MICROTUBULE-ASSOCIATED PROTEIN 65-8)	3.74222	Derbyshire et al., 2015		FN09506.1	microtubule-associated protein 65-8	MAP65-8	3.73963

## Sheet: B-Trafficking
Studying secondary growth and bast fiber development: the hemp hypocotyl peeks behind the wall
Marc Behr, Sylvain Legay, Eva Žižková, Václav Motyka, Petre I Dobrev, Jean-Francois Hausman, Stanley Lutts, Gea Guerriero
Supplementary Table S6: Genes differentially expressed in H6 vs H20 involved in cell wall biogenesis
De novo Santhica 27 transcriptome assembly								Finola transcriptome assembly
BIN ID	BIN description	Contig	TAIR locus	Locus description	Log2 FC(H20/H6)	Reference		Contig	Locus description	TAIR locus	Log2 FC(H20/H6)
34.16	transport.ABC transporters and multidrug resistance systems	contig 9779	at4g25960	ABC B2/PGP2 (P-GLYCOPROTEIN 2)	-3.19946	Kaneda et al., 2011		FN10054.1	P-glycoprotein-2	-	-3.23567
31.1	cell.organisation	contig 2664	at2g38750	ANNAT4 (ANNEXIN 4)	-1.9223	Clark et al., 2001		FN11910.1	annexin D4	ANNAT4	-1.89188
34.11	transport.NDP-sugars at the ER	contig 10780	at4g23010	UTR2 (UDP-GALACTOSE TRANSPORTER 2)	-1.33614	Norambuena et al., 2005		FN14327.1	UDP-galactose transporter 2	UTR2	-1.30242
31.1	cell.organisation	contig 95	at5g65020	ANNAT2 (ANNEXIN 2)	-1.11008	Clark et al., 2001		FN31548.1	annexin 2	ANNAT2	-1.02572
34.99	transport.misc	contig 8314	at1g61250	SC3 (SECRETORY CARRIER 3)	1.0236	Nikolovski et al., 2012		FN17107.1	secretory carrier-associated membrane protein 3	SC3	1.04524
31.4	cell.vesicle transport	contig 1980	at4g31480	Coatomer, beta subunit	1.04251	Fernandez-Calvino et al., 2011		FN01405.1	coatomer subunit beta-1	AT4G31480	1.1093
35.1.21	not assigned.no ontology.epsin N-terminal homology (ENTH) domain-containing protein	contig 3029	at5g11710	EPSIN1 ENTH/VHS family protein (epsin N-terminal homology)	1.05598	Song et al., 2006		FN03144.1	clathrin interactor EPSIN 1	AT5G11710	1.07914
34.16	transport.ABC transporters and multidrug resistance systems	contig 8150	at1g03905	ABC I19	1.12452	Kang et al., 2011		FN22907.1	ABC transporter I family member 19	AT1G03905	1.18484
35.2	not assigned.unknown	contig 3357	at2g20760	Clathrin light chain protein	1.24841	Heyndrickx et al., 2012
34.16	transport.ABC transporters and multidrug resistance systems	contig 4387	at2g39350	ABC G1	1.37356	Yadav et al., 2014		FN00468.1	ABC transporter G family member 1	AT2G39350	1.37739
34.16	transport.ABC transporters and multidrug resistance systems	contig 3453	at2g13610	ABC G5	1.77938	Kaneda et al., 2011
31.2	cell.division	contig 6063	at4g34160	CYCLIN D3;1	2.00075	Pina et al., 2005		FN06972.1	cyclin-D3-1	CYCD3;1	2.00959
31.4	cell.vesicle transport	contig 13456	at1g04750	VAMP721 (VESICLE-ASSOCIATED MEMBRANE PROTEIN 721)	2.05301	Karnik et al., 2015		FN06268.1	vesicle-associated membrane protein 721	-	2.10165
31.3	cell.cycle	contig 20166	at5g67260	CYCLIN D3;2	2.17832	Pina et al., 2005
34.16	transport.ABC transporters and multidrug resistance systems	contig 21295	at1g59870	ABC G36	2.68137	Kaneda et al., 2011
34.16	transport.ABC transporters and multidrug resistance systems	contig 25535	at3g16340	ABC G29/PDR1 (PLEIOTROPIC DRUG RESISTANCE 1)	2.71939	Alejandro et al., 2012
30.2.17	signalling.receptor kinases.DUF 26	contig 18	at2g01660	PDLP6 (PLASMODESMATA-LOCATED PROTEIN 6)	2.76656	Fernandez-Calvino et al., 2011		FN06765.1	plasmodesmata-located protein 6	PDLP6	2.83987
35.2	not assigned.unknown	contig 21446	at5g23850	DUF821	2.84491	Lao et al., 2014
34.99	transport.misc	contig 2303	at4g36790	Major facilitator superfamily protein	2.89513	Heyndrickx et al., 2012		FN17331.1	major facilitator protein	AT4G36790	2.88826
26.17	misc.dynamin	contig 23019	at1g60500	dynamin family protein	3.18495	Hong et al., 2003
35.2	not assigned.unknown	contig 16218	at1g29200	O-fucosyltransferase family protein	3.71626	Nikolovski et al., 2012		FN10974.1	O-fucosyltransferase-like protein	AT1G29200	3.66076
34	transport	contig 6960	at2g28315	DUF250 (Nucleotide/sugar transporter family protein)	3.72033	Ebert et al., 2015
31.1	cell.organisation	contig 22404	at5g12380	ANNAT8 (ANNEXIN 8)	4.46894	Clark et al., 2001		FN28478.1	annexin D8	ANNAT8	4.51006
35.2	not assigned.unknown	contig 12874	at2g28310	DUF707	4.73732	Nikolovski et al., 2012
34.2	transporter.sugars	contig 16324	at1g77210	SUGAR TRANSPORTER 14	4.86099	Poschet et al., 2010		FN03997.1	sugar transporter-like protein	AT2G28315	3.74283

## Sheet: C-Biosynthesis
Studying secondary growth and bast fiber development: the hemp hypocotyl peeks behind the wall
Marc Behr, Sylvain Legay, Eva Žižková, Václav Motyka, Petre I Dobrev, Jean-Francois Hausman, Stanley Lutts, Gea Guerriero
Supplementary Table S6: Genes differentially expressed in H6 vs H20 involved in cell wall biogenesis
De novo Santhica 27 transcriptome assembly								Finola transcriptome assembly
BIN ID	BIN description	Contig	TAIR locus	Locus description	Log2 FC(H20/H6)	Reference		Contig	Locus description	TAIR locus	Log2 FC(H20/H6)
35.2	not assigned.unknown	contig 355	at5g25460	DUF642	-6.47685	Irshad et al., 2008
10.7	cell wall.modification	contig 362	at2g40610	EXPA8 (EXPANSIN A8)	-6.03133	Lipchinsky, 2013		FN24657.1	expansin A8	EXPA8	-6
26.12	misc.peroxidases	contig 1589	at5g17820	ATPRX57 (PEROXIDASE 57)	-4.83709	Irshad et al., 2008		FN13968.1	PREDICTED: peroxidase 57-like	-	-4.66
10.2	cell wall.cellulose synthesis	contig 3000	at3g28180	CSLC4 (CELLULOSE-SYNTHASE LIKE C4)	-4.17675	Park and Cosgrove, 2015					-
10.8.1	cell wall.pectin*esterases.PME	contig 9440	at5g20860	Plant invertase/pectin methylesterase inhibitor superfamily	-4.04567	Frankova and Fry, 2013		FN25598.1	plant invertase/pectin methylesterase inhibitor superfamily protein	AT5G62350	-2.01
26.3	misc.gluco-, galacto- and mannosidases	contig 2353	at1g61810	beta-glucosidase 45	-3.61564	Chapelle et al., 2012					-
10.7	cell wall.modification	contig 1989	at3g29030	EXPA5 (EXPANSIN A5)	-3.31033	Lipchinsky, 2013					-
10.2.1	cell wall.cellulose synthesis.cellulose synthase	contig 3813	at1g55850	CSLE1 (CELLULOSE-SYNTHASE LIKE E1)	-3.20583	Scheller and Ulvskov, 2010		FN03118.1	cellulose synthase-like protein E1	CSLE1	-3.23
10.7	cell wall.modification	contig 8138	at3g44990	XTH31 (XYLOGLUCAN ENDOTRANSGLUCOSYLASE/HYDROLASE 31)	-3.03991	Kaewthai et al., 2013		FN11135.1	PREDICTED: probable xyloglucan endotransglucosylase/hydrolase protein 31	-	-2.97
3.8.2	minor CHO metabolism.galactose.alpha-galactosidases	contig 1295	at3g56310	alpha-galactosidase	-3.01783	Frankova and Fry, 2013					-
10.6.2	cell wall.degradation.mannan-xylose-arabinose-fucose	contig 1960	at3g10740	ASD1, ARAF1 (ALPHA-L-ARABINOFURANOSIDE 1)	-2.97235	Frankova and Fry, 2013		FN13059.1	bifunctional alpha-l-arabinofuranosidase/beta-d-xylosidase	ASD1	-2.94
10.6.1	cell wall.degradation.cellulases and beta -1,4-glucanases	contig 11973	at5g20950	Glycosyl hydrolase family 3 protein	-2.89394	Fernandez-Calvino et al., 2011					-
16.2.1.7	secondary metabolism.phenylpropanoids.lignin biosynthesis.CCR1	contig 8620	at5g14700	CCR-RELATED (CINNAMOYL-CoA REDUCTASE-RELATED)	-2.50057	Van de Mortel et al., 2006					-
10.6.2	cell wall.degradation.mannan-xylose-arabinose-fucose	contig 26	at5g49360	BXL1 (BETA-XYLOSIDASE 1)	-2.36761	Frankova and Fry, 2013		FN01194.1	bifunctional {beta}-D-xylosidase/{alpha}-L-arabinofuranosidase	BXL1	-2.34
10.6.3	cell wall.degradation.pectate lyases and polygalacturonases	contig 1561	at4g23820	Pectin lyase-like superfamily protein/glycoside hydrolase family 28 protein	-2.36576	Cao, 2012		FN31846.1	"pectin lyase-like superfamily protein, partial"	-	-3.1
26.12	misc.peroxidases	contig 5623	at2g24800	AtPRX18 (PEROXIDASE 18)	-2.34621	Valério et al., 2004					-
10.8.99	cell wall.pectin*esterases.misc	contig 4541	at4g02330	ATPMEPCRB (Plant invertase/pectin methylesterase inhibitor superfamily)	-2.3021	Frankova and Fry, 2013		FN25598.1	plant invertase/pectin methylesterase inhibitor superfamily protein	AT5G62350	-2.01
10.6.2	cell wall.degradation.mannan-xylose-arabinose-fucose	contig 1952	at3g52840	BGAL2 (BETA-GALACTOSIDASE 2)	-2.26573	Gantulga et al., 2008		FN00826.2	beta-galactosidase 2	BGAL2	-2.27
10.8.99	cell wall.pectin*esterases.misc	contig 811	at3g59010	pectin methylesterase 61	-2.23395	Frankova and Fry, 2013					-
10.6.3	cell wall.degradation.pectate lyases and polygalacturonases	contig 480	at4g13710	Pectin lyase-like superfamily protein	-2.20561	Cao, 2012		FN31846.1	"pectin lyase-like superfamily protein, partial"	-	-3.09
26.12	misc.peroxidases	contig 1488	at4g33420	ATPRX47 (PEROXIDASE 47)	-2.19178	Tokunaga et al., 2009		FN36435.1	PREDICTED: peroxidase 47	AT4G33420	-2.12
10.5	cell wall.cell wall proteins	contig 581	at3g48530	KING1 (SNF1-RELATED PROTEIN KINASE REGULATORY SUBUNIT GAMMA 1)	-2.03034	Rohde et al., 2004		FN18321.1	SNF1-related protein kinase regulatory subunit gamma 1	KING1	-1.91
3.5	minor CHO metabolism.others	contig 10793	at2g27680	aldo/keto reductase family protein	-2.01181	Minic et al., 2007					-
10.7	cell wall.modification	contig 242	at5g13870	XTH5 (XYLOGLUCAN ENDOTRANSGLUCOSYLASE/HYDROLASE 5)	-1.9531	Eklöf, 2010		FN36970.1	endoxyloglucan transferase A4	XTH5	-1.94
26.3	misc.gluco-, galacto- and mannosidases	contig 11196	at1g61820	beta-glucosidase 46	-1.82491	Chapelle et al., 2012					-
26.12	misc.peroxidases	contig 3055	at1g71695	ATPRX12 (PEROXIDASE 12)	-1.77291	Valério et al., 2004		FN16295.1	peroxidase 12	AT1G71695	-1.75
10.1.30.2	cell wall.precursor synthesis.sugar kinases.arabinose-1-kinase	contig 1752	at4g16130	ARA1 (ARABINOSE KINASE 1)	-1.65605	Cosgrove, 2005		FN24822.1	arabinose kinase 1	-	-1.75
26.3.2	misc.gluco-, galacto- and mannosidases.beta-galactosidase	contig 217	at5g63810	BGAL10 (BETA-GALACTOSIDASE 10)	-1.6104	Sampedro et al., 2012		FN16624.1	PREDICTED: beta-galactosidase 10	-	-1.43
16.2.1.10	secondary metabolism.phenylpropanoids.lignin biosynthesis.CAD	contig 7034	at4g39330	CAD9 (CINNAMYL ALCOHOL DEHYDROGENASE 9)	-1.57362	Eudes et al., 2006		FN16434.1	putative cinnamyl alcohol dehydrogenase 9	CAD9	-1.55
26.3	misc.gluco-, galacto- and mannosidases	contig 8031	at3g18080	BGLU44 (B-S GLUCOSIDASE 44)	-1.34879	Xu et al., 2004		FN09889.1	beta-glucosidase 44	BGLU44	-1.32
10.7	cell wall.modification	contig 2442	at1g11545	XTH8 (XYLOGLUCAN ENDOTRANSGLUCOSYLASE/HYDROLASE 8)	-1.31283	Eklöf, 2010		FN10784.1	probable xyloglucan endotransglucosylase/hydrolase protein 8	XTH8	-1.73
10.5.1	cell wall.cell wall proteins.AGPs	contig 12544	at4g12730	FLA2 (FASCICLIN-LIKE ARABINOGALACTAN 2)	-1.25846	Johnson et al., 2003		FN35326.1	AF333971_1fasciclin-like arabinogalactan-protein 2	-	-1.24
10.8.2	cell wall.pectin*esterases.acetyl esterase	contig 1285	at4g19420	Pectinacetylesterase family protein	-1.17167	de Souza et al., 2014					-
3.8.2	minor CHO metabolism.galactose.alpha-galactosidases	contig 2392	at5g08380	AGAL1 (ALPHA-GALACTOSIDASE 1)	-1.12244	Frankova and Fry, 2013		FN15687.1	alpha-galactosidase 1	AGAL1	-1.1
26.12	misc.peroxidases	contig 5200	at3g01190	ATPRX27 (PEROXIDASE 27)	1.00992	Valério et al., 2004		FN17384.1	peroxidase 27	AT3G01190	1.04
10.1.30.1	cell wall.precursor synthesis.sugar kinases.galacturonic acid kinase	contig 2399	at3g10700	galacturonic acid kinase	1.02778	Yang et al., 2009		FN36581.1	galacturonic acid kinase	GalAK	1.64
10.6.3	cell wall.degradation.pectate lyases and polygalacturonases	contig 1508	at5g14650	Pectin lyase-like superfamily protein	1.03569	Cao, 2012		FN19796.1	pectin lyase-like superfamily protein	AT1G19170	1.42
10.1.9	cell wall.precursor synthesis.MUR4	contig 5302	at1g30620	HSR8, MUR4, UXE1 (MURUS 4)	1.06427	Seifert, 2004					-
20.1.1	stress.biotic.respiratory burst	contig 3337	at1g09090	ATRBOHB (respiratory burst oxidase homolog B)	1.13	Sagi and Fluhr, 2006		FN06415.1	Respiratory burst oxidase-B	RBOHB	1.31
10.1.1.1	cell wall.precursor synthesis.NDP sugar pyrophosphorylase.GDP mannose	contig 6010	at2g39770	CYT1 (CYTOKINESIS DEFECTIVE 1)	1.12964	Heyndrickx et al., 2012					-
10.1.21	cell wall.precursor synthesis.phosphomannomutase	contig 6930	at2g45790	PMM (PHOSPHOMANNOMUTASE)	1.18734	Heyndrickx et al., 2012		FN27335.1	phosphomannomutase	PMM	1.25
10.7	cell wall.modification	contig 3411	at2g39700	EXPA4 (EXPANSIN A4)	1.19234	Lipchinsky, 2013		FN22017.1	expansin A4	EXPA4	1.22
35.1	not assigned.no ontology	contig 3549	at2g35860	FLA16 (FASCICLIN-LIKE ARABINOGALACTAN PROTEIN 16 PRECURSOR)	1.31985	Johnson et al., 2003		FN22595.1	fasciclin-like arabinogalactan protein 16	FLA16	1.34
10.2.1	cell wall.cellulose synthesis.cellulose synthase	contig 11283	at1g02730	CSLD5 (CELLULOSE-SYNTHASE LIKE D5)	1.3265	Bernal et al., 2007		FN13534.1	cellulose synthase-like protein D5	CSLD5	1.16
10.2.1	cell wall.cellulose synthesis.cellulose synthase	contig 449	at3g03050	CSLD3 (CELLULOSE-SYNTHASE LIKE D3)	1.33944	Yin et al., 2011		FN01989.4	cellulose synthase-like protein D3	CSLD3	1.2
10.6.2	cell wall.degradation.mannan-xylose-arabinose-fucose	contig 4319	at5g64570	XYL4 (BETA-D-XYLOSIDASE 4)	1.46888	Boudart et al., 2005		FN11848.1	beta-D-xylosidase 4	XYL4	1.46
10.6	cell wall.degradation	contig 12255	at5g62150	peptidoglycan-binding LysM domain-containing protein	1.34919	Heyndrickx et al., 2012		FN35313.1	peptidoglycan-binding LysM domain-containing protein	AT5G62150	1.47
26.3.4	misc.gluco-, galacto- and mannosidases.endoglucanase	contig 4499	at1g70710	CEL1, GH9B1 (GLYCOSYL HYDROLASE 9B1)	1.36843	Tsabary et al., 2003					-
10.6.3	cell wall.degradation.pectate lyases and polygalacturonases	contig 898	at1g48100	Pectin lyase-like superfamily protein/glycoside hydrolase family 28 protein	1.37676	Cao, 2012		FN16465.1	pectate lyase-like protein	-	1.18
10.6.3	cell wall.degradation.pectate lyases and polygalacturonases	contig 38	at1g19170	Pectin lyase-like superfamily protein/glycoside hydrolase family 28 protein	1.39751	Cao, 2012		FN19796.1	pectin lyase-like superfamily protein	AT1G19170	1.43
16.2	secondary metabolism.phenylpropanoids	contig 8082	at1g32100	PRR1 (PINORESINOL REDUCTASE 1)	1.40927	Zhao et al., 2015		FN30604.1	pinoresinol reductase 2	PRR2	1.46
10.6.3	cell wall.degradation.pectate lyases and polygalacturonases	contig 2211	at3g61490	Pectin lyase-like superfamily protein/glycoside hydrolase family 28 protein	1.4584	Cao, 2012					-
10.5.3	cell wall.cell wall proteins.LRR	contig 7349	at1g62440	LRX2 (LEUCINE-RICH REPEAT/EXTENSIN 2)	1.46472	Lewis et al., 2013		FN20734.1	LRX2_ARATHRecName: Full=Leucine-rich repeat extensin-like protein 2; Short=AtLRX2; Short=LRR/EXTENSIN2; AltName: Full=Cell wall hydroxyproline-rich glycoprotein; Flags: Precursor	-	1.48
10.6.3	cell wall.degradation.pectate lyases and polygalacturonases	contig 17670	at3g07970	QRT2 (QUARTET 2)	1.49709	Cao, 2012					-
10.3.2	cell wall.hemicellulose synthesis.glucuronoxylan	contig 2470	at2g28110	IRX7, FRA8 (FRAGILE FIBER 8)	1.50789	Mortimer et al., 2015		FN09652.1	probable glucuronoxylan glucuronosyltransferase IRX7	FRA8	1.59
2.2.1.5	major CHO metabolism.degradation.sucrose.Susy	contig 11925	at1g73370	SUS6 (SUCROSE SYNTHASE 6)	1.52491	Doblin et al., 2002		FN14442.1	sucrose synthase 6	SUS6	1.58
26.12	misc.peroxidases	contig 6750	at5g51890	ATPRX66 (PEROXIDASE 66)	1.53403	Tokunaga et al., 2009		FN27179.1	peroxidase 66	AT5G51890	1.82
10.1.5	cell wall.precursor synthesis.UXS	contig 11054	at3g62830	UXS2, AUD1 (NAD(P)-binding Rossmann-fold superfamily protein)	1.56445	Parsons et al., 2012					-
10.1.4	cell wall.precursor synthesis.UGD	contig 3277	at5g39320	UDG4 (UDP-GLUCOSE DEHYDROGENASE 4)	1.57228	Klinghammer and Tenhaken, 2007		FN22472.1	UDP-glucose 6-dehydrogenase	AT5G15490	1.63
16.2.1.10	secondary metabolism.phenylpropanoids.lignin biosynthesis.CAD	contig 1798	at3g19450	CAD4 (CINNAMYL-ALCOHOL DEHYDROGENASE 4)	1.58174	Sibout et al., 2005		FN11482.3	cinnamyl alcohol dehydrogenase 4	ATCAD4	1.91
10.5.5	cell wall.cell wall proteins.RGP	contig 1243	at3g08900	RGP3 (REVERSIBLY GLYCOSYLATED POLYPEPTIDE 3)	1.59351	Rautengarten et al., 2011					-
10.8.2	cell wall.pectin*esterases.acetyl esterase	contig 3050	at2g46930	Pectinacetylesterase family protein	1.61275	de Souza et al., 2014		FN11028.1	pectinacetylesterase family protein	AT5G23870	1.38
10.7	cell wall.modification	contig 4706	at4g14130	XTH15 (XYLOGLUCAN ENDOTRANSGLUCOSYLASE/HYDROLASE 15)	1.61716	Eklöf, 2010		FN10784.3	probable xyloglucan endotransglucosylase/hydrolase protein 15	XTH15	1.66
26.2	misc.UDP glucosyl and glucoronyl transferases	contig 14603	at5g61840	IRX10L	1.63861	Mortimer et al., 2015		FN18631.1	"probable beta-1,4-xylosyltransferase IRX10L"	GUT1	1.64
25.6	C1-metabolism.methylenetetrahydrofolate reductase	contig 467	at2g44160	MTHFR2 (METHYLENETETRAHYDROFOLATE REDUCTASE 2)	1.67596	Tang et al., 2014		FN05296.1	methylenetetrahydrofolate reductase 2	MTHFR2	1.81
26.3.2	misc.gluco-, galacto- and mannosidases.beta-galactosidase	contig 1317	at4g36360	BGAL3 (BETA-GALACTOSIDASE 3)	1.69976	Gantulga et al., 2009		FN25123.1	Beta-galactosidase 3	-	1.65
20.1	stress.biotic	contig 13996	at3g54420	EP3, class IV chitinase	1.76	Mokshina et al., 2014		FN01786.1	chitinase class IV	EP3	1.81
16.2.1.2	secondary metabolism.phenylpropanoids.lignin biosynthesis.C4H	contig 579	at2g30490	C4H (CINNAMATE-4-HYDROXYLASE)	1.8841	Docimo et al., 2013		FN09005.1	cinnamate-4-hydroxylase	-	1.91
16.2.1.7	secondary metabolism.phenylpropanoids.lignin biosynthesis.CCR1	contig 8326	at1g15950	CCR1 (CINNAMOYL COA REDUCTASE 1)	1.97904	Goujon et al., 2003		FN30762.1	cinnamoyl coa reductase 1	-	1.97
10.8.1	cell wall.pectin*esterases.PME	contig 11492	at3g05620	Plant invertase/pectin methylesterase inhibitor superfamily	2.002	Frankova and Fry, 2013		FN10147.1	plant invertase/pectin methylesterase inhibitor superfamily protein	AT5G62360	-1.16
26.10	misc.cytochrome P450	contig 387	at2g40890	CYP98A3 (cytochrome P450, family 98, subfamily A, polypeptide 3); monooxygenase/ p-coumarate 3-hydroxylase	2.00525	Bassard et al., 2012		FN09005.1	cinnamate-4-hydroxylase	-	1.91
10.2.2	cell wall.cellulose synthesis.COBRA	contig 198	at5g60920	COB (COBRA)	2.00547	Sorek et al., 2014					-
2.2.1.5	major CHO metabolism.degradation.sucrose.Susy	contig 839	at3g43190	SUS4 (SUCROSE SYNTHASE 4)	2.13596	Doblin et al., 2002		FN05839.1	sucrose synthase 4	SUS4	2.17
16.2.1.6	secondary metabolism.phenylpropanoids.lignin biosynthesis.CCoAOMT	contig 2388	at4g34050	CCoAOMT (CAFFEOYL-CoA 3-O-METHYLTRANSFERASE)	2.14863	Do et al., 2007		FN16648.1	putative caffeoyl-CoA O-methyltransferase	CCoAOMT1	2.19
10.8.1	cell wall.pectin*esterases.PME	contig 2896	at2g26440	Plant invertase/pectin methylesterase inhibitor superfamily	2.19325	Frankova and Fry, 2013		FN10147.1	plant invertase/pectin methylesterase inhibitor superfamily protein	AT5G62360	-1.16
26.5	misc.acyl transferases	contig 4211	at2g34410	RWA3 (REDUCED WALL ACETYLATION 3)	2.26046	Lee et al., 2011		FN06644.1	protein REDUCED WALL ACETYLATION 3	AT2G34410	3.46
10.1.5	cell wall.precursor synthesis.UXS	contig 1143	at3g46440	UXS5 (UDP-XYLOSE SYNTHASE 5)	2.27242	Harper and Bar-Peled, 2002					-
30.3	signalling.calcium	contig 5650	at2g33990	IQD9 (IQ-DOMAIN 9)	2.36106	Heyndrickx et al., 2012		FN24965.1	IQ-domain 9 protein	iqd9	2.23
10.6.3	cell wall.degradation.pectate lyases and polygalacturonases	contig 9312	at5g63180	Pectin lyase-like superfamily protein	2.40073	Cao, 2012		FN26566.1	pectin lyase-like protein	AT1G60590	3.7
30.5	signalling.G-proteins	contig 12897	at5g45970	ROP7, ARAC2 (ARABIDOPSIS RAC-LIKE 2)	2.41143	Brembu et al., 2005		FN10629.1	Rac-like GTP-binding protein ARAC2	RAC2	2.49
26.3.4	misc.gluco-, galacto- and mannosidases.endoglucanase	contig 12283	at1g71380	ATGH9B3, ATCEL3 (ARABIDOPSIS THALIANA CELLULASE 3)	2.45494	Lewis et al., 2013		FN06378.1	cellulase 3	CEL3	2.53
16.2.1.1	secondary metabolism.phenylpropanoids.lignin biosynthesis.PAL	contig 2941	at3g53260	PAL2 (PHENYLALANINE AMMONIA-LAYSE 2)	2.5244	Docimo et al., 2013		FN09317.1	phenylalanine ammonia-lyase 2	PAL2	2.58
10.6.1	cell wall.degradation.cellulases and beta -1,4-glucanases	contig 5890	at4g23560	GH9B15 (GLYCOSYL HYDROLASE 9B15)	2.56707	Urbanowicz et al., 2007		FN01738.2	glycosyl hydrolase 9B15	GH9B15	2.63
35.2	not assigned.unknown	contig 5121	at3g54260	DUF231, TBL36 (TRICHOME BIREFRINGENCE-LIKE 36)	2.56949	Bischoff et al., 2010		FN30525.1	protein TRICHOME BIREFRINGENCE-LIKE 36	TBL36	2.58
16.2.1.4	secondary metabolism.phenylpropanoids.lignin biosynthesis.HCT	contig 2469	at5g48930	HCT (HYDROXYCINNAMOYL-COA SHIKIMATE/QUINATE HYDROXYCINNAMOYL TRANSFERASE)	2.57137	Bassard et al., 2012		FN04668.1	hydroxycinnamoyl-CoA shikimate/quinate hydroxycinnamoyl transferase	HCT	2.58
10.2.2	cell wall.cellulose synthesis.COBRA	contig 5530	at5g15630	COBL4, IRX6(IRREGULAR XYLEM 6)	2.57993	Brown et al., 2005		FN18830.1	COBRA-like protein 4	IRX6	4.11
16.2.1.3	secondary metabolism.phenylpropanoids.lignin biosynthesis.4CL	contig 7103	at1g51680	4CL1 (4-COUMARATE:COA LIGASE 1)	2.59612	Docimo et al., 2013		FN21563.1	4-coumarate:CoA ligase	-	3
10.5.5	cell wall.cell wall proteins.RGP	contig 6909	at5g15650	RGP2 (REVERSIBLY GLYCOSYLATED POLYPEPTIDE 2)	2.62274	Rautengarten et al., 2011		FN04524.1	reversibly glycosylated polypeptide 2	RGP2	2.65
10.8.1	cell wall.pectin*esterases.PME	contig 2957	at5g19730	Pectin lyase-like superfamily protein/pectinesterase family protein	2.67709	Louvet et al., 2006		FN19796.1	pectin lyase-like superfamily protein	AT1G19170	1.42
35.2	not assigned.unknown	contig 18546	at2g38320	TBL34 (TRICHOME BIREFRINGENCE-LIKE 34)	2.67987	Bischoff et al., 2010		FN18079.1	trichome birefringence-like protein 34	TBL34	2.66
35.2	not assigned.unknown	contig 16711	at5g60720	DUF547	2.76892	Brown et al., 2005					-
35.2	not assigned.unknown	contig 6501	at3g55990	DUF828, ESK1 (ESKIMO 1)	2.78542	Xiong et al., 2013					-
16.2.1.9	secondary metabolism.phenylpropanoids.lignin biosynthesis.COMT	contig 6693	at5g54160	COMT1 (CAFFEATE O-METHYLTRANSFERASE 1)	2.79568	Do et al., 2007		FN06146.5	O-methyltransferase 1	-	2.68
33.99	development.unspecified	contig 15346	at5g53090	NAD(P)-binding Rossmann-fold superfamily protein	2.86269	Heyndrickx et al., 2012					-
10.8.1	cell wall.pectin*esterases.PME	contig 9059	at5g47500	pectin methylesterase 5	2.88476	Frankova and Fry, 2013		FN09262.1	pectin methylesterase 5	AT5G47500	2.96
10.8.99	cell wall.pectin*esterases.misc	contig 5620	at4g02300	Plant invertase/pectin methylesterase inhibitor superfamily	2.94446	Frankova and Fry, 2013					-
16.2.1.1	secondary metabolism.phenylpropanoids.lignin biosynthesis.PAL	contig 1672	at2g37040	PAL1 (PHENYLALANINE AMMONIA-LAYSE 1)	2.96197	Goujon et al., 2003		FN21849.2	phenylalanine ammonia-lyase 1	PAL1	2.44
10.3.2	cell wall.hemicellulose synthesis.glucuronoxylan	contig 4066	at4g36890	IRX14	2.96942	Mortimer et al., 2015		FN04168.1	"probable beta-1,4-xylosyltransferase IRX14"	IRX14	3.01
16.2.1.3	secondary metabolism.phenylpropanoids.lignin biosynthesis.4CL	contig 2190	at3g21240	4CL2 (4-COUMARATE:COA LIGASE 2)	2.98853	Li et al., 2015		FN21563.1	4-coumarate:CoA ligase	-	3.01
5.10	fermentation.aldehyde dehydrogenase	contig 9652	at3g24503	ALDH1A, REF1 (REDUCED EPIDERMAL FLUORESCENCE 1)	3.22256	Mittasch et al., 2013					-
35.2	not assigned.unknown	contig 17275	at1g09610	DUF579	3.40792	Jensen et al., 2011					-
10.2	cell wall.cellulose synthesis	contig 6053	at5g03760	CSLA9 (CELLULOSE-SYNTHASE LIKE A9)	3.55961	Kim et al., 2014					-
10.3.2	cell wall.hemicellulose synthesis.glucuronoxylan	contig 9235	at5g54690	IRX8, GAUT12 (GALACTURONOSYLTRANSFERASE 12)	3.64203	Persson et al., 2007		FN05478.1	probable galacturonosyltransferase 12	GAUT12	3.97
10.2.1	cell wall.cellulose synthesis.cellulose synthase	contig 812	at5g44030	CesA4 (CELLULOSE SYNTHASE A4)	3.74171	Doblin et al., 2002		FN13412.1	cellulose synthase A catalytic subunit 4 [UDP-forming]	CESA4	3.78
35.2	not assigned.unknown	contig 10893	at5g67210	DUF579, IRX15-LIKE (IRX15-L)	3.85682	Jensen et al., 2011					-
26.12	misc.peroxidases	contig 11948	at5g42180	ATPRX64 (PEROXIDASE 64)	3.91261	Tokunaga et al., 2009		FN05782.1	PREDICTED: peroxidase 64-like	AT5G42180	3.91
10.1.9	cell wall.precursor synthesis.MUR4	contig 8495	at2g34850	MEE25 (MATERNAL EFFECT EMBRYO ARREST 25)	3.97078	Burget et al., 2003					-
26.2	misc.UDP glucosyl and glucoronyl transferases	contig 13249	at1g27440	IRX10	4.088	Mortimer et al., 2015		FN12131.1	"probable beta-1,4-xylosyltransferase IRX10"	GUT2	4.15
10.2.1	cell wall.cellulose synthesis.cellulose synthase	contig 9355	at4g18780	CesA8 (CELLULOSE SYNTHASE A8)	4.29255	Doblin et al., 2002		FN12025.1	cellulose synthase A catalytic subunit 8 [UDP-forming]	IRX1	4.39
16.10	secondary metabolism.simple phenols	contig 12869	at5g05390	LAC12 (LACCASE 12)	4.31906	Zhao et al., 2013					-
15.2	metal handling.binding, chelation and storage	contig 1452	at3g17390	SAMS3, MAT4, MTO3 (METHIONINE OVER-ACCUMULATOR 3)	4.32344	Shen et al., 2002		FN09706.1	S-adenosylmethionine synthase 3	MAT3	2.11
10.2.1	cell wall.cellulose synthesis.cellulose synthase	contig 6418	at5g17420	CesA7 (CELLULOSE SYNTHASE A7)	4.36254	Doblin et al., 2002		FN06050.1	cellulose synthase A catalytic subunit 7 [UDP-forming]	IRX3	4.38
20.1	stress.biotic	contig 11397	at3g16920	chitinase-like protein 2	4.38174	Sánchez-Rodríguez et al., 2012		FN08738.1	chitinase-like protein 2	CTL2	4.42
20.2.2	stress.abiotic.cold	contig 3612	at1g05260	ATPRX3 (RARE COLD INDUCIBLE GENE 3)	4.58	Francoz et al., 2014		FN13355.1	putative peroxidase	-	5.33
26.12	misc.peroxidases	contig 17870	at5g06730	ATPRX54 (PEROXIDASE 54)	4.61654	Valério et al., 2004		FN00070.1	Peroxidase 54	-	4.36
10.5.1	cell wall.cell wall proteins.AGPs	contig 10048	at5g03170	FLA11 (FASCICLIN-LIKE ARABINOGALACTAN PROTEIN 11)	4.693	Johnson et al., 2003		FN28526.1	arabinogalactan protein-like	-	4.64
10.7	cell wall.modification	contig 2352	at5g57560	XTH22, TCH4 (TOUCH 4)	4.72864	Eklöf, 2010					-
16.10	secondary metabolism.simple phenols	contig 13971	at2g40370	LAC5 (LACCASE 5)	4.85306	Turlapati et al., 2011		FN28263.1	laccase 5	LAC5	4.66
16.10	secondary metabolism.simple phenols	contig 13165	at5g07130	LAC13 (LACCASE 13)	5.02409	Turlapati et al., 2011					-
26.12	misc.peroxidases	contig 18987	at5g05340	ATPRX52 (PEROXIDASE 52)	5.58533	Fernández-Pérez et al., 2014		FN03458.1	peroxidase 52	AT5G05340	5.83
16.10	secondary metabolism.simple phenols	contig 18137	at2g38080	LAC4 (LACCASE 4)	5.69002	Berthet et al., 2011		FN06595.1	laccase-4	IRX12	3.29
16.10	secondary metabolism.simple phenols	contig 9466	at5g60020	LAC17 (LACCASE 17)	5.75365	Schuetz et al., 2014		FN32750.1	laccase 17	LAC17	5.34
10.5.1	cell wall.cell wall proteins.AGPs	contig 15115	at5g60490	FLA12 (FASCICLIN-LIKE ARABINOGALACTAN PROTEIN 12)	7.01227	Johnson et al., 2003

## Sheet: D-References
Studying secondary growth and bast fiber development: the hemp hypocotyl peeks behind the wall
Marc Behr, Sylvain Legay, Eva Žižková, Václav Motyka, Petre I Dobrev, Jean-Francois Hausman, Stanley Lutts, Gea Guerriero
Supplementary Table S6: Genes differentially expressed in H6 vs H20 involved in cell wall biogenesis
Reference List of the Supplementary Table S5
Santiago Alejandro, et al., "AtABCG29 Is a Monolignol Transporter Involved in Lignin Biosynthesis," CURR BIOL 22(13), 1207 (2012).
Logan Bashline, Shundai Li, and Ying Gu, "The trafficking of the cellulose synthase complex in higher plants," Ann Bot 114(6), 1059 (2014).
Jean Etienne Bassard, et al., "Protein-Protein and Protein-Membrane Associations in the Lignin Pathway," PLANT CELL 24(11), 4465 (2012).
Adriana Jimena Bernal, et al., "Disruption of ATCSLD5 results in reduced growth, reduced xylan and homogalacturonan synthase activity and altered xylan occurrence in Arabidopsis," Plant J 52 (5), 791 (2007).
Serge Berthet, et al., "Disruption of LACCASE4 and 17 Results in Tissue-Specific Alterations to Lignification of Arabidopsis thaliana Stems," PLANT CELL 23(3), 1124 (2011).
Volker Bischoff , et al., "TRICHOME BIREFRINGENCE and Its Homolog AT5G01360 Encode Plant-Specific DUF231 Proteins Required for Cellulose Biosynthesis in Arabidopsis," PLANT PHYSIOL 153(2), 590 (2010).
Georges Boudart , et al., "Cell wall proteins in apoplastic fluids of Arabidopsis thaliana rosettes: Identification by mass spectrometry and bioinformatics," Proteomics 5(1), 212 (2005).
Tore Brembu, Per Winge, and Atle Magnar Bones, "The small GTPase AtRAC2/ROP7 is specifically expressed during late stages of xylem differentiation in Arabidopsis," J EXP BOT 56(419), 2465 (2005).
David M. Brown, et al., "Identification of Novel Genes in Arabidopsis Involved in Secondary Cell Wall Formation Using Expression Profiling and Reverse Genetics," PLANT CELL 17(8), 2281 (2005).
Emilie G. Burget, Rajeev Verma, Michael Molhoj, and Wolf Dieter Reiter, "The Biosynthesis of l-Arabinose in Plants: Molecular Cloning and Characterization of a Golgi-Localized UDP-d-Xylose 4-Epimerase Encoded by the MUR4 Gene of Arabidopsis," PLANT CELL 15(2), 523 (2003).
Jun Cao, "The Pectin Lyases in Arabidopsis thaliana: Evolution, Selection and Expression Profiles," PLOS ONE 7(10), e46944 (2012).
Aurélie Chapelle, et al., "Impact of the Absence of Stem-Specific ß-Glucosidases on Lignin and Monolignols," PLANT PHYSIOL 160(3), 1204 (2012).
Simon D. X. Chuong, et al., "Large-scale Identification of Tubulin-binding Proteins Provides Insight on Subcellular Trafficking, Metabolic Channeling, and Signaling in Plant Cells," MOL CELL PROTEOMICS 3(10), 970 (2004).
Greg B. Clark, Allen Sessions, Dennis J. Eastburn, and Stanley J. Roux, "Differential Expression of Members of the Annexin Multigene Family in Arabidopsis," PLANT PHYSIOL 126(3), 1072 (2001).
Daniel J. Cosgrove, "Growth of the plant cell wall," NAT REV MOL CELL BIO 6(11), 850 (2005).
Amancio de Souza, Philip A. Hull, Sascha Gille, and Markus Pauly, "Identification and functional characterization of the distinct plant pectin esterases PAE8 and PAE9 and their deletion mutants," Planta 240(5), 1123 (2014).
Paul Derbyshire, et al., "Proteomic Analysis of Microtubule Interacting Proteins over the Course of Xylem Tracheary Element Formation in Arabidopsis," PLANT CELL 27(10), 2709 (2015).
Cao Trung Do, et al., "Both caffeoyl Coenzyme A 3-O-methyltransferase 1 and caffeic acid O-methyltransferase 1 are involved in redundant functions for lignin, flavonoids and sinapoyl malate biosynthesis in Arabidopsis," Planta 226(5), 1117 (2007).
Monika S. Doblin, Isaac Kurek, Deborah Jacob-Wilk, and Deborah P. Delmer, "Cellulose Biosynthesis in Plants: from Genes to Rosettes," PLANT CELL PHYSIOL 43(12), 1407 (2002).
Teresa Docimo, Roberto Consonni, Immacolata Coraggio, and Monica Mattana, "Early Phenylpropanoid Biosynthetic Steps in Cannabis sativa: Link between Genes and Metabolites," INT J MOL SCI 14(7), 13626 (2013).
Berit Ebert, et al., "Identification and Characterization of a Golgi-Localized UDP-Xylose Transporter Family from Arabidopsis," PLANT CELL 27(4), 1218 (2015).
Jens M. Eklöf and Harry Brumer, "The XTH Gene Family: An Update on Enzyme Structure, Function, and Phylogeny in Xyloglucan Remodeling," PLANT PHYSIOL 153(2), 456 (2010).
Salah El-Din El-Assal, et al., "DISTORTED2 encodes an ARPC2 subunit of the putative Arabidopsis ARP2/3 complex," Plant J 38(3), 526 (2004).
A. Eudes, et al., "Evidence for a role of AtCAD 1 in lignification of elongating stems of Arabidopsis thaliana," Planta 225, 23 (2006).
Lourdes Fernandez-Calvino, et al., "Arabidopsis Plasmodesmal Proteome," PLOS ONE 6(4), e18880 (2011).
Francisco Fernández-Pérez, Federico Pomar, María A. Pedreno, and Esther Novo-Uzal, "The suppression of AtPrx52 affects fibers but not xylem lignification in Arabidopsis by altering the proportion of syringyl units," Physiol Plantarum (2014).
Edith Francoz, et al., "Roles of cell wall peroxidases in plant development," Phytochemistry 112, 15 (2015).
Lenka Franková and Stephen C. Fry, "Biochemistry and physiological roles of enzymes that cut and paste plant cell-wall polysaccharides," J EXP BOT 64(12), 3519 (2013).
Ying Fu, Hai Li, and Zhenbiao Yang, "The ROP2 GTPase Controls the Formation of Cortical Fine F-Actin and the Early Phase of Directional Cell Expansion during Arabidopsis Organogenesis," PLANT CELL 14(4), 777 (2002).
Dashzeveg Gantulga, Yusuf Turan, David R. Bevan, and Asim Esen, "The Arabidopsis At1g45130 and At3g52840 genes encode beta-galactosidases with activity toward cell wall polysaccharides," Phytochemistry 69(8), 1661 (2008).
Dashzeveg Gantulga, et al., "Comparative characterization of the Arabidopsis subfamily a1 b-galactosidases," Phytochemistry 70(17-18), 1999 (2009).
John Gardiner, Robyn Overall, and Jan Marc, "Putative Arabidopsis homologues of metazoan coiled-coil cytoskeletal proteins," CELL BIOL INT 35(8), 767 (2011).
Thomas Goujon, et al., "Genes involved in the biosynthesis of lignin precursors in Arabidopsis thaliana," PLANT PHYSIOL BIOCH 41(8), 677 (2003).
Thomas Goujon, et al., "Down-regulation of the AtCCR1 gene in Arabidopsis thaliana: effects on phenotype, lignins and cell wall degradability," Planta 217(2), 218 (2003).
April D. Harper and Maor Bar-Peled, "Biosynthesis of UDP-Xylose. Cloning and Characterization of a Novel Arabidopsis Gene Family, UXS, Encoding Soluble and Putative Membrane-Bound UDP-Glucuronic Acid Decarboxylase Isoforms," PLANT PHYSIOL 130(4), 2188 (2002).
Ken S. Heyndrickx and Klaas Vandepoele, "Systematic Identification of Functional Plant Modules through the Integration of Complementary Data Sources," PLANT PHYSIOL 159(3), 884 (2012).
Z. Hong, et al., "A unified nomenclature for Arabidopsis dynamin-related large GTPases based on homology and possible functions," PLANT MOL BIOL 53(3), 261 (2003).
Muhammad Irshad, et al., "A new picture of cell wall protein dynamics in elongating cells of Arabidopsis thaliana: Confirmed actors and newcomers," BMC PLANT BIOL 8, 94 (2008).
Jacob K. Jensen, et al., "The DUF579 domain containing proteins IRX15 and IRX15-L affect xylan synthesis in Arabidopsis," Plant J 66(3), 387 (2011).
Kim L. Johnson, Brian J. Jones, Antony Bacic, and Carolyn J. Schultz, "The Fasciclin-Like Arabinogalactan Proteins of Arabidopsis. A Multigene Family of Putative Cell Adhesion Molecules," PLANT PHYSIOL 133(4), 1911 (2003).
Nomchit Kaewthai, et al., "Group III-A XTH Genes of Arabidopsis Encode Predominant Xyloglucan Endohydrolases That Are Dispensable for Normal Growth," PLANT PHYSIOL 161(1), 440 (2013).
M. Kaneda, et al., "ABC transporters coordinately expressed during lignification of Arabidopsis stems include a set of ABCBs associated with auxin transport," J EXP BOT 62(6), 2063 (2011).
Joohyun Kang, et al., "Plant ABC Transporters," The Arabidopsis Book , e0153 (2011).
Rucha Karnik, et al., "Binding of SEC11 Indicates Its Role in SNARE Recycling after Vesicle Fusion and Identifies Two Pathways for Vesicular Traffic to the Plasma Membrane," PLANT CELL 27(3), 675 (2015).
Won Chan Kim, et al., "Transcription factors that directly regulate the expression of CSLA9 encoding mannan synthase in Arabidopsis thaliana," PLANT MOL BIOL 84(4-5), 577 (2014).
Michaela Klinghammer and Raimund Tenhaken, "Genome-wide analysis of the UDP-glucose dehydrogenase gene family in Arabidopsis, a key enzyme for matrix polysaccharides in cell walls," J EXP BOT 58(13), 3609 (2007).
Nabanita Kundu , et al., "Arabidopsis scaffold protein RACK1A interacts with diverse environmental stress and photosynthesis related proteins," Plant Signal Behav 8(5), e24012 (2013).
Jeemeng Lao, et al., "The plant glycosyltransferase clone collection for functional genomics," Plant J 79(3), 517 (2014).
Chanhui Lee, Quincy Teng, Ruiqin Zhong, and Zheng Hua Ye, "The Four Arabidopsis REDUCED WALL ACETYLATION Genes are Expressed in Secondary Wall-Containing Cells and Required for the Acetylation of Xylan," PLANT CELL PHYSIOL 52(8), 1289 (2011).
Daniel R. Lewis, et al., "A Kinetic Analysis of the Auxin Transcriptome Reveals Cell Wall Remodeling Proteins That Modulate Lateral Root Development in Arabidopsis," PLANT CELL 25(9), 3329 (2013).
Andrei Lipchinsky, "How do expansins control plant growth? A model for cell wall loosening via defect migration in cellulose microfibrils," Acta Physiol Plant 35(12), 3277 (2013).
Romain Louvet, et al., "Comprehensive expression profiling of the pectin methylesterase gene family during silique development in Arabidopsis thaliana," Planta 224(4), 782 (2006).
Zoran Minic, et al., "A sub-proteome of Arabidopsis thaliana mature stems trapped on Concanavalin A is enriched in cell wall glycoside hydrolases," J EXP BOT 58(10), 2503 (2007).
Juliane Mittasch, et al., "Reprogramming the Phenylpropanoid Metabolism in Seeds of Oilseed Rape by Suppressing the Orthologs of REDUCED EPIDERMAL FLUORESCENCE1," PLANT PHYSIOL 161(4), 1656 (2013).
Natalia Mokshina, Tatyana Gorshkova, and Michael K. Deyholos, "Chitinase-Like and Cellulose Synthase Gene Expression in Gelatinous-Type Cellulosic Walls of Flax (Linum usitatissimum L.) Bast Fibers," PLOS ONE 9(6), e97949 (2014).
Jenny C. Mortimer, et al., "An unusual xylan in Arabidopsis primary cell walls is synthesised by GUX3, IRX9L, IRX10L and IRX14," Plant J 83(3), 413 (2015).
Nino Nikolovski, et al., "Putative Glycosyltransferases and Other Plant Golgi Apparatus Proteins Are Revealed by LOPIT Proteomics," PLANT PHYSIOL 160(2), 1037 (2012).
Lorena Norambuena, et al., "AtUTr2 is an Arabidopsis thaliana nucleotide sugar transporter located in the Golgi apparatus capable of transporting UDP-galactose," Planta 222(3), 521 (2005).
Brian J. North , et al., "The Human Sir2 Ortholog, SIRT2, Is an NAD+-Dependent Tubulin Deacetylase," MOL CELL 11(2), 437 (2003).
Yong Bum Park and Daniel J. Cosgrove, "Xyloglucan and its Interactions with Other Components of the Growing Cell Wall," PLANT CELL PHYSIOL 56(2), 180 (2015).
Harriet T. Parsons, et al., "Isolation and Proteomic Characterization of the Arabidopsis Golgi Defines Functional and Novel Components Involved in Plant Cell Wall Biosynthesis," PLANT PHYSIOL 159(1), 12 (2012).
Staffan Persson, et al., "The Arabidopsis irregular xylem8 Mutant Is Deficient in Glucuronoxylan and Homogalacturonan, Which Are Essential for Secondary Cell Wall Integrity," PLANT CELL 19(1), 237 (2007).
Cristina Pina, Francisco Pinto, José A. Feijó, and Jörg D. Becker, "Gene Family Analysis of the Arabidopsis Pollen Transcriptome Reveals Biological Implications for Cell Growth, Division Control, and Gene Expression Regulation," PLANT PHYSIOL 138(2), 744 (2005).
Gernot Poschet, Barbara Hannich, and Michael Büttner, "Identification and Characterization of AtSTP14, a Novel Galactose Transporter from Arabidopsis," PLANT CELL PHYSIOL 51(9), 1571 (2010).
Katherine C. Rank and Ivan Rayment, "Functional Asymmetry in Kinesin and Dynein Dimers," BIOL CELL 105(1), 1 (2013).
Carsten Rautengarten, et al., "The Interconversion of UDP-Arabinopyranose and UDP-Arabinofuranose Is Indispensable for Plant Development in Arabidopsis," PLANT CELL 23(4), 1373 (2011).
Antje Rohde, et al., "Molecular Phenotyping of the pal1 and pal2 Mutants of Arabidopsis thaliana Reveals Far-Reaching Consequences on Phenylpropanoid, Amino Acid, and Carbohydrate Metabolism," PLANT CELL 16(10), 2749 (2004).
Annkatrin Rose , et al., "Genome-Wide Identification of Arabidopsis Coiled-Coil Proteins and Establishment of the ARABI-COIL Database," PLANT PHYSIOL 134(3), 927 (2004).
Moshe Sagi and Robert Fluhr, "Production of Reactive Oxygen Species by Plant NADPH Oxidases” PLANT PHYSIOL 141(2), 336 (2006).
Javier Sampedro, et al., "AtBGAL10 Is the Main Xyloglucan ß-Galactosidase in Arabidopsis, and Its Absence Results in Unusual Xyloglucan Subunits and Growth Defects," PLANT PHYSIOL 158(3), 1146 (2012).
Clara Sánchez-Rodríguez, et al., "CHITINASE-LIKE1/POM-POM1 and Its Homolog CTL2 Are Glucan-Interacting Proteins Important for Cellulose Biosynthesis in Arabidopsis," PLANT CELL 24(2), 589 (2012).
Henrik Vibe Scheller and Peter Ulvskov, "Hemicelluloses," ANNU REV PLANT BIOL 61(1), 263 (2010).
Mathias Schuetz, et al., "Laccases Direct Lignification in the Discrete Secondary Cell Wall Domains of Protoxylem," PLANT PHYSIOL 166(2), 798 (2014).
Georg J. Seifert, "Nucleotide sugar interconversions and cell wall biosynthesis: how to bring the inside to the outside," CURR OPIN PLANT BIOL 7(3), 277 (2004).
Bo Shen, Changjiang Li, and Mitchell C. Tarczynski, "High free-methionine and decreased lignin content result from a mutation in the Arabidopsis S-adenosyl-L-methionine synthetase 3 gene," Plant J 29(3), 371 (2002).
Richard Sibout , et al., "CINNAMYL ALCOHOL DEHYDROGENASE-C and -D Are the Primary Genes Involved in Lignin Biosynthesis in the Floral Stem of Arabidopsis," PLANT CELL 17(7), 2059 (2005).
Jinhee Song, et al., "Arabidopsis EPSIN1 Plays an Important Role in Vacuolar Trafficking of Soluble Cargo Proteins in Plant Cells via Interactions with Clathrin, AP-1, VTI11, and VSR1," PLANT CELL 18(9), 2258 (2006).
Nadav Sorek, et al., "The Arabidopsis COBRA Protein Facilitates Cellulose Crystallization at the Plasma Membrane," J BIOL CHEM 289(50), 34911 (2014).
Imogen Sparkes, "Recent Advances in Understanding Plant Myosin Function: Life in the Fast Lane," MOL PLANT 4(5), 805 (2011).
Ho Man Tang, et al., "The maize brown midrib2 (bm2) gene encodes a methylenetetrahydrofolate reductase that contributes to lignin accumulation," Plant J 77(3), 380 (2014).
Clément Thomas, et al., "Tobacco WLIM1 Is a Novel F-Actin Binding Protein Involved in Actin Cytoskeleton Remodeling," PLANT CELL 18(9), 2194 (2006).
Naohito Tokunaga, Tsuyoshi Kaneta, Seiichi Sato, and Yasushi Sato, "Analysis of expression profiles of three peroxidase genes associated with lignification in Arabidopsis thaliana," Physiol Plantarum 136(2), 237 (2009).
Galit Tsabary, et al., "Abnormal `wrinkled' cell walls and retarded development of transgenic Arabidopsis thaliana plants expressing endo-1,4-b-glucanase (cell) antisense," PLANT MOL BIOL 51(2), 213 (2003).
PhanikanthV Turlapati, Kye Won Kim, LaurenceB Davin, and NormanG Lewis, "The laccase multigene family in Arabidopsis thaliana: towards addressing the mystery of their gene function(s)," Planta 233(3), 439 (2011).
Breeanna R. Urbanowicz, et al., "Structural Organization and a Standardized Nomenclature for Plant Endo-1,4-b-Glucanases (Cellulases) of Glycosyl Hydrolase Family 9," PLANT PHYSIOL 144(4), 1693 (2007).
Luisa Valério, Mireille De Meyer, Claude Penel, and Christophe Dunand, "Expression analysis of the Arabidopsis peroxidase multigenic family," Phytochemistry 65(10), 1331 (2004).
Judith E. van de Mortel, et al., "Large Expression Differences in Genes for Iron and Zinc Homeostasis, Stress Response, and Lignin Biosynthesis Distinguish Roots of Arabidopsis thaliana and the Related Metal Hyperaccumulator Thlaspi caerulescens," PLANT PHYSIOL 142(3), 1127 (2006).
Guangyan Xiong, Kun Cheng, and Markus Pauly, "Xylan O-Acetylation Impacts Xylem Development and Enzymatic Recalcitrance as Indicated by the Arabidopsis Mutant tbl29," MOL PLANT 6(4), 1373 (2013).
Xue Xiong, et al., "A Single Amino-Acid Substitution at Lysine 40 of an Arabidopsis thaliana a-tubulin Causes Extensive Cell Proliferation and Expansion Defects," J INTEGR PLANT BIOL 55(3), 209 (2013).
Zhiwei Xu, et al., "Functional genomic analysis of Arabidopsis thaliana glycoside hydrolase family 1," PLANT MOL BIOL 55(3), 343 (2004).
Vandana Yadav, et al., "ABCG Transporters Are Required for Suberin and Pollen Wall Extracellular Barriers in Arabidopsis," PLANT CELL 26(9), 3569 (2014).
Ting Yang, et al., "Identification of Galacturonic Acid-1-phosphate Kinase, a New Member of the GHMP Kinase Superfamily in Plants, and Comparison with Galactose-1-phosphate Kinase," J BIOL CHEM 284(32), 21526 (2009).
Lan Yin, et al., "The Cooperative Activities of CSLD2, CSLD3, and CSLD5 Are Required for Normal Arabidopsis Development," MOL PLANT 4(6), 1024 (2011).
Qiao Zhao, et al., "LACCASE Is Necessary and Nonredundant with PEROXIDASE for Lignin Polymerization during Vascular Development in Arabidopsis," PLANT CELL 25(10), 3976 (2013).
Qiao Zhao, et al., "Pinoresinol reductase 1 impacts lignin distribution during secondary cell wall biosynthesis in Arabidopsis," Phytochemistry 112, 170 (2015).
Chuanmei Zhu, et al., "The Fragile Fiber1 Kinesin Contributes to Cortical Microtubule-Mediated Trafficking of Cell Wall Components," PLANT PHYSIOL 167(3), 780 (2015).

## Sheet: E-Corr. Santhica vs Finola
Studying secondary growth and bast fiber development: the hemp hypocotyl peeks behind the wall
Marc Behr, Sylvain Legay, Eva Žižková, Václav Motyka, Petre I Dobrev, Jean-Francois Hausman, Stanley Lutts, Gea Guerriero
Supplementary Table S6: Genes differentially expressed in H6 vs H20 involved in cell wall biogenesis
Locus description	Log2 FC(H20/H6) Santhica assembly	Log2 FC(H20/H6) Finola assembly
acetolactate synthase small subunit	-1.78732	-1.74579
myosin heavy chain-related	1.00267	1.03496
scarecrow transcription factor family protein	1.00774	1.08331
kinesin motor protein-related	1.04869	1.05933
GAPC2 (GLYCERALDEHYDE-3-PHOSPHATE DEHYDROGENASE C2)	1.06664	1.09539
TUB3 (TUBULIN BETA CHAIN 3)	1.55118	1.28668
XIF myosin-like protein	1.38679	1.38253
AGO5 (ARGONAUTE 5)	1.40023	1.45538
Dynein light chain type 1 family protein	1.49667	1.87534
ARP2CB (ACTIN-RELATED PROTEIN C2B)	1.51013	1.44401
O-fucosyltransferase family protein	1.59579	1.53676
ARAC3 (ARABIDOPSIS RAC-LIKE 3), ROP6, RHO1PS, ATROP6	1.74193	1.78378
LOS2 (LOW EXPRESSION OF OSMOTICALLY RESPONSIVE GENES 2 )	1.84016	1.93413
ARAC4, ROP2 (RHO-RELATED PROTEIN FROM PLANTS 2)	1.91432	1.89455
kinesin 3	1.94199	1.95662
SHM4 (SERINE HYDROXYMETHYLTRANSFERASE 4)	1.96035	1.99017
TUB8 (TUBULIN BETA CHAIN 8)	2.59804	2.63287
MAP70-5 (MICROTUBULE-ASSOCIATED PROTEIN 70-5)	3.72435	3.6623
MAP65-8 (MICROTUBULE-ASSOCIATED PROTEIN 65-8)	3.74222	3.73963
ABC B2/PGP2 (P-GLYCOPROTEIN 2)	-3.19946	-3.23567
ANNAT4 (ANNEXIN 4)	-1.9223	-1.89188
UTR2 (UDP-GALACTOSE TRANSPORTER 2)	-1.33614	-1.30242
ANNAT2 (ANNEXIN 2)	-1.11008	-1.02572
SC3 (SECRETORY CARRIER 3)	1.0236	1.04524		Regression analysis
Coatomer, beta subunit	1.04251	1.1093
EPSIN1 ENTH/VHS family protein (epsin N-terminal homology)	1.05598	1.07914		Regression Statistics
ABC I19	1.12452	1.18484		Multiple R	0.962103
ABC G1	1.37356	1.37739		R Square	0.925642
CYCLIN D3;1	2.00075	2.00959		Adjusted R Square	0.925033
VAMP721 (VESICLE-ASSOCIATED MEMBRANE PROTEIN 721)	2.05301	2.10165		Standard Error	0.627611
PDLP6 (PLASMODESMATA-LOCATED PROTEIN 6)	2.76656	2.83987		Observations	124
Major facilitator superfamily protein	2.89513	2.88826
O-fucosyltransferase family protein	3.71626	3.66076		ANOVA
ANNAT8 (ANNEXIN 8)	4.46894	4.51006			df	SS	MS	F	Significance F
SUGAR TRANSPORTER 14	4.86099	3.74283		Regression	1	598.217	598.217	1518.72	1.05985e-70
EXPA8 (EXPANSIN A8)	-6.03133	-6		Residual	122	48.0553	0.393896
ATPRX57 (PEROXIDASE 57)	-4.83709	-4.66		Total	123	646.272
Plant invertase/pectin methylesterase inhibitor superfamily	-4.04567	-2.01
CSLE1 (CELLULOSE-SYNTHASE LIKE E1)	-3.20583	-3.23			Coefficients	Standard Error	t Stat	P-value	Lower 95%	Upper 95%	Lower 95.0%	Upper 95.0%
XTH31 (XYLOGLUCAN ENDOTRANSGLUCOSYLASE/HYDROLASE 31)	-3.03991	-2.97		Intercept	0.0793053	0.065133	1.21759	0.225729	-0.0496319	0.208242	-0.0496319	0.208242
ASD1, ARAF1 (ALPHA-L-ARABINOFURANOSIDE 1)	-2.97235	-2.94		X Variable 1	0.971484	0.0249286	38.9707	1.05985e-70	0.922136	1.02083	0.922136	1.02083
BXL1 (BETA-XYLOSIDASE 1)	-2.36761	-2.34
Pectin lyase-like superfamily protein/glycoside hydrolase family 28 protein	-2.36576	-3.1
ATPMEPCRB (Plant invertase/pectin methylesterase inhibitor superfamily)	-2.3021	-2.01
BGAL2 (BETA-GALACTOSIDASE 2)	-2.26573	-2.27
Pectin lyase-like superfamily protein	-2.20561	-3.09
ATPRX47 (PEROXIDASE 47)	-2.19178	-2.12
KING1 (SNF1-RELATED PROTEIN KINASE REGULATORY SUBUNIT GAMMA 1)	-2.03034	-1.91
XTH5 (XYLOGLUCAN ENDOTRANSGLUCOSYLASE/HYDROLASE 5)	-1.9531	-1.94
ATPRX12 (PEROXIDASE 12)	-1.77291	-1.75
ARA1 (ARABINOSE KINASE 1)	-1.65605	-1.75
BGAL10 (BETA-GALACTOSIDASE 10)	-1.6104	-1.43
CAD9 (CINNAMYL ALCOHOL DEHYDROGENASE 9)	-1.57362	-1.55
BGLU44 (B-S GLUCOSIDASE 44)	-1.34879	-1.32
XTH8 (XYLOGLUCAN ENDOTRANSGLUCOSYLASE/HYDROLASE 8)	-1.31283	-1.73
FLA2 (FASCICLIN-LIKE ARABINOGALACTAN 2)	-1.25846	-1.24
AGAL1 (ALPHA-GALACTOSIDASE 1)	-1.12244	-1.1
ATPRX27 (PEROXIDASE 27)	1.00992	1.04
galacturonic acid kinase	1.02778	1.64
Pectin lyase-like superfamily protein	1.03569	1.42
ATRBOHB (respiratory burst oxidase homolog B)	1.13	1.31
PMM (PHOSPHOMANNOMUTASE)	1.18734	1.25
EXPA4 (EXPANSIN A4)	1.19234	1.22
FLA16 (FASCICLIN-LIKE ARABINOGALACTAN PROTEIN 16 PRECURSOR)	1.31985	1.34
CSLD5 (CELLULOSE-SYNTHASE LIKE D5)	1.3265	1.16
CSLD3 (CELLULOSE-SYNTHASE LIKE D3)	1.33944	1.2
XYL4 (BETA-D-XYLOSIDASE 4)	1.46888	1.46
peptidoglycan-binding LysM domain-containing protein	1.34919	1.47
Pectin lyase-like superfamily protein/glycoside hydrolase family 28 protein	1.37676	1.18
Pectin lyase-like superfamily protein/glycoside hydrolase family 28 protein	1.39751	1.43
PRR1 (PINORESINOL REDUCTASE 1)	1.40927	1.46
LRX2 (LEUCINE-RICH REPEAT/EXTENSIN 2)	1.46472	1.48
IRX7, FRA8 (FRAGILE FIBER 8)	1.50789	1.59
SUS6 (SUCROSE SYNTHASE 6)	1.52491	1.58
ATPRX66 (PEROXIDASE 66)	1.53403	1.82
UDG4 (UDP-GLUCOSE DEHYDROGENASE 4)	1.57228	1.63
CAD4 (CINNAMYL-ALCOHOL DEHYDROGENASE 4)	1.58174	1.91
Pectinacetylesterase family protein	1.61275	1.38
XTH15 (XYLOGLUCAN ENDOTRANSGLUCOSYLASE/HYDROLASE 15)	1.61716	1.66
IRX10L	1.63861	1.64
MTHFR2 (METHYLENETETRAHYDROFOLATE REDUCTASE 2)	1.67596	1.81
BGAL3 (BETA-GALACTOSIDASE 3)	1.69976	1.65
EP3, class IV chitinase	1.76	1.81
C4H (CINNAMATE-4-HYDROXYLASE)	1.8841	1.91
CCR1 (CINNAMOYL COA REDUCTASE 1)	1.97904	1.97
Plant invertase/pectin methylesterase inhibitor superfamily	2.002	-1.16
CYP98A3 (cytochrome P450, family 98, subfamily A, polypeptide 3); monooxygenase/ p-coumarate 3-hydroxylase	2.00525	1.91
SUS4 (SUCROSE SYNTHASE 4)	2.13596	2.17
CCoAOMT (CAFFEOYL-CoA 3-O-METHYLTRANSFERASE)	2.14863	2.19
Plant invertase/pectin methylesterase inhibitor superfamily	2.19325	-1.16
RWA3 (REDUCED WALL ACETYLATION 3)	2.26046	3.46
IQD9 (IQ-DOMAIN 9)	2.36106	2.23
Pectin lyase-like superfamily protein	2.40073	3.7
ROP7, ARAC2 (ARABIDOPSIS RAC-LIKE 2)	2.41143	2.49
ATGH9B3, ATCEL3 (ARABIDOPSIS THALIANA CELLULASE 3)	2.45494	2.53
PAL2 (PHENYLALANINE AMMONIA-LAYSE 2)	2.5244	2.58
GH9B15 (GLYCOSYL HYDROLASE 9B15)	2.56707	2.63
DUF231, TBL36 (TRICHOME BIREFRINGENCE-LIKE 36)	2.56949	2.58
HCT (HYDROXYCINNAMOYL-COA SHIKIMATE/QUINATE HYDROXYCINNAMOYL TRANSFERASE)	2.57137	2.58
COBL4, IRX6(IRREGULAR XYLEM 6)	2.57993	4.11
4CL1 (4-COUMARATE:COA LIGASE 1)	2.59612	3
RGP2 (REVERSIBLY GLYCOSYLATED POLYPEPTIDE 2)	2.62274	2.65
Pectin lyase-like superfamily protein/pectinesterase family protein	2.67709	1.42
TBL34 (TRICHOME BIREFRINGENCE-LIKE 34)	2.67987	2.66
COMT1 (CAFFEATE O-METHYLTRANSFERASE 1)	2.79568	2.68
pectin methylesterase 5	2.88476	2.96
PAL1 (PHENYLALANINE AMMONIA-LAYSE 1)	2.96197	2.44
IRX14	2.96942	3.01
4CL2 (4-COUMARATE:COA LIGASE 2)	2.98853	3.01
IRX8, GAUT12 (GALACTURONOSYLTRANSFERASE 12)	3.64203	3.97
CesA4 (CELLULOSE SYNTHASE A4)	3.74171	3.78
ATPRX64 (PEROXIDASE 64)	3.91261	3.91
IRX10	4.088	4.15
CesA8 (CELLULOSE SYNTHASE A8)	4.29255	4.39
SAMS3, MAT4, MTO3 (METHIONINE OVER-ACCUMULATOR 3)	4.32344	2.11
CesA7 (CELLULOSE SYNTHASE A7)	4.36254	4.38
chitinase-like protein 2	4.38174	4.42
ATPRX3 (RARE COLD INDUCIBLE GENE 3)	4.58	5.33
ATPRX54 (PEROXIDASE 54)	4.61654	4.36
FLA11 (FASCICLIN-LIKE ARABINOGALACTAN PROTEIN 11)	4.693	4.64
LAC5 (LACCASE 5)	4.85306	4.66
ATPRX52 (PEROXIDASE 52)	5.58533	5.83
LAC4 (LACCASE 4)	5.69002	3.29
LAC17 (LACCASE 17)	5.75365	5.34

## Sheet: F-Finola based Cytoscape
Studying secondary growth and bast fiber development: the hemp hypocotyl peeks behind the wall
Marc Behr, Sylvain Legay, Eva Žižková, Václav Motyka, Petre I Dobrev, Jean-Francois Hausman, Stanley Lutts, Gea Guerriero
Supplementary Table S6: Genes differentially expressed in H6 vs H20 involved in cell wall biogenesis
Locus description	Log2 FC(H20/H6) Finola assembly
MLP423	-7.70787
GSTF11	-7.51135
LDOX	-6.86562
AT1G73050	-6.68838
AT3G12710	-6.15537
EXPA8	-6.00026
AT1G52800	-5.76347
AT4G35160	-5.62109
MTN3	-5.61012
AT3G16370	-5.46101
AT1G52680	-5.36491
AT5G25460	-5.31735
AT2G36090	-5.26764
AT5G54010	-5.26044
AT2G45180	-5.17897
IAA14	-5.17761
BZIP61	-5.17658
AT5G45670	-5.17441
AT1G17200	-5.11047
AT4G32480	-5.06943
AT1G53540	-5.06533
AT1G74160	-5.03226
AT4G26010	-5.02911
AT4G14060	-5.00903
AT1G52690	-4.82307
AT5G44680	-4.78164
AT4G35160	-4.77746
AT2G27310	-4.7075
WAG1	-4.60057
AT4G35160	-4.526
MLP423	-4.50036
PAP27	-4.49261
RCA	-4.48317
ATSBT5.2	-4.48053
LUP1	-4.47569
FLS2	-4.46193
RTFL14	-4.45525
ICL	-4.42219
EMB1144	-4.36663		GOE performed with the subset of genes showing -2 > log2FC (H20/H6) >2 in Cytoscape using ClueGO and CluePedia with the Finola assembly (Genes and values in the left table). Biological processes with genes overrepresented in H6 and H20 are shown in yellow and blue, respectively.
AT4G38840	-4.3465
CYP96A1	-4.33971
CAMS1	-4.33424
PDF1	-4.30048
CSLC04	-4.28086
iqd17	-4.28077
PEL3	-4.26527
AT4G15630	-4.23969
AAE5	-4.22199
CYP96A1	-4.21516
AT2G29290	-4.21421
CWINV2	-4.15939
CCL	-4.15613
ALDH2C4	-4.13778
MYB113	-4.13397
PAP3	-4.13392
KCS10	-4.12354
UGT71D1	-4.08059
AT1G29640	-4.08052
AT5G45550	-4.06085
IQD19	-4.04222
CYP71A25	-4.03292
AT3G23600	-4.01574
AT1G78950	-4.00012
CSLC04	-3.99187
AT5G20860	-3.98067
AT4G10500	-3.94955
CRK42	-3.87779
AT3G50560	-3.85983
AT3G07350	-3.85967
AT3G48550	-3.8108
AT5G19120	-3.79827
OXS3	-3.79793
AT5G01300	-3.79413
AT5G37670	-3.79329
CYP79B2	-3.77783
AT4G21020	-3.77132
AT4G15920	-3.7448
SAG21	-3.7339
AT4G10265	-3.7188
AT2G29500	-3.71607
TPS9	-3.69556
TPS11	-3.68798
AT2G16890	-3.66079
AT4G14305	-3.60753
AT1G77240	-3.59357
AT3G10020	-3.59334
HSP17.6II	-3.59322
AT3G10020	-3.59313
AT1G52560	-3.58836
CYP79A2	-3.58719
BGLU47	-3.55254
GSTU25	-3.54817
CCL	-3.50649
HCT	-3.47581
MEE14	-3.46632
AHL22	-3.46261
AT1G22630	-3.4532
AT4G27570	-3.43504
BCAT-2	-3.433
AT5G28000	-3.42607
MKK9	-3.42536
GPRI1	-3.38779
GA3OX1	-3.38635
FMO1	-3.36895
PLA2A	-3.35078
AT1G06620	-3.34903
AT1G52560	-3.34541
AT4G21500	-3.339
AT4G18425	-3.31931
AT5G02160	-3.31215
AT2G43180	-3.29948
EXPA15	-3.27546
AT4G12690	-3.2655
AT5G42860	-3.25996
BCA5	-3.25562
AT4G35160	-3.24701
2A6	-3.24112
AT2G30600	-3.24111
IAA19	-3.22658
CSLE1	-3.22637
AT4G38840	-3.19918
USPL1	-3.19782
AT2G21210	-3.19639
J8	-3.1832
LHCB4.3	-3.16491
AT4G35160	-3.15741
AT2G21200	-3.14298
NPY2	-3.13382
BAG6	-3.1307
AT4G31240	-3.13058
PAP3	-3.12268
AT4G15960	-3.12202
SHY2	-3.10549
CIPK9	-3.10427
LBD37	-3.10325
AT1G52855	-3.07876
AT4G26530	-3.07416
AT2G38820	-3.07315
AT1G14930	-3.07271
DYL1	-3.06444
BAG6	-3.06295
bHLH071	-3.06103
AT1G18170	-3.05149
AT1G77020	-3.04764
ACHT5	-3.03703
LOG1	-3.03163
AT4G19380	-3.02706
AT4G19380	-3.01223
MSS3	-3.00703
AT3G56310	-3.00406
AT5G59080	-2.99877
AT5G51440	-2.98082
CRK2	-2.95038
ASD1	-2.94618
AT5G57780	-2.93033
AT3G56650	-2.92012
AT3G57800	-2.91898
UNE16	-2.9166
AT3G52070	-2.915
PEX11B	-2.90114
CIPK9	-2.89701
AT3G20820	-2.87262
AT1G01630	-2.86853
MYB30	-2.86394
ANL2	-2.85794
DRT100	-2.85525
AT4G35160	-2.8526
TPS03	-2.84276
AT3G21090	-2.82215
PAP27	-2.81824
APX2	-2.80373
ERD7	-2.79892
WCRKC1	-2.78994
AGF2	-2.77746
AT1G06650	-2.77264
AT1G47480	-2.77045
AT2G26690	-2.74643
AT2G46760	-2.74465
AT5G53490	-2.74137
AT1G71090	-2.73908
AT5G26230	-2.73408
AT5G53990	-2.7305
CCD1	-2.72915
HA6	-2.72278
AT3G26510	-2.72218
HA6	-2.72218
HA2	-2.72128
FD1	-2.71382
KDR	-2.71137
MT2A	-2.68825
AT2G22590	-2.68009
ACD1-LIKE	-2.67713
AT5G51180	-2.67666
AT4G10550	-2.67179
AT5G13980	-2.67114
AT5G17820	-2.67088
AT4G35160	-2.65779
OXS3	-2.65345
AT1G01490	-2.651
AT3G21670	-2.63781
AT3G26510	-2.6007
AT5G50260	-2.59504
AT5G51440	-2.59318
BT4	-2.59154
AT3G20340	-2.58908
CXE18	-2.58412
AT5G20950	-2.58331
AT2G37130	-2.58313
IQD12	-2.58218
GT72B1	-2.57768
NIC2	-2.57427
AT5G06570	-2.57345
AT4G10540	-2.56499
AT5G01015	-2.54937
AT1G21000	-2.54678
PCS1	-2.54209
RAV1	-2.53337
AT5G13210	-2.53173
NLA	-2.53133
CYP86A8	-2.52602
USPL1	-2.52349
AT1G01490	-2.51842
AT2G27180	-2.51603
AT5G07050	-2.51535
AST91	-2.50711
AT2G22590	-2.50674
AT2G46760	-2.50377
AT5G14700	-2.49852
AT5G49800	-2.49169
PCAP1	-2.48636
AT3G10130	-2.48566
AT2G04690	-2.48207
AT2G39130	-2.47771
AT3G29240	-2.47761
CYP71A18	-2.47483
AT2G24100	-2.47302
AT3G26720	-2.46021
GPAT3	-2.44683
CDSP32	-2.43503
MIOX1	-2.42833
AT1G03230	-2.4246
AHL20	-2.41278
AT4G08570	-2.41209
AT1G68940	-2.40721
AT1G65230	-2.40719
AT1G56120	-2.40122
AT4G16600	-2.39906
AT3G09580	-2.38318
CRB	-2.38163
EFE	-2.3811
AT2G23090	-2.37905
AMY3	-2.37705
GAD5	-2.37524
AT1G32970	-2.37335
AT2G36290	-2.37242
HA6	-2.37099
FED A	-2.36972
HA5	-2.35878
AT1G76880	-2.35818
AT3G60590	-2.35041
AT3G26760	-2.35017
AT1G76880	-2.35001
AT3G45080	-2.34871
AT1G52720	-2.34006
BXL1	-2.33846
AT4G23820	-2.33419
AT2G46220	-2.33207
PCK1	-2.32815
AT3G44840	-2.3261
PTAC16	-2.32262
GPAT2	-2.32241
APL1	-2.31895
AT2G24800	-2.31539
AT4G38060	-2.31461
AT3G47160	-2.30929
LOX1	-2.30828
AT2G38830	-2.30573
AT3G15670	-2.30314
AT1G15740	-2.29965
CYP71A26	-2.29915
AT2G43560	-2.2906
ATPMEPCRD	-2.2863
AT1G78020	-2.27905
AT2G44300	-2.2746
HB-2	-2.27182
BGAL2	-2.26975
AT3G23700	-2.26173
AT5G24490	-2.26112
AT2G03770	-2.25998
WBC11	-2.25994
YLS8	-2.25418
GAD	-2.24865
NCED4	-2.24419
AT4G12690	-2.24056
AT3G54800	-2.23992
PHOT1	-2.23694
AT5G14230	-2.23683
RFO1	-2.2321
PME61	-2.23153
CAX3	-2.23053
AT4G25830	-2.23034
CYP79C1	-2.22876
NDF6	-2.21577
AT2G21100	-2.21268
AT5G22920	-2.20426
AT4G13710	-2.20274
ATPMEPCRD	-2.19784
AT1G19530	-2.19429
TINY2	-2.19393
HMT3	-2.18985
AT3G09050	-2.18928
PMDH1	-2.18791
HSP21	-2.18623
Hsp70b	-2.17768
AT3G59310	-2.17635
AT3G07310	-2.17372
AT1G32520	-2.17095
TIP2;3	-2.16011
TIP2;3	-2.15816
ELF3	-2.15414
AT1G12250	-2.15144
CYP82C2	-2.14342
AT1G60420	-2.14332
AT3G52150	-2.14249
WBC11	-2.14216
AT3G23600	-2.1414
PSB27	-2.14002
AT3G21670	-2.13027
PIF3	-2.12722
BT4	-2.12686
AT4G33420	-2.1268
ABP1	-2.12398
CYP71B38	-2.12039
AT1G19660	-2.10815
AT1G76880	-2.10332
CSLE1	-2.10111
AT4G27450	-2.10096
AT5G20050	-2.10086
AT3G14250	-2.09949
LTI65	-2.09796
CAMS1	-2.08928
AT5G22340	-2.08325
SRG1	-2.08139
AT1G18060	-2.07913
CYP94D1	-2.07469
PPL2	-2.07016
NCED4	-2.06625
AT1G76880	-2.0638
PSBX	-2.06316
AT1G61550	-2.06018
AT3G22550	-2.0588
AT1G10040	-2.05757
AT1G76880	-2.05531
AT5G27390	-2.0546
AT5G14360	-2.05148
AT4G35750	-2.05106
AT3G09050	-2.04658
AT1G03020	-2.04314
ACR3	-2.04184
CLC-A	-2.04054
AT5G13410	-2.03931
YLS8	-2.03774
AT5G12470	-2.03478
SKP2B	-2.03208
AT1G62780	-2.03149
CYP71B34	-2.02885
CYP710A1	-2.02579
ROF2	-2.02544
MLP28	-2.0253
AT2G47710	-2.02496
FAC1	-2.02304
AT2G41640	-2.01729
ECHID	-2.01267
SKP2B	-2.01236
AT5G62350	-2.01199
RAP2.1	-2.00723
AT5G58260	-2.00171
GUS3	2.0001
CYCD3;1	2.00959
IRX12	2.01203
AT4G15093	2.0162
LTP4	2.01873
AT5G23400	2.01878
GT72B1	2.02464
AT1G17620	2.02569
CYP98A3	2.03034
AT4G13540	2.03603
AT2G35585	2.03737
PXY	2.04187
AT3G48770	2.04556
ST2A	2.0469
AT5G17980	2.05687
AT3G27200	2.06345
AT4G30420	2.07057
AT3G55580	2.07157
AT1G22990	2.07601
AT1G58170	2.07796
AT5G62280	2.08272
AT5G40720	2.08738
AT1G14820	2.09107
PGP7	2.09149
AT4G10840	2.0932
AT1G77280	2.09515
LBD4	2.09705
PAL1	2.09928
IQD13	2.10092
AT5G05340	2.10153
MAT3	2.10742
TMT2	2.1112
AT5G25190	2.1161
TBL7	2.11768
AT1G68810	2.12114
AT1G62870	2.12472
AT5G59305	2.1249
NIP4;2	2.12981
RIP5	2.13671
TBL23	2.13892
BXL3	2.14206
AT5G17760	2.14509
AT1G14820	2.14575
AT4G27810	2.14707
AT2G46630	2.14753
CYP82G1	2.1484
YSL3	2.14953
LSH10	2.15184
AT1G12380	2.15504
WNK4	2.1606
AT5G26010	2.16726
AT1G04560	2.17083
SUS4	2.17431
DUT1	2.17456
AT5G15050	2.17579
UGT74B1	2.18137
AT5G50130	2.18177
PAL4	2.18321
CCoAOMT1	2.1867
AT4G22250	2.18674
LAC17	2.18954
AT2G17630	2.19005
AT3G15480	2.19087
AT5G53900	2.19674
AT1G13680	2.1976
CPK30	2.19964
ATC	2.20077
AT1G76550	2.20196
AT5G07050	2.20419
AT1G47410	2.20429
CYCD3;1	2.21213
AT1G70670	2.2142
PP2-A9	2.2154
AT5G50760	2.21724
AT1G49000	2.21799
AT5G03795	2.22379
iqd9	2.22931
CAD5	2.23012
AT2G01210	2.23139
PTL	2.23902
AT4G18570	2.24035
AT3G01710	2.24051
EDA9	2.24131
AT3G03620	2.24424
RBL2	2.24824
CDT1B	2.25455
KOB1	2.25497
AT3G25570	2.25797
ABCB1	2.26035
FAAH	2.26043
AT1G13680	2.26061
CYP71B34	2.26418
EXL1	2.2647
ABCB1	2.26809
AT3G08640	2.27505
AT3G62550	2.28152
AT3G14170	2.28396
AT1G06890	2.29241
WRKY2	2.29313
UXS6	2.31003
AT2G18890	2.32327
AT2G18360	2.32994
AT3G01810	2.33467
AT5G52390	2.3366
AT1G24040	2.33778
TBL18	2.3393
AT3G61490	2.33994
GSTU9	2.35758
EDA31	2.37
AT2G44060	2.37063
AT4G03965	2.37353
AT3G19370	2.37639
AT2G46690	2.38028
AT5G11890	2.38249
BLH4	2.38315
AT1G75280	2.38394
AT2G36690	2.38886
NF-YA8	2.39377
UXS3	2.40015
TBL33	2.40646
VSR7	2.41258
TBL23	2.41528
MEE58	2.41545
AT5G48490	2.41857
ABCG14	2.42125
AT5G04460	2.44011
AT5G17760	2.44052
MC2	2.44052
AT4G33910	2.4427
RIC4	2.44314
PAL1	2.44457
AT1G75090	2.44596
AT5G07050	2.45067
AT5G47530	2.4526
AT1G22410	2.45484
AT3G57200	2.45507
AT2G18890	2.46536
TBL34	2.46893
AT4G19370	2.47041
AT1G09610	2.47291
CAD5	2.47614
AT3G14170	2.48765
AT5G67620	2.48865
PSK3	2.48967
RAC2	2.49124
SCN1	2.49419
AT5G50130	2.49497
AT5G42180	2.50304
EXL1	2.50934
AT3G25570	2.5126
AT4G14746	2.51292
AT3G27960	2.51804
CEL3	2.52504
AT1G13930	2.52626
AT1G06020	2.53736
SYTC	2.53813
AT2G34190	2.55209
CEL5	2.55228
AT2G28790	2.56036
AT2G25270	2.5624
GAD	2.56248
AT3G11920	2.57657
ACP5	2.57689
TBL36	2.57923
ALDH2B7	2.58123
PAL2	2.5819
HCT	2.58212
AT3G05620	2.58325
AT3G27880	2.59969
AT1G77580	2.60609
AT2G29310	2.61755
AT1G71250	2.62551
ATTPPA	2.62728
TUB8	2.63287
GH9B15	2.63402
NAP4	2.63517
AT5G35830	2.63537
MP	2.63777
AT2G46300	2.63931
AT3G10290	2.64074
AT4G24015	2.64148
AT1G20270	2.64946
RGP2	2.65213
PIN5	2.65343
AT4G18570	2.65553
TBL34	2.66244
LAC17	2.66483
AT1G62870	2.66486
MLP423	2.66956
TBL36	2.67215
CEL5	2.67417
TBL43	2.68238
CYP71B23	2.6894
AT3G03000	2.69421
AT3G16300	2.70049
AT5G18500	2.70379
AT5G19730	2.70791
AT2G45340	2.71395
AT3G59340	2.71465
NQR	2.71609
NAC073	2.72137
PDR1	2.73053
AT3G14130	2.74739
SRG1	2.74942
AT1G79700	2.75195
AT1G58170	2.76875
AT3G11920	2.77044
OMT1	2.79146
FBL17	2.79434
AT4G10270	2.79461
AT5G40460	2.798
AT1G12380	2.79945
NAC047	2.8123
PAL1	2.82123
AT1G15380	2.82486
AT1G68200	2.82817
PDLP6	2.83987
BXL2	2.88178
AT4G36790	2.88826
PDLP6	2.89501
AT5G10150	2.89539
SFH3	2.89579
AT1G52700	2.89986
AT1G48405	2.90004
AT1G09610	2.91334
AT1G32900	2.9174
TBL34	2.92567
AT2G46890	2.94483
AT4G30230	2.95241
AT1G78990	2.95324
AT5G47500	2.96457
AT3G15300	2.96767
AT4G02300	2.96803
OMT1	2.97076
AT1G62870	2.98097
BCB	2.98703
TRX2	2.98707
TFL1	2.98875
AT1G03700	3.0048
IRX14	3.00997
AT5G10150	3.02088
AT1G07220	3.02528
UGT85A3	3.0262
AT5G43420	3.05078
NAC075	3.05777
PIN5	3.06646
AT1G62870	3.07473
LSH10	3.08098
CIPK20	3.09097
GPT2	3.09489
AT3G20300	3.09523
AT3G18670	3.11946
AT5G55970	3.14302
WLIM1	3.14315
AT4G39700	3.14846
AT5G42710	3.17511
AT1G71070	3.18137
AT3G62550	3.18478
ADPG1	3.20816
ATMS1	3.23167
AT3G25620	3.23197
AT5G23750	3.23541
OMT1	3.24853
ALDH2C4	3.26116
AT1G10140	3.26129
IRX12	3.28831
FAD2	3.30918
AT5G06060	3.30988
AT3G51325	3.31299
AT1G58170	3.31498
AT4G39230	3.31785
DAR2	3.31817
ALDH2C4	3.33182
PPa4	3.34136
AT5G42710	3.34498
AT1G19230	3.38107
AT3G62730	3.38394
MRP6	3.3997
FRO7	3.40041
AT3G58060	3.4086
AT1G09610	3.43911
AT2G34410	3.45588
HSFB3	3.47226
AT1G09170	3.48075
AT5G59050	3.49703
IBH1	3.50377
AT1G72230	3.5131
AT4G24910	3.57974
AT4G33070	3.58308
AT1G75620	3.59465
AT2G44940	3.59562
ATCSLA09	3.61441
AT1G66810	3.61871
AT2G45040	3.62187
ATCSLA09	3.64056
AT5G59830	3.64622
MAP65-8	3.64778
AT1G24360	3.65785
AT1G29200	3.66076
MAP70-5	3.6623
AT5G39430	3.68201
AT1G32910	3.69206
HVA22C	3.69704
AT1G60590	3.69961
AT4G27480	3.72356
MAP65-8	3.73963
IRX9	3.74054
AT2G28315	3.74283
AT2G05940	3.77222
CESA4	3.78721
PGSIP1	3.81202
ELI3-1	3.81525
MAP65-8	3.81775
AT2G03200	3.83549
LPP3	3.84246
MAP70-5	3.84603
MAP70-5	3.87777
iqd21	3.87951
AT1G72220	3.91183
AT5G42180	3.9134
TLP-3	3.91512
AT5G67210	3.92304
TBL31	3.9508
AT2G37980	3.95299
AT5G43150	3.9588
GAUT12	3.97055
LRP1	3.97672
AT1G29200	3.98053
PGSIP1	3.99199
AT2G25150	4.01794
MUR4	4.05099
MYB85	4.06838
AT5G06590	4.06951
CYP76C7	4.07369
IRX6	4.10526
AT3G61750	4.12329
PGSIP3	4.12994
AT2G46150	4.13961
AHP4	4.15
GUT2	4.15281
AT1G65870	4.15875
AT5G41040	4.18171
AT2G37980	4.18849
AT1G07120	4.21792
AT3G54100	4.22876
BETA-VPE	4.26339
OMT1	4.30022
MTO3	4.35221
IRX3	4.37658
IRX1	4.39123
IRX3	4.39882
CTL2	4.41534
AT2G30810	4.4222
ANNAT8	4.51006
LAC17	4.52006
GolS4	4.5391
AT1G77330	4.60319
LAC5	4.65974
BAG4	4.66533
LAC17	4.6748
AT4G20840	4.70879
AT3G22142	4.73774
AT1G08040	4.75086
AT5G38170	4.78125
AT1G30700	4.7926
CCD8	4.79389
GolS1	4.82402
AT1G13635	4.83362
LAC3	4.97847
AT3G16150	5.01832
AT1G77330	5.1389
AT3G22800	5.325
LAC17	5.33774
DI21	5.47906
AT5G37478	5.51433
AT5G05340	5.83637
ACD1-LIKE	5.92259
LAC2	5.99862
AT5G42420	6.20562
MIOX1	6.63974
